# Supplementary material for: COVID-19 immune signatures in Uganda persist in HIV co-infection and diverge by pandemic phase
Source: Nat Commun. 2024 Feb 17;15:1475. doi: 10.1038/s41467-024-45204-3 (PMC10874401; doi:10.1038/s41467-024-45204-3)
Supplement: Supplementary file 4 — Supplementary Data 1 [file 41467_2024_45204_MOESM4_ESM.xlsx]

## Sheet: Sheet1
Patient characteristics stratified by COVID-19 severity
Patient characteristic	All patients	Asymptomatic	Mild	Moderate	Severe	p-valuea
	N=306	N=66	N=149	N=21	N=70
Male sex, n (%)	231 (75.5)	57 (86.4)	105 (70.5)	15 (71.4)	54 (77.1)	0.088
Age, years, median (IQR)	37 (28, 46)	33 (25, 43)	34 (27,40)	38 (30,43)	48 (39,58)	<0.001
Illness duration prior to enrollment, days, median (IQR)b	9 (6, 12)	-	8 (4,12)	9 (6,11)	10 (8,15)	0.007
Dominant SARS-CoV-2 variant(s)						<0.001
Varied A/B lineages	97 (31.7)	27 (40.9)	63 (42.3)	2 (9.5)	5 (7.1)
A.23/A.23.1	141 (46.1)	25 (37.9)	65 (43.6)	13 (61.9)	38 (54.3)
Delta (B.1.617.2/AY)	68 (22.2)	14 (21.2)	21 (14.1)	6 (28.6)	27 (38.6)
Reported symptoms, n (%)
Fever	93 (30.4)	-	39 (26.2)	11 (52.4)	43 (61.4)	<0.001
Night sweats	3 (1.0)	-	0 (0.0)	1 (4.8)	2 (2.9)	0.051
Headache	86 (28.1)	-	62 (41.6)	8 (38.1)	16 (22.9)	<0.001
Cough	164 (53.6)	-	84 (56.4)	17 (81.0)	63 (90.0)	<0.001
Sore throat	37 (12.1)	-	24 (16.1)	6 (28.6)	7 (10.0)	0.001
Rhinorrhea	78 (25.5)	-	65 (43.6)	2 (9.5)	11 (15.7)	<0.001
Shortness of breath	73 (23.9)	-	0 (0.0)	21 (100.0)	52 (74.3)	<0.001
Vital signs, median (IQR)
Temperature, °Cb	36.6 (36.4, 36.8)	-	36.6 (36.5, 36.7)	36.5 (36.4, 36.7)	36.6 (36.4, 37.0)	0.255
Heart rate, beats/minb	88 (78, 98)	-	82 (75, 94)	94 (84, 102)	94 (85, 111)	<0.001
Respiratory rate, breaths/minb	18 (18, 20)	-	18 (18, 20)	18 (18, 20)	22 (19, 25)	<0.001
Systolic blood pressure, mmHgb	122 (114, 132)	-	120 (114, 130)	125 (120, 132)	128 (117, 139)	0.004
Peripheral oxygen saturation, %	97 (95, 98)	98 (96-98)	97 (97, 98)	97 (95, 98)	90 (86, 93)	<0.001
KPS, median (IQR)b	90 (80-90)	-	90 (80-90)	80 (80-90)	60 (50-80)	<0.001
Whole-blood lactate, mmol/Lb	2.6 (2.4, 3.1)	-	2.5 (2.3, 3.0)	2.8 (2.5, 3.1)	2.9 (2.4, 4.0)	0.003
Hematologic parametersb		-
Hemoglobin, g/dl, median (IQR)	15.1 (13.3, 16.2)	-	15.4 (14.1, 16.7)	15.3 (13.1, 16.3)	13.8 (13.1, 15.2)	<0.001
WBC count, x109/L, median (IQR])	5.6 (4.4, 7.5)	-	5.3 (4.4, 6.2)	6.1 (5.1, 7.5)	8.2 (5.0, 11.2)	<0.001
Platelet count, x109/L, median (IQR)	219 (174, 280)	-	215 (181, 280)	210 (158, 276)	233 (170, 287)	0.543
Malaria RDT result, n (%)						0.548
Negative	296 (96.7)	66 (100.0)	144 (96.6)	20 (95.2)	66 (94.3)
Positive	6 (2.0)	0 (0.0)	3 (2.0)	1 (4.8)	2 (2.9)
Unknown	4 (1.3)	0 (0.0)	2 (1.3)	0 (0.0)	2 (2.9)
Living with HIV, n (%)						0.066
No	269 (87.9)	57 (86.4)	133 (89.3)	15 (71.4)	64 (91.4)
Yes	33 (10.8)	9 (13.6)	14 (9.4)	6 (28.6)	4 (5.7)
Indeterminatec	4 (1.3)	0 (0.0)	2 (1.3)	0 (0.0)	2 (2.9)
Suppressed HIV-1 viral loadd	24/29 (82.8)	6/8 (75.0)	11/13 (84.6)	4/4 (100.0)	3/4 (75.0)	0.762
Reported ART use prior to admission if known PLWH, n (%)						0.797
No	9/26 (34.6)	3/7 (42.9)	2/9 (22.2)	2/6 (33.3)	2/4 (50.0)
Yes	17/26 (65.4)	4/7 (57.1)	7/9 (77.8)	4/6 (66.7)	2/4 (50.0)
Active or prior tuberculosis, n (%)	2 (0.7)	0 (0.0)	2 (1.3)	0 (0.0)	0 (0.0)	0.548
Cardiometabolic co-morbidity, n (%)
Chronic cardiac disease	2 (0.7)	0 (0.0)	0 (0.0)	0 (0.0)	2 (2.9)	0.079
Hypertension	42 (13.7)	6 (9.1)	15 (10.1)	4 (19.0)	17 (24.3)	0.019
Diabetes mellitus	10 (3.3)	1 (1.5)	1 (0.7)	0 (0.0)	8 (11.4)	<0.001
Clinical management
Received oxygen therapy, n (%)	63 (20.6)	-	-	-	63 (90.0)	-
Oxygen therapy flow rate, liters/min, median (IQR)e	-	-	-	-	8 (5, 20)	-
Received antibacterial agent, n (%)	225 (73.5)	20 (30.3)	116 (77.9)	20 (95.2)	69 (98.6)	<0.001
Received corticosteroids, n (%)	75 (24.5)	1 (1.5)	8 (5.4)	4 (19.0)	62 (88.6)	<0.001
Death in-hospital or transfer, n (%)	12 (3.9)	0 (0.0)	0 (0.0)	0 (0.0)	12 (17.1)	<0.001
Abbreviations: IQR: interquartile range, KPS: Karnofsky Performance Status, RDT: rapid diagnostic test, ART: antiretroviral therapy
Legend: aReflects results of Chi-squared, Fisher exact, or Kruskal Wallis-H tests as appropriate; bMissing values imputed using chained equations and predictive mean matching as per Supplemental Table 16; cHIV rapid diagnostic test results unavailable for 4 patients not known to be living with HIV; dBased on limits of detection of 40-100 copies/ml as per methods section; eData available for 34 pa…
