# Supplementary material for: COVID-19 immune signatures in Uganda persist in HIV co-infection and diverge by pandemic phase
Source: Nat Commun. 2024 Feb 17;15:1475. doi: 10.1038/s41467-024-45204-3 (PMC10874401; doi:10.1038/s41467-024-45204-3)
Supplement: Supplementary file 5 — Supplementary Data 2 [file 41467_2024_45204_MOESM5_ESM.xlsx]

## Sheet: Sheet1
Patient characteristics in RNAseq subcohort
Patient characteristic	All patients
	N=100
Male sex, n (%)	81 (81.0)
Age, years, median (IQR)	35 [27, 43]
Illness duration prior to enrollment, days, median (IQR)b	7 [4, 11]
Hospitalized during Delta (B.1.617.2/AY) phase, n (%)	25 (25.0)
Reported symptoms, n (%)
Fever	25 (25.0)
Night sweats	2 ( 2.0)
Headache	27 (27.0)
Cough	50 (50.0)
Sore throat	10 (10.0)
Rhinorrhea	35 (35.0)
Shortness of breath	13 (13.0)
Vital signs, median (IQR)
Temperature, °Cb	36.6 [36.5, 36.8]
Heart rate, beats/minuteb	82 [75, 93]
Respiratory rate, breaths/minuteb	18 [18, 20]
Systolic blood pressure, mmHgb	120 [112, 130]
Peripheral oxygen saturation, %	97 [96, 98]
Karnofsky Performance Status, median (IQR)	90 [80, 90]
Whole-blood lactate, mmol/lb	2.5 [2.1, 3.0]
Hematologic parametersb
Hemoglobin (g/dl)	15.4 [14.1, 16.9]
White blood cell count (x 109/l)	5.3 [4.4, 6.6]
Platelet count (x 109/l)	221 [183, 287]
Malaria RDT result, n (%)
Negative	96 (96.0)
Positive	2 ( 2.0)
Unknown	2 ( 2.0)
Living with HIV, n (%)
No	82 (82.0)
Yes	16 (16.0)
Indeterminatec	2 ( 2.0)
Active or prior tuberculosis, n (%)	1 ( 1.0)
Cardiometabolic co-morbidity, n (%)
Chronic cardiac disease	0 ( 0.0)
Hypertension	7 ( 7.0)
Diabetes mellitus	2 ( 2.0)
WHO clinical severity
Asymptomatic	16 (16.0)
Mild	65 (65.0)
Moderate	3 ( 3.0)
Severe	16 (16.0)
Clinical management
Received oxygen therapy, n (%)	10 (10.0)
Oxygen therapy flow rate, liters/minute, median (IQR)	15 [9, 19]
Received antibacterial agent, n (%)	79 (79.0)
Received corticosteroids, n (%)	10 (10.0)
Death in-hospital or transfer, n (%)	4 ( 4.0)
Abbrevations: IQR: interquartile range, RDT: rapid diagnostic test, ART: antiretroviral therapy
Legend: aReflects results of Chi-squared, Fisher exact, or Wilcoxon rank-sum tests as appropriate; bMissing values imputed using predictive mean matching as per Supplemental Table 16; cHIV rapid diagnostic test results unavailable for 2 patients not known to be living with HIV.
