# Supplementary material for: COVID-19 immune signatures in Uganda persist in HIV co-infection and diverge by pandemic phase
Source: Nat Commun. 2024 Feb 17;15:1475. doi: 10.1038/s41467-024-45204-3 (PMC10874401; doi:10.1038/s41467-024-45204-3)
Supplement: Supplementary file 6 — Supplementary Data 3 [file 41467_2024_45204_MOESM6_ESM.xlsx]

## Sheet: Sheet1
Patient characteristics stratified by SARS-CoV-2-variant driven pandemic phase at time of hospitalization
Patient characteristic	All patients	Varied A/B lineages	A.23/A.23.1	Delta (B.1.617.2/AY) N=68	p-valuea
	N=306	N=97	N=141
Male sex, n (%)	231 (75.5)	86 (88.7)	99 (70.2)	46 (67.6)	0.001
Age, years, median (IQR)	37 (28, 46)	35 (27, 42)	37 (29, 47)	38 (28, 51)	0.105
Illness duration prior to enrollment, days, median (IQR)b	9 (5, 13)	6 (4, 10.00)	10 (8, 15)	9 (6, 11)	<0.001
Reported symptoms, n (%)
Fever	93 (30.4)	22 ( 22.7)	51 ( 36.2)	20 (29.4)	0.083
Night sweats	3 ( 1.0)	2 ( 2.1)	0 ( 0.0)	1 (1.5)	0.255
Headache	86 (28.1)	24 ( 24.7)	43 ( 30.5)	19 (27.9)	0.624
Cough	164 (53.6)	35 ( 36.1)	81 ( 57.4)	48 (70.6)	<0.001
Sore throat	37 (12.1)	10 ( 10.3)	23 ( 16.3)	4 ( 5.9)	0.077
Rhinorrhea	78 (25.5)	31 ( 32.0)	30 ( 21.3)	17 ( 25.0)	0.177
Shortness of breath	73 (23.9)	2 ( 2.1)	41 ( 29.1)	30 ( 44.1)	<0.001
Vital signs, median (IQR)
Temperature, °Cb	36.6 (36.4, 36.8)	36.60 (36.5, 36.8)	36.6 (36.5, 36.8)	36.4 (36.2, 36.6)	<0.001
Heart rate, beats/minuteb	88 (78, 98)	79 (73, 89)	90 (81, 101)	93 (81, 110)	<0.001
Respiratory rate, breaths/minuteb	18 (18, 20)	18 (18, 20)	19 (18, 22)	19 (18, 23)	0.208
Systolic blood pressure, mmHgb	122 (115, 132)	120 (113, 129)	125 (116, 136)	124 (115, 135)	0.016
Peripheral oxygen saturation, %	97 (95, 98)	97 (96, 98)	97 (95, 98)	95 (89, 98)	<0.001
Karnofsky Performance Status, median (IQR)	90 (80-90)	90 (90-90)	90 (80-90)	65 (50-80)	<0.001
Malaria RDT result, n (%)					0.105
Negative	296 (96.7)	94 ( 96.9)	138 ( 97.9)	64 ( 94.1)
Positive	6 ( 2.0)	3 ( 3.1)	2 ( 1.4)	1 ( 1.5)
Unknown	4 ( 1.3)	0 ( 0.0)	1 ( 0.7)	3 ( 4.4)
Living with HIV, n (%)					0.01
No	269 (87.9)	80 ( 82.5)	129 ( 91.5)	60 ( 88.2)
Yes	33 (10.8)	17 ( 17.5)	11 ( 7.8)	5 ( 7.4)
Indeterminatec	4 ( 1.3)	0 ( 0.0)	1 ( 0.7)	3 ( 4.4)
Active or prior tuberculosis, n (%)	2 ( 0.7)	1 ( 1.0)	1 ( 0.7)	0 ( 0.0)	0.716
Cardiometabolic co-morbidity, n (%)
Chronic cardiac disease	2 ( 0.7)	0 ( 0.0)	1 ( 0.7)	1 ( 1.5)	0.511
Hypertension	42 (13.7)	2 ( 2.1)	25 ( 17.7)	15 ( 22.1)	<0.001
Diabetes mellitus	10 ( 3.3)	0 ( 0.0)	5 ( 3.5)	5 ( 7.4)	0.032
Whole-blood lactate, mmol/lb	2.6 (2.4, 3.1)	2.4 (2.1, 2.9)	2.6 (2.4, 3.0)	3.0 (2.5, 4.2)	<0.001
Hematologic parametersb
Hemoglobin (g/dl)	15.1 (13.3, 16.2)	15.9 (14.2, 17.4)	15.1 (13.2, 16.1)	14.9 (13.3, 16.1)	0.016
White blood cell count (x 109/l)	5.6 (4.4, 7.5)	4.8 (4.4, 6.1)	5.7 (4.5, 7.6)	6.6 (5.3, 10.0)	<0.001
Platelet count (x 109/l)	219 (174, 280)	221 (184, 280)	216 (174, 280)	216 (170, 279)	0.857
WHO clinical severity					<0.001
Asymptomatic	66 (21.6)	27 ( 27.8)	25 ( 17.7)	14 ( 20.6)
Mild	149 (48.7)	63 ( 64.9)	65 ( 46.1)	21 ( 30.9)
Moderate	21 ( 6.9)	2 ( 2.1)	13 ( 9.2)	6 ( 8.8)
Severe	70 (22.9)	5 ( 5.2)	38 ( 27.0)	27 ( 39.7)
Clinical management
Received oxygen therapy, n (%)	63 (20.6)	0 (0.0)	37 ( 26.2)	26 ( 38.2)	<0.001
Oxygen therapy flow rate, liters/minute, median (IQR)d	8 (5, 20)	--	5 (5, 16)	10 (5, 20)	0.112
Received antibacterial agent, n (%)	225 (73.5)	62 ( 63.9)	105 ( 74.5)	58 ( 85.3)	0.009
Received corticosteroids, n (%)	75 (24.5)	1 ( 1.0)	48 ( 34.0)	26 ( 38.2)	<0.001
Death in-hospital or transfer, n (%)	12 ( 3.9)	0 ( 0.0)	4 ( 2.8)	8 ( 11.8)	<0.001
Abbrevations: IQR: interquartile range, RDT: rapid diagnostic test, ART: antiretroviral therapy
Legend: aReflects results of Chi-squared, Fisher exact, or Kruskal Wallis-H tests as appropriate; bMissing values imputed using chained equations and predictive mean matching as per Supplemental Table 16; cHIV rapid diagnostic test results unavailable for 4 patients not known to be living with HIV; dData available for 34 patients.
