# Supplementary material for: COVID-19 immune signatures in Uganda persist in HIV co-infection and diverge by pandemic phase
Source: Nat Commun. 2024 Feb 17;15:1475. doi: 10.1038/s41467-024-45204-3 (PMC10874401; doi:10.1038/s41467-024-45204-3)
Supplement: Supplementary file 7 — Supplementary Data 4 [file 41467_2024_45204_MOESM7_ESM.xlsx]

## Sheet: Sheet1
Patient characteristics stratified by cluster-derived COVID-19 Response Signatures
Patient characteristic	All patients	CRS-1	CRS-2	p-valuea
	N=240	N=142	N=98
Male sex, n (%)	174 (72.5)	106 (74.6)	68 (69.4)	0.453
Age, years, median (IQR)	37 [30, 47]	37 [30, 45]	38 [30, 51]	0.179
Dominant variant(s)				<0.001
Varied A/B Lineages	70 (29.2)	53 (37.3)	17 (17.3)
A.23/A.23.1	116 (48.3)	69 (48.6)	47 (48.0)
Delta (B.1.617.2/AY)	54 (22.5)	20 (14.1)	34 (34.7)
Illness duration prior to enrollment, days, median (IQR)	9 [5, 13]	9 [5, 13]	9 [6, 12]	0.735
Reported symptoms, n (%)
Fever	93 (38.8)	51 (35.9)	42 (42.9)	0.342
Night sweats	3 ( 1.2)	0 ( 0.0)	3 ( 3.1)	0.132
Headache	86 (35.8)	57 (40.1)	29 (29.6)	0.124
Cough	164 (68.3)	91 (64.1)	73 (74.5)	0.118
Sore throat	37 (15.4)	21 (14.8)	16 (16.3)	0.887
Rhinorrhea	78 (32.5)	53 (37.3)	25 (25.5)	0.075
Shortness of breath	73 (30.4)	30 (21.1)	43 (43.9)	<0.001
Vital signs, median (IQR)
Temperature, °Cb	36.6 [36.4, 36.8]	36.6 [36.5, 36.8]	36.6 [36.4, 36.8]	0.149
Heart rate, beats/minuteb	88 [78, 98]	85 [76, 96]	90 [80, 101]	0.029
Respiratory rate, breaths/minuteb	18 [18, 20]	18 [18, 20]	19 [18, 24]	0.032
Systolic blood pressure, mmHgb	122 [115, 132]	120 [114, 131]	125 [115, 136]	0.063
Peripheral oxygen saturation, %	97 [94, 98]	97 [96, 98]	96 [91, 98]	0.001
Karnofsky Performance Status, median (IQR)	90 [80, 90]	90 [80, 90]	80 [60, 90]	0.001
Malaria RDT result, n (%)				0.732
Negative	230 (95.8)	136 (95.8)	94 (95.9)
Positive	6 ( 2.5)	3 ( 2.1)	3 ( 3.1)
Unknown	4 ( 1.7)	3 ( 2.1)	1 ( 1.0)
Living with HIV, n (%)				0.808
No	212 (88.3)	125 (88.0)	87 (88.8)
Yes	24 (10.0)	14 ( 9.9)	10 (10.2)
Indeterminatec	4 ( 1.7)	3 ( 2.1)	1 ( 1.0)
Active or prior tuberculosis, n (%)	2 ( 0.8)	2 ( 1.4)	0 ( 0.0)	0.647
Cardiometabolic co-morbidity, n (%)
Chronic cardiac disease	2 ( 0.8)	0 ( 0.0)	2 ( 2.0)	0.324
Hypertension	36 (15.0)	16 (11.3)	20 (20.4)	0.078
Diabetes mellitus	9 ( 3.8)	2 ( 1.4)	7 ( 7.1)	0.051
Whole-blood lactate, mmol/lb	2.6 [2.4, 3.1]	2.6 [2.3, 3.0]	2.8 [2.4, 3.4]	0.021
Hematologic parametersb
Hemoglobin (g/dl)	15.1 [13.3, 16.2]	15.1 [13.3, 16.2]	15.2 [13.3, 16.2]	0.997
White blood cell count (x 109/l)	5.6 [4.4, 7.5]	5.3 [4.4, 6.7]	5.9 [4.7, 9.0]	0.058
Platelet count (x 109/l)	218 [174, 280]	219 [174, 280]	219 [180, 285]	0.916
WHO clinical severity				<0.001
Mild	149 (62.1)	103 (72.5)	46 (46.9)
Moderate	21 ( 8.8)	8 ( 5.6)	13 (13.3)
Severe	70 (29.2)	31 (21.8)	39 (39.8)
Clinical management
Received oxygen therapy, n (%)	63 (26.2)	26 (18.3)	37 (37.8)	0.001
Oxygen therapy flow rate, liters/minute, median (IQR)d	8 [5, 20]	5 [5, 8]	15 [5, 20]	0.025
Received antibacterial agent, n (%)	205 (85.4)	118 (83.1)	87 (88.8)	0.299
Received corticosteroids, n (%)	74 (30.8)	31 (21.8)	43 (43.9)	<0.001
Death in-hospital or transfer, n (%)	12 ( 5.0)	3 ( 2.1)	9 ( 9.2)	0.03
Death in-hospital or transfer if severe COVID-19, n (%)	12/70 (17.1)	3/31 (9.7)	9/39 (23.1)	0.204
Abbrevations: IQR: interquartile range, RDT: rapid diagnostic test, ART: antiretroviral therapy
Legend: aReflects results of two-sided Chi-squared, Fisher exact, or Wilcoxon rank-sum tests as appropriate; bMissing values imputed using predictive mean matching as per Supplemental Table 16; cHIV rapid diagnostic test results unavailable for 4 patients not known to be living with HIV; dData available for 34 patients.
