# Supplementary material for: COVID-19 immune signatures in Uganda persist in HIV co-infection and diverge by pandemic phase
Source: Nat Commun. 2024 Feb 17;15:1475. doi: 10.1038/s41467-024-45204-3 (PMC10874401; doi:10.1038/s41467-024-45204-3)
Supplement: Supplementary file 8 — Supplementary Data 5 [file 41467_2024_45204_MOESM8_ESM.xlsx]

## Sheet: Sheet1
Patient characteristics in influenza and non-influenza SARI cohort
Patient characteristic	All patients
	N=52
Male sex, n (%)	22 (42.3)
Age, years, median (IQR)	32 [25, 40]
SARI Etiology
Influenza	15 (28.8)
Non-influenza	37 (71.2)
Malaria RDT result, n (%)
Negative	50 (96.2)
Positive	2 (3.8)
Living with HIV, n (%)
No	34 (65.4)
Yes	18 (34.6)
WHO clinical severitya
Mild	35 (67.3)
Moderate	1 (1.9)
Severe	16 (30.8)
Death in-hospital or transfer, n (%)	5 (9.6)
Abbreviations: SARI: severe acute respiratory infection, IQR: interquartile range, RDT: rapid diagnostic test.
Legend: aWHO clinical severity classification for COVID-19 used for patients with influenza and non-influenza SARI
