# Supplementary material for: COVID-19 immune signatures in Uganda persist in HIV co-infection and diverge by pandemic phase
Source: Nat Commun. 2024 Feb 17;15:1475. doi: 10.1038/s41467-024-45204-3 (PMC10874401; doi:10.1038/s41467-024-45204-3)
Supplement: Supplementary file 10 — Source Data [file 41467_2024_45204_MOESM10_ESM.xlsx]

## Sheet: Fig 1, Supp Fig 3
Fig 1B-1F, Supp Fig 3
pid	sex	age	phase3	hivrdtresult	whoseverity_imp	scd40l	egf	eotaxin	fgf2	flt3l	fractalkine	gcsf	gmcsf	groalpha	ifna2	ifngamma	il1a	il1b	il1ra	il2	il3	il4	il5	il6	il7	il8	il9	il10	il12p40	il12p70	il13	il15	il17a	il17eil25	il17f	il18	il22	il27	ip10	mcp1	mcp3	mcsf	mdc	migcxcl9	mip1a	mip1b	pdgfaa	pdgfabbb	rantes
CL105	1	57	1	0	2	1243.85	111.82	34.93	64.79	10.47	83.8	0.66	0.1	45.81	132.61	1.03	53.94	30.26	13.07	3.23	0.01	0.02	6.4	2.32	3.81	33.5	5.02	23.09	229.71	2.52	43.6	6.42	21.79	11.06	0.56	11.68	40.56	274.49	178.57	201.89	8.71	22.89	1076.34	1369.11	1311.48	113.57	2404.57	28036.1	1442.59
CL106	1	28	1	0	1	4086.25	26.06	16.42	8.68	17.19	80.41	0.66	0.1	88.59	34.51	3.85	8.56	4.24	1.45	0.02	0.01	1.65	10.13	1.35	4.04	24.78	0.47	0.01	28.85	2.66	80.5	17.48	0.05	429.31	0.56	19.24	40.56	3968.71	308.78	223.03	11.24	70.94	891.31	3648.36	27.2	126.28	1544.08	29043.6	2013.31
CL107	1	30	1	0	1	6788.09	98.98	32.04	137.1	27.85	182.55	0.66	0.1	66.01	60.63	0.93	59.5	41.06	3.84	1.03	0.03	1.9	45.92	4.49	3.67	33.44	0.47	2.33	60.43	3.56	24.99	33.5	36.92	173.26	0.88	63.74	24.17	1003.8	257.96	340.79	14.33	80.03	838.58	1647.48	18.08	30.67	5207.2	30906.1	2695.03
CL109	1	32	1	0	2	3746.18	223.9	63.04	18.71	17.09	317	0.66	0.1	67.43	10.16	1.67	5.35	2.46	5.17	0.02	0.01	1.21	1.87	3.41	8.32	42.93	0.47	0.01	20.21	1.89	106.6	3.7	4.59	131.42	0.56	14.34	31.5	857.46	107.37	140.57	14.11	37.1	1016.96	1614.21	19.89	49.81	3617.77	25681.5	229.21
CL111	1	44	1	1	1	2174.79	39.12	49.08	13.45	38.59	90.28	0.66	0.1	60.03	2.73	0.41	18.85	0.89	3.1	0.17	0.01	0.99	3.13	2.07	6.64	21.54	0.47	1.27	27.15	2.38	56.71	13.53	1.38	116.78	0.56	5.78	13.97	515.36	361.95	276.04	9.26	128.58	1099.14	4580.36	13.35	25.49	1667.78	21878.1	3034.46
CL113	1	35	1	0	2	3289.08	137.2	13.31	159.49	17.61	279.58	0.66	0.1	86.44	329.28	4.18	89.46	135.1	37.08	7.98	0.01	1.86	4.65	5.34	0.73	41.11	0.47	1.6	20.8	11.45	105.93	77.25	42.49	310.84	0.56	25.39	95.85	2300.17	118.02	157.19	14.62	0.33	627.24	2021.41	26.8	48.49	2696.57	27185.5	716.99
CL118	1	34	1	1	1	5526.22	32.67	39.43	4.54	19.66	62.57	0.66	0.1	128.52	19.08	0.04	9.64	3.07	1.13	0.02	0.01	2.1	988.32	1.18	10.15	9.47	18.73	2.46	6.9	2.38	56.71	8.9	0.6	61.12	0.56	27.42	37.05	3886.98	352	296.14	10.41	123.4	509.86	4306.06	16.13	67	3119.73	32893.9	1809.28
CL119	1	34	1	1	2	5820.23	122.85	53.25	23.85	56.57	81.27	19.74	0.1	97.33	38.33	0.56	43.22	35.07	4.67	0.24	0.01	0.93	14.59	2.69	6.64	43.15	21.71	1.8	64.92	1.96	75.76	22.25	10.73	269.01	71.93	10.73	37.42	1655.45	65.74	286.6	13.37	73.98	1639.26	2448.42	59.54	41.43	2504.35	30227.5	2262.57
CL121	1	55	1	0	2	2407.15	50.17	28.21	51.54	10.54	81.27	0.66	0.1	10.92	7.09	0.04	1.12	6.78	0.18	0.02	0.01	0.88	0.71	0.62	3.38	2.48	0.47	0.01	0.64	0.16	14.49	6.15	11.05	11.06	0.56	0.83	6.88	1298.38	27.3	141.4	5.81	33.97	971.34	4162.85	5.69	96.66	2943.94	25985.1	1907.4
CL122	1	33	1	0	2	231.76	1.38	71.4	26.47	47.36	53.79	0.66	0.1	30.25	2.73	0.04	13.42	2.66	4.99	0.02	0.01	0.02	13.1	1.43	0.81	16.04	0.47	31.73	83.87	1.53	4.96	10.95	3.55	43.08	0.56	299.14	6.88	5106.55	343.18	272.42	7.03	83.8	1480.94	12498.3	9.65	49.8	491.37	15043.2	1672.05
CL124	1	36	1	0	2	11697.6	121.93	52.88	75.64	23.93	51.42	0.66	0.1	69.23	60.63	1.16	33.29	15.77	2.2	0.56	0.03	3.24	6.99	4.35	7.04	124.71	1.54	3.18	74.73	1.02	96.74	9.33	10.19	131.42	11.03	42.48	75.7	1863.19	222.54	244.74	18.49	142.62	1508.21	9054.44	28.38	46.29	5019.46	31173.3	3338.32
CL127	1	36	1	1	2	546.53	12.03	28.16	14.16	12.03	84.63	0.66	0.1	27.6	52.82	0.04	12.16	5.53	0.66	0.02	0.01	0.13	4.02	4.23	2.52	10.42	0.47	1.8	18.42	5.3	4.96	17.95	1.05	269.01	0.56	74.11	6.88	447.79	48.29	279.96	9.62	71.7	1923.31	4803.94	23.86	64.49	1448.94	20284.9	2626.75
CL128	1	30	1	0	2	4150.02	336.69	46.96	19.31	33.64	82.96	0.66	0.1	270.16	47.57	0.38	25.78	6.78	5.42	0.23	0.01	0.63	15.05	1.39	1.5	115.99	4.6	2.97	41.38	2.52	34.85	7.05	1.46	77.95	2.17	178.56	6.88	1138.33	361.87	323.27	13.67	87.56	4207.08	2015.31	32.8	80.34	11929.4	58913.8	3757.53
CL132	1	58	1	0	2	3938.86	201.96	32.56	17.47	17.71	233.61	66.8	0.1	57.44	44.25	1.89	3.93	3.86	3.64	3.73	0.01	0.64	3.44	0.75	4.8	69.55	0.47	7.98	40.32	1.96	60.25	8.73	1.77	256.77	47.47	42	110.09	3002.12	178.84	191.7	19.81	136.71	2943.39	1601.7	25.57	47.86	2919.47	35149.7	3622.59
CL133	1	24	1	0	2	10771.8	803.78	41.3	152.56	17.16	93.4	2.61	0.1	179.78	147.39	2.74	116.79	146.41	8.34	3.4	0.09	2.1	5.32	0.21	13.28	173.56	8.59	4.03	91.92	4.03	67.18	20	47.8	482.96	17.69	63.65	16.73	615.28	167.92	259.28	16.37	66.38	1743.42	3196.03	1461.19	102.81	2767.04	30486	2147.31
CL135	1	42	1	0	2	6527.45	27.64	33.3	39.36	28.96	89.49	8.75	0.1	59.55	44.25	1.12	11.25	9.49	1.53	0.07	0.01	1.23	25.58	5.13	4.73	15.5	3.89	6.14	63.93	2.94	57.5	12.29	5.4	396.35	0.56	38.36	64.39	766.28	4914.9	271.87	13.52	206.99	1056.43	10485.4	25.15	25.75	3864.62	28621	5366.27
CL136	1	34	1	0	2	13911.5	586.89	8.82	29.46	52.85	113.43	32.29	0.1	216.8	46.48	1.69	8.2	8.82	2.42	0.31	0.01	1.45	1.17	2.44	10.79	40.74	4.09	1.39	79.08	3.08	43.6	4.28	2.29	368.39	0.56	73.59	54.97	420.21	265.43	121.63	16.37	208.45	2182.33	3323.4	33.49	135.24	7344.56	38981	3013.86
CL139	1	58	1	0	2	6799.74	213.93	36.13	27.99	40.46	101.61	30.51	0.1	117.08	52.82	0.69	12.7	6.43	1.49	0.02	0.01	0.84	1.51	1.67	6.84	9.52	0.47	3.28	38.71	2.94	36.2	27.22	2.22	293.08	0.56	102.04	45.33	1755.53	648.13	276.14	9.53	220.06	1304.48	1518.84	29.53	64.16	2597.41	41469.3	6369.75
CL141	1	38	1	0	2	11380.1	54.73	30.53	50.05	6.58	178.18	9.6	0.1	60	54.84	0.84	25.96	24.62	5.22	0.96	0.01	2.31	5.4	2.4	16.1	164.53	0.47	5.57	192.69	2.66	13.92	14.51	5.22	231.88	7.98	51.72	6.88	697.18	391.16	281.22	14.69	37.1	502.1	4648.16	41.01	185.46	4751.26	145663	5025.06
CL143	1	24	1	0	2	4986.37	556.84	49.41	100.91	14.74	108.68	0.66	0.1	160.37	137.26	0.04	38.8	39.64	7.03	2.79	0.01	3.81	70.35	4.26	3.04	131.89	8	5.83	34.93	4.03	64.51	14.1	18.19	334.14	15.54	89.14	52.38	433.51	337.81	310.25	13.22	334.51	2551.7	2079.83	42.34	67.89	4267.64	41023.3	4371.61
CL144	1	48	1	0	2	9123.65	539.72	99.86	650.01	90.41	692.81	23.01	214	201.14	503.63	20.2	548.8	266.74	121.55	12.14	18.07	5.08	11.32	4.7	10.78	124.37	6.76	0.15	575.56	12.33	912.44	8.2	125.69	1286.83	24.36	45.94	373.58	1300.83	143.08	294.37	37.64	634.5	1244.37	1235.56	109.98	86.87	4271.6	32413.6	1681.54
CL146	1	47	1	0	2	13291.9	403.14	50.27	43.06	47.11	105.18	0.66	0.1	83.54	40.76	0.04	2.87	9.16	2.75	0.24	0.01	2.47	20.1	1.96	8.96	153.32	7.42	15.35	152.85	3.08	46.96	7.76	8.07	193.26	0.56	86.46	6.88	400.16	281.56	255.5	11.49	264.88	2457.58	5461.75	36.18	232.72	6969.99	41831.1	2415.28
CL147	1	35	1	1	2	4604.27	421.9	36.64	26.98	14.67	116.74	0.66	0.1	103.37	55.83	0.29	28.89	13.01	3.17	0.27	0.01	2.93	129.43	1.07	7.24	97.72	9.2	8.23	12.23	1.89	56.71	11.04	5.71	199.82	6.35	48.69	47.98	1190.12	306.36	429.21	12.29	82.29	1436.18	5369.42	38.26	93.26	2974.13	27826.6	2742.38
CL152	1	31	1	0	2	10174.1	467	39.78	15.53	12.47	82.12	0.66	0.1	122.76	28.95	0.95	10.71	10.14	1.27	0.68	0.01	1.25	6.95	1.02	2.52	391.8	0.47	4.87	8.95	2.66	34.85	12.95	0.6	93.94	0.56	25.99	30.63	660.81	358.68	249.98	18.1	158.8	949.37	3305.42	26.6	111.85	3656.82	28124.7	1019.01
CL170	1	38	1	1	2	1814	180.03	9.38	34.59	9.7	34.82	26.09	0.1	59.03	39.56	0.04	717.13	10.95	2.51	0.78	0.01	0.65	24.89	0.56	2.24	0.91	3.79	1.09	46.12	3.08	36.64	9.59	5.34	109.3	0.56	44.34	22.4	1247.58	46.99	248.65	5.22	25.28	1342.67	2171.42	23.19	49.86	1971.57	28225.2	2310.98
CL171	1	24	1	0	2	3399.16	86.88	38.84	224.22	15.33	573.28	0.66	0.1	178.68	112.95	9.26	153.09	57.07	2.93	6.69	0.01	2.27	0.98	0.25	4.59	51.16	5.14	3.37	72.29	1.82	69.82	13.12	68.86	124.15	0.56	7.47	6.88	2117.64	58.9	101.05	11	72.46	839.48	1500.17	25.57	14.75	2622.99	33195.3	2452.79
CL174	1	36	1	0	2	7976.6	24.5	16.97	40.2	12.2	102.33	0.66	0.1	60.39	48.65	0.04	34.02	56.21	5.29	1.55	0.01	1.33	1.17	0.38	4.78	9.23	12.21	3.66	15.99	2.38	19.93	2.59	15.72	231.88	6.69	30.75	41.23	2249.4	111.77	167.43	9.89	36.32	789.64	1497.51	22.05	45.37	2888.3	31448.8	2566.2
CL176	1	32	1	0	2	4470.51	87.93	25.77	31.84	9.83	94.17	0.66	0.1	51.95	28.95	0.04	15.41	12.7	1.21	0.79	0.01	0.02	1.56	0.86	3.78	9.42	0.47	0.01	12.87	1.46	61.81	7.68	2.22	159.61	0.56	4.29	14.95	3700.62	56.25	205.84	12.6	180.77	749.92	1183.53	16.13	30.47	1278.4	27922.1	1249.07
CL177	1	27	1	0	2	5426.4	134.01	20.34	1.4	11.07	94.93	0.66	0.1	129.37	25.92	0.04	27.79	30.53	7.06	0.38	0.01	1.29	17.11	0.74	5.04	7.73	4.82	55.28	62.93	9.41	125.66	1.63	7.55	124.15	0.56	84.89	208.4	2625.08	141.34	57.12	15.82	116.71	1435.72	3618.39	19.38	67.34	2634.85	22100.8	2856.89
CL178	0	35	1	0	2	7754.09	66.92	68.96	35.48	24.25	80.41	19.94	0.1	89.06	60.63	0.04	12.52	21.5	3.19	0.16	0.01	1.11	3.31	0.76	5.99	15.74	1.13	0.21	55.39	3.01	100.17	18.27	5.65	555.79	0.56	14.66	61.93	330.27	161.22	304.95	12.68	127.84	1966.96	1004.85	24.51	41.44	3959.19	28645.2	2441.57
CL180	1	36	1	0	2	2573.77	235.27	16.31	55.17	21.14	66.62	0.66	0.1	54.14	106.38	3.01	21.22	40.93	6.64	1.26	0.01	0.16	2.1	3.44	0.9	34.27	0.47	0.05	228.89	4.3	61.03	22.18	13.89	69.66	0.56	82.92	29.73	562.68	98.09	371.92	11.73	147.04	1138.53	2691.49	19.13	38.72	2003.57	35719.2	1057.31
CL182	0	33	1	0	2	5663.58	52.22	76.19	14.16	11.17	78.68	2.61	0.1	156.03	7.09	0.04	11.07	4.24	0.92	0.02	0.01	0.02	2.38	102.09	2.08	7	0.47	0.04	17.82	1.53	6.41	10.87	0.3	124.15	0.56	19.02	6.88	1655.85	365.42	246.47	11.16	32.4	1969.2	1812.9	22.05	40.37	1711.15	24774.2	2228.4
CL186	0	24	1	0	2	8001.68	259.2	31.76	65.12	18.1	100.15	0.66	0.1	186.39	71.32	0.04	33.29	27.81	1.27	0.6	0.01	0.26	20.45	0.42	6.25	8.02	4.29	1.86	42.97	2.87	33.04	17.08	11.8	374.02	14.58	21.43	44.72	1426.13	118.59	211.68	9.53	37.89	1397.99	1659.99	667.47	54.01	4923.28	31301.8	2895.32
CL188	0	24	1	0	2	5325.39	63.81	21.27	57.3	10.5	98.68	0.66	0.1	118.12	50.76	0.04	15.77	16.68	2.17	0.09	0.01	0.77	1.52	0.97	5.02	7.6	0.47	0.91	39.78	1.82	22.49	5.13	5.53	238.16	45.31	38.17	6.88	685.57	93.19	274.03	8.14	0.33	1873.81	2637.46	19.13	37.13	3607.73	29588.3	2644.04
CL189	0	56	2	0	2	7798.6	262.49	27.85	250.07	16.77	348.17	0.66	204.33	318.57	47.57	52.81	60.42	64.32	11.18	15.22	0.01	0.02	7.98	37.52	5.4	587.93	7.86	2.11	645.09	2.24	20.45	2.17	60.2	339.9	0.56	258.81	6.88	656.12	275.32	227.84	10.49	0.33	208.06	4682.53	123.47	190.79	871.54	23589.9	2205.66
CL190	1	36	1	0	2	11717.3	250.43	80.44	53	23.87	793.71	0.66	17.25	117.26	2.73	59.12	18.85	17.72	0.98	5.58	0.01	31.96	84.94	36.8	24.05	285.95	9.28	5.59	1107.39	197.53	805.75	6.24	4.84	109.3	0.56	85.25	376.37	2256.47	77.43	179.95	157.32	155.86	2331.44	2747.4	167.69	193.25	2311.98	23590.4	2211.53
CL191	1	24	1	0	2	12321.4	196.03	37.44	336.66	49.43	946.11	31	1477.88	241.35	63.4	67.37	20.86	48.67	9.06	15.62	0.01	16.18	9.84	22.44	36.62	17.39	32.38	1.03	115.94	211.4	771.6	10.1	6.02	299.03	15.27	99.55	309.69	2719.61	207.85	307.66	121.69	2318.02	1463.74	3573.61	134.15	88.19	2002.57	24543.6	4647.38
CL192	1	22	1	0	2	6546.43	67.07	29.57	163.46	12.96	229.46	0.66	0.1	122.29	202.31	3.08	112.1	87.2	8.05	3.73	0.01	6.86	1.96	0.72	15.87	15.42	4.45	0.49	33.28	4.44	376.01	7.23	52.04	555.79	21.2	35.33	277.07	1641.4	103.78	183.5	56.94	80.78	1144.07	1765.59	745.77	41.55	4245.21	39278.6	2656.55
CL195	1	38	1	0	4	15222	150.89	14.99	68.06	16.54	121.27	14.39	0.1	136.46	109.7	0.61	16.86	20.78	7.89	0.66	0.01	2.26	22.84	11.75	9.17	402.29	14.75	146.71	77.15	8.25	259.18	15.56	5.47	159.61	2.83	321.38	100.9	1322.66	317.22	91.33	25.09	261.99	1172.23	6071.6	74.77	136.71	864.62	21473.4	4102.24
CL196	1	18	1	0	1	14797.5	221.42	15.97	73.15	20.46	73.3	15.97	0.1	125.76	82.69	0.8	18.13	25.74	13.96	0.79	0.01	1.84	20.1	21.81	8.54	730.67	14.43	132.74	97.07	3.62	220.04	18.74	5.65	498.77	5.67	382.66	95.68	1156.37	251.93	85.48	21.82	239.61	1097.42	5958.28	107.93	162.4	983.53	22558.8	6755.82
CL198	1	19	1	0	2	13113.5	400.77	26.52	30.42	18.82	775.4	0.66	0.1	85.02	861.17	45.72	18.13	13.01	3.07	0.38	0.01	0.77	0.66	1.08	1.71	125.7	3.75	3.28	10.94	28.12	640.36	16.52	4.14	304.95	4.22	87.93	340.63	2258.39	100.82	179.55	110.16	57.21	1858.81	3100.74	42.49	50.35	3780.72	28847.4	7392.78
CL199	1	33	2	0	2	13650.9	566.54	26.03	102.79	37.25	76.91	0.66	0.1	239.41	94.62	0.38	77.34	36.91	3.52	2.4	0.01	1.82	9.98	24.9	3.89	740.16	0.47	0.01	35.47	3.28	58.69	16.84	23.05	450.95	3.25	173.66	100.13	787.71	55.64	299.05	10.23	120.43	2158.79	1683.41	1780.15	173.63	4675.85	43846.3	5223.45
CL200	1	49	2	0	1	19156.2	655.57	49.33	45.06	67.28	118.05	0.66	0.1	141.28	70.47	0.2	66.92	12.38	10.47	0.59	0.01	2.6	3.25	15.31	11.22	374.91	8.34	7.1	62.43	5.57	42.74	6.69	4.65	724.22	43.14	181.69	80.59	645.68	56.28	217.6	13.52	26.08	1667.3	3571.72	2798.58	619.92	8785.6	30838.3	10961.8
CL201	1	25	2	0	2	12067.2	513.27	23.61	72.53	75.13	255.27	92.43	0.1	94.48	114.88	4.55	16.68	30.26	37.94	2.29	0.01	3	7.51	17.14	11.83	34.42	5.61	20.58	110.93	17.02	190.02	61.88	4.65	488.24	30	241.07	140.41	4634.33	1656.49	334.83	33.62	342.38	2636.92	2639.86	60	76.73	8357.98	33338.8	11717.5
CL202	0	50	2	0	1	12103	967.78	42.8	304.93	17.45	93.4	0.66	0.1	153.2	229.24	1.59	100.49	128.75	19.7	16.18	1.59	2.24	3.5	35.18	3.57	1640.44	4.22	0.01	82.91	4.97	113.6	64.34	113.53	1654.27	242.07	0.92	77.8	878.1	209.75	209.41	18.74	0.33	903.18	2497.05	253.03	234.03	5269.57	32688.6	5787.14
CL204	1	46	2	0	1	8456.47	486.25	125.22	208.7	17.52	147.98	0.66	0.1	129.92	19.08	0.1	25.6	118.87	17.74	3.62	0.01	1.05	8	1.03	8.32	16.29	0.47	0.01	9.62	1.38	85.53	19.3	45.05	43.08	0.56	20.35	34.39	651.4	64.69	300.31	13.52	32.4	1138.28	1223.23	23.64	102.78	2827.05	30026.5	2305.78
CL205	1	36	2	0	2	4938.33	98.23	32.24	282.17	3.02	64.62	0.66	0.1	52.73	91.72	3.89	58.38	126.7	14.53	6.76	0.01	0.02	2.53	0.15	6.61	12.38	0.47	10.29	21.98	4.17	34.85	14.99	44.81	814.32	97.79	73.76	6.88	2219.37	179.01	62.13	6.92	0.33	398.99	2048.23	33.15	82.5	2762.67	29145.3	2084.67
CL206	1	32	2	0	1	1241.26	1.38	15.75	20.49	15	102.33	0.66	0.1	62.31	43.1	0.04	3.4	8.66	10.85	0.11	0.01	0.72	47.51	1.28	0.92	3.36	0.47	26.18	0.64	1.31	47.38	17.32	3.55	11.06	0.56	29.01	6.88	1958.01	772.75	106.49	8.89	74.73	848.59	3346.49	18.08	33.04	1717.95	27371.6	2631.25
CL207	1	29	2	0	1	9860.71	614.04	35.13	58.34	53.31	190.17	176.58	0.1	63.6	86.52	11.44	51.72	48.05	10.06	1.18	0.01	0.77	10.15	1.59	8.5	38.6	22.94	1.09	61.43	5.7	187.42	27.9	4.14	685.5	207.21	36.61	126.69	1764.31	68.59	161.73	31.64	143.35	1021	2926.01	58.5	38.37	3744.73	34283.1	261.58
CL209	1	56	2	1	4	5229.83	132.12	20.91	27.99	9.5	254.88	76.87	10.58	172.07	56.81	8.95	17.04	12.54	151.89	0.04	0.01	1.63	1.96	36.58	18.63	15.68	0.47	107.77	15.99	2.38	152.93	23.33	2.58	173.26	0.56	56.79	135.33	7642.43	33699.7	347	39.85	209.17	415.53	11761.9	25.57	34.14	2018.06	21394.6	2347.89
CL210	0	47	2	0	2	10857.3	428.14	64.19	46.62	15.76	121.91	0.66	0.1	134.51	65.21	0.04	32.74	21.36	6.46	0.6	0.01	0.11	5.4	10.09	9.93	732.57	8.23	4.12	29.96	1.82	112.94	13.2	3.41	837.63	29.88	60.49	87.35	1558.37	141.97	153.57	18.49	89.07	1348.81	732.1	291.45	329.6	2840.58	29857.7	1602.94
CL211	1	38	2	0	3	8489.45	57.53	43.77	833.57	98.66	618.52	0.66	0.1	130.18	1127.57	32.86	837.2	693.95	298.66	71.67	0.01	2.58	1.74	569.27	1.69	694.92	43.37	7.49	152.41	2.1	367.77	403.62	290.81	695.23	0.56	125.86	238.95	2795.16	466.74	523.94	1165.88	127.1	464.98	4901.51	1083.94	401.71	3537.62	33678.6	1118.92
CL212	1	30	2	0	2	8984.95	107.02	56.39	52.27	99.5	588.09	0.66	76.98	125.76	46.48	17.37	25.96	10.31	63.84	0.27	0.01	0.51	3.52	108.55	48.01	1892.54	4.16	1.05	63.43	26.66	551.08	11.29	0.69	310.84	6.35	52.69	331.75	2318.51	264.15	334.47	86.82	121.17	1472.37	3317.77	282.85	219.68	2757	21910.4	1849.95
CL213	0	38	2	0	2	10077.2	355.58	8.61	114.55	40.28	88.69	0.66	0.1	19.91	67.87	0.04	42.67	50.04	38.61	0.61	0.01	3.03	1.08	69.24	7.89	1357.31	3.46	0.16	52.33	2.52	61.42	23.33	20.93	555.79	23.48	26.27	101.37	1146.02	94.73	275.68	17.18	44.89	630.44	2816.67	290.1	258.36	2499.04	31548.6	1795.68
CL214	1	50	2	0	4	8429.97	394.81	13.07	114.04	10.74	472.49	65.04	0.1	79	41.94	0.04	7.84	48.17	4.72	0.33	0.01	2.68	0.79	28.61	2.06	8.73	2.34	27.05	23.14	1.96	90.13	27.67	4.59	385.23	0.56	54.05	81.69	1261.2	33332.9	187.21	16.78	135.98	1432.75	2284.26	30.09	35.07	4161.88	29295.2	1782.97
CL215	1	27	2	0	2	11087.1	646.08	37.2	25.96	11.27	87.08	0.66	0.1	46.71	25.92	0.04	17.22	13.94	6.08	0.19	0.01	1.71	1.92	235.58	9.64	1585.65	0.47	0.38	13.5	2.24	117.88	11.96	0.05	22.9	2.17	11.52	39.19	1657.85	564.94	201.71	27.65	105.54	1623.62	1821.67	814.44	377.35	3886.29	28182.2	3037.52
CL217	0	24	2	0	2	9464.88	390.05	23.11	148.24	26.81	91.07	0.66	0.1	86.88	156.59	2.64	97.12	72.85	8.74	3.29	2.91	1.47	1.03	244.39	1.58	1841.96	4.66	1.67	80.52	4.64	57.11	32.76	40.14	786.13	5.32	40.07	6.88	453.37	117.2	134.71	11.73	138.19	3225.72	2003.36	538.99	250.15	4934.65	32497.9	2581.95
CL218	1	50	2	1	1	7025.86	129.63	29.95	77.78	13.89	176.7	11.22	0.1	73	77.94	0.04	43.59	8.82	9.49	0.24	0.01	1.08	0.66	12.45	1.23	952.04	0.47	4.55	20.8	1.46	126.31	26.69	11	179.98	0.56	28.74	69.1	1665.03	314.15	167.87	23.17	144.09	408.16	3295.76	342.42	373.12	2044.42	20294.3	2200.67
CL219	1	27	2	0	3	11215.8	490.16	27.85	27.99	19.14	437.16	0.66	0.1	92.69	22.66	16.35	7.31	6.95	5.82	0.13	0.01	1.68	1.42	15.22	6.39	124.1	14.76	1.47	9.62	4.97	249.01	14.02	0.69	269.01	4.96	26.21	189.38	913.29	95.42	161.19	67.85	22.89	934.91	1810.51	169.29	143.87	4330.88	27465	2844.98
CL220	1	50	2	0	2	14159.9	530.64	40.59	31.37	4.47	242.17	0.66	0.1	147.63	34.51	0.04	47.65	218.83	20.62	0.24	0.01	3.15	1.03	236.9	2.76	1107.9	0.47	3.18	44.02	1.53	109.62	5.78	0.87	351.36	0.56	24.73	111.69	1772.29	92.75	481.45	314.71	91.32	2839.58	2273.64	1036.35	812.31	6413.46	23011.1	2948.45
CL221	1	28	2	0	2	777.87	38.86	26.56	3.18	22.46	99.42	0.66	0.1	90.15	46.48	1.47	16.86	8.15	1.57	0.02	0.01	2.87	4.06	0.16	5.41	9.27	0.47	0.01	50.27	1.67	91.53	8.12	1.38	456.32	2.17	15.41	87.87	2092.8	236.69	295.63	19.12	25.28	1640.36	659.82	20.14	17.95	2206.45	31108.1	2480.74
CL222	1	34	2	0	2	6747.02	52.25	66.3	1871.42	97.58	272.12	0.66	32.81	491.65	1370.45	181.33	2340.63	1411.61	562.18	166.39	0.01	3.13	7.16	11.68	2.41	194.23	71.31	0.01	931	3.9	176.61	316.25	464.81	3182.33	7.98	11.94	106.99	1587.54	157.43	203.76	32.83	441.39	1737.6	1799.61	350.86	95.49	5942.26	25299.3	2039.48
CL223	1	42	2	1	1	75.67	1.38	29.63	17.47	5.44	115.43	0.66	0.1	28.88	20.92	0.04	6.41	7.98	0.98	0.07	0.01	0.02	15.84	0.7	0.04	8.11	0.47	1.25	14.75	0.72	23	11.2	2	11.06	0.56	141.76	6.88	404.88	334.28	242.59	7.84	0.33	1033.95	1266.64	15.84	54.12	399.64	11974	1970.38
CL224	1	46	2	0	1	12389.2	925.85	31.44	31.84	7.98	131.8	0.66	0.1	46.32	63.4	0.63	10.89	25.46	8.42	0.02	0.01	2.51	6.61	25.62	8.7	204.65	0.47	0.01	36.56	1.46	46.13	10.78	7.26	445.57	1.18	42.96	6.88	647.6	65.42	229.52	8.89	114.48	768.86	1390.75	412.99	364.19	1832.11	27500.7	1223.46
CL226	1	27	2	0	2	8586.58	40.39	30.7	58.34	36.46	145.75	0.66	0.1	129.12	71.32	0.99	11.79	36.39	10.63	1.87	0.01	2.22	1.99	38.38	4.09	1122.35	6.17	2.13	78.6	2.52	53.92	37.25	9.58	231.88	2.4	49.54	33.18	2285.23	523.62	313.43	14.62	163.2	1512.52	2019.29	2465.29	101	5099.61	30521.8	1679.81
CL227	0	28	2	0	2	11558.3	295.88	15.85	65.45	20.24	106.59	0.66	0.1	117.32	90.26	0.04	13.24	40.8	6.59	1.54	0.01	1.06	3.71	1.13	10.14	129.94	0.47	0.01	33.83	1.96	64.13	17	10.68	334.14	0.56	29.48	6.88	897.58	173.66	272.43	14.18	50.3	1175.53	807.89	22.97	54.68	2472.64	40171.7	3128.81
CL228	1	35	2	0	2	3722.89	228.65	24.41	127.99	40.56	192.98	0.66	0.1	140.88	189.23	4.02	117.73	73.79	12.65	5.44	0.34	1.76	18.18	3.21	5.09	18.42	26.92	0.67	60.93	3.62	140.25	29.93	19.06	555.79	47.7	96.54	103.37	1419.34	221.78	234.55	20.61	126.36	1021.88	1973.88	64.46	67.17	3015.09	26048.1	302.09
CL229	0	38	2	0	3	6465.72	257.23	14.23	230.4	36.34	175.71	0.66	0.1	151.05	355.82	7.85	306.82	177.84	33.68	18.02	0.07	2.14	23.57	5.55	4.02	20.83	25.41	2.41	77.15	3.62	108.28	56.09	53.76	860.8	45.77	135.83	62.83	1981.91	364.91	323.75	20.25	112.25	1110.92	3166.57	67.67	110.47	2785.62	25232.8	160.43
CL231	1	35	2	0	2	2351.62	55.65	38.14	43.47	41.93	110.73	0.66	0.1	119.42	52.82	0.91	11.25	11.27	3.62	0.02	0.01	1.19	4.43	0.57	6.88	25.53	3.24	2	23.72	2.1	68.69	24.02	5.83	304.95	8.3	38.87	6.88	1235.35	317.9	449.1	9.8	73.22	2565.65	3980.68	32.45	67.72	1658.15	29395.8	2008.58
CL233	1	37	2	1	3	9825.12	39.44	23.44	9.56	45.9	69.54	0.66	0.1	31.49	10.16	0.04	10.35	2.25	1.32	0.02	0.01	1.56	5.74	11.01	14.63	442.72	2	0.01	12.23	1.6	23	9.68	2.22	11.06	0.56	58.85	6.88	363.53	102.51	128.26	107.09	97.32	1745.82	4823.15	48.86	281.92	3294.7	27666.6	3813.56
CL234	1	35	2	0	4	11600.6	221.42	25.35	123.34	23.61	380.69	109.31	0.1	106.31	70.47	12.48	16.13	55.11	141.13	0.7	0.01	1.79	0.45	26.41	29.84	35.19	0.47	74.36	0.64	2.24	229.43	49.54	14.2	322.54	12.48	146.12	185.9	4410.43	38280.6	158.08	78.44	144.09	390.18	7019.71	29.72	104.33	4492.83	31785.2	2416.27
CL235	1	37	2	0	2	4414.19	287.44	32.07	27.99	11.47	119.35	0.66	0.1	36.74	22.66	1.01	19.04	4.61	4.82	0.04	0.01	0.71	4.21	5.12	4.06	591.2	0.47	0.01	44.55	2.94	53.51	8.55	1.38	61.12	40.61	30.81	69.1	1123.38	212.46	356.21	35.17	92.07	1075.4	1837.61	96.18	269.76	5587.22	34206.2	2990.72
CL236	1	40	2	0	2	64.02	3.09	31.62	36.79	3.87	126.92	0.66	0.1	19.99	50.76	0.59	12.7	19.92	3.45	0.02	0.01	0.02	8.23	0.33	2.3	9.8	10.37	0.65	57.92	0.87	129.83	19.37	2.65	293.08	0.56	25.99	98.87	1046.27	128.77	293.47	31.79	1.27	1273.56	1655.73	13.35	37.1	902.91	16004.7	909.92
CL238	0	27	2	0	2	8621.43	377.77	16.11	97.1	24.16	76.91	27.48	0.1	67.78	93.18	0.72	44.51	29.58	12.23	2.08	0.01	1.45	2.01	1.06	7.98	231.94	8.82	0.73	27.72	3.62	91.53	14.26	15.11	269.01	30.12	58	41.88	3493.21	303.59	167.19	14.76	92.82	1217.27	988.39	1953.5	23.72	3139.56	27404.2	2440.57
CL24	0	25	1	0	2	1810.87	142.92	32.72	18.1	16.18	112.76	0.66	0.1	66.08	20.92	0.04	14.68	2.66	1.45	0.02	0.01	1.39	8.77	4.84	2.4	8.57	0.47	5.1	48.72	2.52	73.18	19.22	2.51	11.06	0.56	21.79	53.69	1634.95	201.75	162.42	11.97	302.27	1706.68	2258.51	24.72	24.67	2662.8	28781.6	3595.64
CL240	1	50	2	0	2	118.51	21.01	43.74	4.54	27.98	211.5	42.34	0.1	40.7	2.73	2.45	15.05	14.25	1.88	3.01	0.01	0.11	1.69	0.33	2.17	8.2	0.47	0.13	144.97	6.88	33.49	6.96	4.14	152.68	0.56	45.13	55.97	1459.23	238.35	437.05	24.25	17.26	1196.97	3462.62	16.13	35.56	1002.97	20543.1	3667.83
CL241	1	47	2	0	2	3826.51	143.88	174.55	16.84	29.41	135.97	0.66	0.1	86.38	54.84	0.04	39.54	13.94	3.1	0.27	0.01	0.25	19.34	2.14	4.67	61.52	1.94	0.99	193.53	3.62	15.62	13.36	4.33	61.12	0.56	28.96	6.88	666.4	262.68	331.33	9.26	251.9	1204.97	7463.94	38.26	108.01	3289.36	35313.9	2669.34
CL242	1	37	2	0	2	15452.5	69.26	35.51	78.08	66	155.09	0.66	0.1	40.55	2.73	0.04	9.46	33.21	6	0.02	0.01	0.52	1.51	2.4	7.54	199.34	0.47	12.19	34.93	2.24	73.55	20.7	6.85	11.06	0.56	96.6	76.09	2071.83	965.87	270.27	19.25	130.06	604.4	2193.99	612.55	75.18	3143.01	34486.6	2945.76
CL243	1	58	2	0	3	8168.07	355.65	122.65	753.47	49.58	413.61	0.66	0.1	103.01	580.34	97.41	841.09	479.19	237.09	61.71	0.01	7.46	13.55	78.71	4.59	340.32	42.92	3.2	505.7	13.59	871.86	375.76	211.32	3316.09	250.99	21.51	623.64	3134.41	394.37	379	86.44	177.84	931.39	9332.88	153.88	95.83	5432.14	40989	1382.41
CL247	1	28	2	0	2	3562.12	8.62	16.05	562.62	45.56	110.73	0.66	0.1	95.29	250.84	4.42	130.88	395.1	14.59	20.17	0.01	1.1	7.51	1.2	6.23	36.45	26.54	0.38	35.47	2.38	72.81	125.02	137.71	920.36	34.77	41.98	14.95	681.06	639.05	118.68	11.41	36.32	747.46	3144.62	81.25	61.05	1750.4	27257.2	948.93
CL248	1	39	2	0	2	3841.8	472.46	23.1	30.42	22.27	107.98	18.31	0.1	203.34	53.84	1.47	8.38	10.63	4.94	0.64	0.01	1.76	7.86	53.09	1.6	966.51	5.59	6.82	70.83	3.76	43.6	17.08	3.68	407.41	0.56	93.74	56.72	4132.09	512.36	356.94	12.29	216.44	1771.49	847.58	1325.75	271.85	2775.25	36645.6	4062.09
CL249	1	26	2	0	1	6926.44	183.72	41.31	31.84	23.87	87.89	0.66	0.1	61.72	12.74	0.04	11.79	9.16	1.79	0.02	0.01	1.34	2.77	2.25	0.41	102.29	0.47	0.53	32.74	1.82	24.99	2.59	1.54	199.82	0.56	23.78	6.88	2829.44	117.08	141.9	10.66	104.8	1202.85	2704.8	58.27	33.07	2710.95	33048.3	4538.07
CL251	1	38	2	0	2	4990.16	333.47	36.28	48.54	10.54	87.89	0.66	0.1	84.21	66.11	0.04	18.31	21.79	3.12	0.41	0.01	1.26	1.89	0.34	10.8	310.16	0.47	0.52	14.13	1.82	54.72	21.25	10.95	250.6	15.81	68.53	6.88	1997.26	47.66	146.23	14.91	120.43	2017.45	1608.35	132.62	55.37	3633.23	33002	2377.06
CL252	1	38	2	0	4	9857.83	23.44	35.69	66.11	74.85	189.7	52.35	0.1	160.82	56.81	0.54	20.67	34.54	4.99	0.08	0.01	8.16	6.06	2.81	6.98	170.58	19.55	14.65	179.56	2.73	143.99	30.07	16.66	256.77	26.71	66.6	129.6	2662.81	6133	266.71	20	214.98	1834.37	4849.07	64.13	130.47	5228.16	33815.9	2299.68
CL254	0	29	2	0	1	4843.52	261.24	35.07	53.37	10.07	177.19	0.66	0.1	22.55	43.1	0.04	19.76	36.65	15.96	0.5	0.01	0.02	7.96	0.96	2.65	82.98	0.47	1.19	24.87	1.6	113.27	9.42	18.82	509.25	0.56	13.25	74.34	1842.25	90.32	132.64	12.91	0.33	1027.76	1308.4	37.94	56.6	3059.09	29883.6	2212.82
CL255	1	58	2	0	4	2285.15	55.79	41.8	55.17	5.69	115.43	11.98	0.1	18.65	133.78	5.98	35.86	40.55	25.29	1.43	2.08	2.94	0.64	2.5	20.45	12.93	4.96	3.39	15.99	5.24	89.42	20	13.48	1382.79	0.56	48.23	71.56	2889.03	112.89	81.04	17.05	85.31	65.52	963.53	43.64	159.03	4474.73	34486.6	2968.33
CL257	0	25	2	0	2	9223.9	528.55	34.01	45.06	2.19	190.64	0.66	0.1	104.81	108.38	4.57	48.21	28.36	14.28	1	0.01	2.03	6.61	18.42	1.96	3082.2	0.47	2.58	72.29	1.82	232.45	27.29	15.41	646.26	242.75	25.39	125.75	2648.8	127.37	185.56	182.52	155.86	1156.91	1982.38	76.91	81.69	6718.6	27826	2677.6
CL258	0	25	2	0	2	316.87	1.38	38.43	210.09	9.93	138.89	0.66	0.1	105.09	65.21	0.69	23.95	35.73	4.4	1.62	0.48	0.35	644.47	1.37	3.21	7.09	6.24	1.68	33.28	1.24	81.95	15.56	33.82	152.68	0.56	15.84	43.79	2278.54	117.55	261.5	13.82	110.76	389.77	1514.84	23.19	37.87	675.45	21242	2318.66
CL259	1	48	2	1	3	5031.88	292.22	9.17	250.44	16.96	114.1	0.66	0.1	77.16	71.32	1.12	100.12	81.92	24.68	1.84	0.01	2.7	1.6	28.74	7.63	1639.43	1.6	5.48	73.27	3.62	64.13	26.31	60.94	965.57	14.72	115.43	55.97	1357.9	291.89	351.48	908.1	279.28	1506.24	12511.9	44.35	210.9	4444.47	43672.2	4310.24
CL26	0	24	1	0	2	2569.13	157.78	30.98	84.34	19.82	54.95	0.66	0.1	83.98	79.54	0.04	33.29	59.38	3.98	0.85	0.01	1.51	2.77	1.21	3.14	42.91	0.47	0.38	12.23	1.53	4.96	4.38	23.7	269.01	0.56	14.34	31.5	1184.29	48.61	159.02	8.14	53.38	1262.49	412.75	2732.62	57.96	6672.36	31418.1	2699.71
CL262	0	27	2	0	2	8146.21	60.82	34.08	24.91	12.3	158.3	0.66	0.1	54.21	141.25	4.07	19.76	13.32	2.2	0.6	0.01	0.22	1.72	0.44	1.87	109.42	6.19	4.58	37.64	2.66	53.51	10.61	2.58	357.06	17.29	20.02	55.97	960.85	90.65	132.56	10.49	131.54	610.69	1022.12	529.45	37.86	4739.46	28325.1	2410.7
CL263	1	47	2	0	4	2118.13	11.5	14.21	207.7	67.19	101.61	0.66	0.1	8.52	171.1	4.97	168.56	195.34	19.47	10.34	0.01	1.92	26.7	4.52	12.63	8.46	9.71	1.57	41.91	7.41	57.9	99.36	35.12	445.57	0.56	48.69	55.47	1628.88	1241.86	158.06	13.22	113	222.2	11169.1	49.25	94.78	869.93	25461.2	1718.79
CL264	0	21	2	0	2	9652.67	103.39	27.85	102.26	43.64	604.77	123.33	0.1	37.19	94.62	31.83	25.96	35.07	9.9	1.15	0.54	11.85	4.53	0.44	14.07	19.36	5.2	3.7	592.58	3.76	376.49	16.68	21.83	631.4	31.44	54.74	200.3	3103.32	199.34	138.37	76.34	173.46	1950.68	3457.78	36.34	89.32	5943.2	30213.3	4156.58
CL265	0	19	2	0	2	6277.75	464.09	14.06	70.31	3.94	86.27	71.4	0.1	43.56	49.71	0.04	25.23	33.88	7.34	1.29	0.01	2.87	16.78	1.28	2.14	59.39	7.49	0.35	19.61	2.66	59.86	20.08	9.31	334.14	18.21	106.24	6.88	2368.35	140.18	242.14	15.68	203.36	2196.76	3030.96	30.28	50.25	2810.09	29469.7	2004.12
CL266	1	31	2	0	1	6943.64	244.78	29.89	81.69	102.75	121.91	7.23	0.1	122.84	88.77	8.19	78.46	62.76	13.57	6.62	0.01	5.9	30.79	0.64	16.6	42.55	22.9	3.04	91.45	6.3	214.74	12.79	53.09	709.76	841.21	23.01	114.99	3950.19	241.64	268.76	33.57	134.5	1015.65	1667.18	69.23	78.94	2893.27	22607.8	927.19
CL267	1	37	2	0	4	3821.73	52.53	23.37	65.45	13.98	116.09	8.75	0.1	70.78	31.8	0.43	42.85	20.5	8.72	1.01	0.01	1.6	1.81	6.85	19.68	22.1	0.47	15.41	0.64	2.24	61.42	33.35	10.84	256.77	3.25	120.02	30.63	2064.35	933.13	223.38	14.26	225.86	1364.55	1015.65	21.35	35.95	3804.43	37412.1	1482.79
CL268	1	31	2	0	2	5494.21	98.47	169.23	33.68	46.18	102.33	7.85	0.1	54.82	62.49	0.56	13.6	21.07	3.36	0.41	0.01	0.84	3.65	1.29	9.03	95.75	1.6	3.56	38.71	2.45	55.52	30	13.63	357.06	4.41	81.28	6.88	1480.81	1180.63	293.37	11.49	243.23	857.28	3666.19	35.52	99.7	3749.95	30906.8	1768.83
CL269	1	33	2	0	4	16966.9	677.42	17.36	187.77	16.12	91.07	19.74	14.85	191.57	75.5	0.74	37.33	10.14	96.57	27.76	0.24	3.45	2.49	13.79	66.09	2985.11	7.16	42.11	27.72	2.66	66.04	26.92	2	540.38	1389.86	50.7	85.79	1896.26	144.05	297.12	111.45	118.94	675.33	2845.73	50.04	66.4	13586.8	24236.1	5182.79
CL27	0	27	1	0	2	7314.15	261.64	40.47	48.92	69.87	367.48	46.92	0.1	183.23	76.32	0.72	68.41	44.64	4.54	0.97	0.19	1.45	8.6	0.62	4.42	5.25	23.44	10.48	121.83	6.56	94.31	30.82	9.97	665.95	154.68	49.08	42.21	864.63	161.88	176.33	21.22	197.54	1625.8	1727.3	58.62	60.19	4692.12	36486.1	2347.11
CL271	1	41	2	0	4	1804.61	289.36	25.91	22.76	146.52	97.94	0.66	0.1	183.23	39.56	2.34	8.92	7.47	5.57	0.71	0.24	1.13	11.94	3.66	176.7	32.17	7.28	24.91	35.47	2.1	38.85	54.1	2.86	345.64	24.98	49.37	6.88	1449.46	822.93	254.49	8.33	395.17	477.86	10916.2	30.46	50.69	5812.02	29240	2516.34
CL273	0	47	2	0	2	10275.4	128	42.59	40.61	86.48	94.93	0.66	0.1	125.64	71.32	0.56	27.43	22.64	8.26	0.83	0.01	1.51	31.54	1.64	9.99	53.16	13.75	0.2	17.82	2.31	130.79	33.05	3.68	656.12	196.82	68.62	6.88	1638.18	59.71	249.75	19	131.54	1994.93	3818.28	48.59	44.9	5994.53	32985	3273.61
CL274	1	41	2	0	4	4025.61	119.35	71.99	101.99	10.07	87.08	0.66	0.1	94.63	67.87	0.1	41.2	22.64	7.55	0.92	0.01	0.9	1.52	1.8	2.78	29.1	4.87	2.43	33.83	2.66	56.71	20.94	4.78	396.35	18.48	65.41	95.2	1155.83	319.79	207.56	13.67	41	508.81	3102.61	29.91	89.7	1699.39	34643	2644.79
CL276	1	43	2	0	4	35.28	17.01	34.53	27.99	23.61	89.49	23.01	0.1	81.11	71.32	0.95	21.95	7.81	8.42	0.22	0.17	1.06	2.33	27.22	4.75	49.96	0.47	6.56	6.9	1.96	186.84	14.91	1.05	385.23	0.56	34.05	178.85	1963.3	4491.58	233.75	30.83	557.55	1029.63	3914.34	24.29	35.28	3569.42	21872.8	4314.91
CL277	1	55	2	1	2	4434.44	126.04	54.49	507.14	92.76	1210.08	0.66	551.02	174.07	118.67	88.22	21.4	76.13	5.49	22.54	0.01	9.01	4.86	13.77	72.91	41.32	41.62	32.29	13.5	193.05	756.63	44.66	4.01	983.52	256.89	109.43	392.82	2056.86	222.71	277.78	171.14	1358.27	545.03	5344.47	42.92	80.96	2614.94	27193.6	2279.43
CL278	1	85	2	0	4	96.36	29.09	9.9	26.98	17.45	66.62	20.33	0.1	36.21	47.57	13.96	13.78	11.59	7.03	1.32	0.01	1.93	3.86	27.45	39.42	5.17	1.78	6.09	1.57	4.17	52.3	21.71	2.15	1717.58	216.77	24.6	27.84	1913.89	109.33	121.46	7.84	28.45	396.08	4838.2	27.8	47.94	1973.65	19150.5	2901.22
CL279	0	29	2	0	2	1673	31.02	8.35	55.88	90.71	97.94	0.66	0.1	95.29	90.99	2.16	63.58	72.03	6.44	0.46	0.01	0.78	8.6	4.33	4.24	140.23	38.78	1.05	47.68	2.03	145.85	34.53	10.08	818.99	353.41	49.88	93.9	62947.8	85.4	107.71	13.59	163.2	689.44	1267.71	109.22	31.68	3693.48	27632.3	3358.24
CL280	0	31	2	0	2	4888.4	197.4	10.07	100.37	13.13	47.7	0.66	0.1	118.75	124.85	1.32	38.25	29.72	6.05	2.33	0.01	1.87	12.02	1.62	4.11	133.62	3.85	3.89	67.39	3.56	58.29	16.76	19.59	767.21	12.48	139.86	51.31	1630.9	237.34	108.86	15.96	166.87	2365.81	4326.1	48.46	33.87	3224.78	31260.5	2117.19
CL281	1	27	2	0	2	645.01	67.27	12.92	35.92	8.01	66.62	0.66	0.1	87.39	51.8	0.36	17.58	19.63	2.02	0.27	0.21	0.02	0.89	1.48	0.5	115.94	0.89	0.01	20.8	2.73	35.75	9.93	3.28	6078.19	0.56	25.11	62.15	17309.9	115.52	116.27	17.84	74.73	918.87	530	49.25	37.15	1418.88	24931.5	1706.54
CL282	1	28	2	0	2	4980.68	315.73	46.6	21.64	21.24	70.49	0.66	0.1	80.54	15.03	0.04	11.07	21.65	1.25	0.05	0.01	0.02	1.96	0.66	6.14	77.11	4.9	8.72	2.42	1.53	16.17	16.04	10.95	52.29	0.56	34.71	6.88	1337.52	213.04	223.6	10.15	102.56	1071.96	1178.7	22.05	42.62	2060.05	34312.3	1248.43
CL284	1	46	2	0	2	23.09	92.64	40.54	26.98	13.09	125.06	0.66	0.1	196.46	34.51	0.2	8.2	12.07	2.4	0.05	0.01	0.02	1.52	0.98	9.75	8.98	0.47	0.01	24.3	1.96	115.25	10.61	3.68	293.08	511.64	18.1	117.67	627.23	55.55	139.31	18.74	176.38	1183.09	542.18	15.24	62.27	2844.66	31749.3	3813.22
CL285	1	25	2	0	3	8226.67	360.01	6.24	715.71	68.89	225.69	0.66	0.1	156.93	1148.48	74.67	217.01	601.56	230.79	74.81	0.01	0.38	10.24	6.22	9.03	103.43	35.41	4.71	939.25	4.64	114.59	545.53	210.63	1436.35	3.45	53.68	67.21	1667.42	209.34	241.67	20.55	179.31	1213.51	3725.94	1604.98	201.47	5953.23	34124.4	1432.56
CL287	1	48	2	0	4	6274.55	421.54	82.43	210.49	9.83	82.96	0.66	0.1	113.31	50.76	0.04	29.62	31.61	17.86	1.41	0.84	1.04	1.89	21.65	3.17	2317.08	0.47	2.21	50.27	1.82	52.3	14.83	16.61	244.4	0.56	106.45	64.61	689.16	107.61	416.04	212.91	315.89	2523.56	4442.12	37.78	40.22	1123.12	27271.7	1745.48
CL288	0	37	2	0	4	6271.99	196.77	19.64	153.91	27.6	91.07	0.66	0.1	117.64	66.99	0.15	50.24	63.6	21.45	1.89	0.01	0.78	2.62	1.19	10.48	38.84	3.31	0.48	78.11	2.24	32.58	15.96	43.4	199.82	7.98	37.61	16.73	299.48	69.05	74.48	17.05	56.45	1108.55	5812.58	19.64	39.19	1441.59	22964.1	2714.8
CL289	0	26	2	0	2	7031.06	363.26	9.32	59.38	35.74	148.54	18.31	0.1	166.25	64.31	0.04	16.86	20.64	24.86	1.07	0.03	3.62	33.22	2.59	4.8	44.64	5.56	4.91	45.6	2.52	124.7	20.63	7.72	545.53	46.34	86.78	6.88	1947.4	77.05	194.18	23.34	174.92	1649.22	2388.64	38.26	72.69	1514.18	29215	4038.47
CL29	1	39	1	0	4	2723.59	434.1	25.78	51.54	9.5	91.07	0.66	0.1	190.43	50.76	0.04	48.39	206.66	23.51	3.27	0.01	3.12	0.45	3.73	11.65	37.79	2.05	2.97	0.64	2.52	51.08	79.82	76.28	269.01	23.73	31.61	6.88	681.96	250.8	223.79	19.63	247.56	1184.45	2593.04	89.15	75.86	5766.32	26471.2	1955.01
CL290	1	38	2	0	4	7859.82	32.85	38.04	14.16	10.1	77.8	0.66	0.1	80.39	37.08	0.04	8.92	9.49	1.62	0.33	0.01	0.3	2.96	1.03	2.24	16.56	0.47	2.55	8.95	0.94	77.23	21.4	6.32	206.32	43.6	6.22	33.99	2963.54	516.64	143.16	10.83	11.53	487.24	4112.59	498.2	54.07	947.85	19743.5	2355.76
CL291	0	36	2	0	2	6905.35	115.98	38.83	21.64	34.01	82.96	6.24	0.1	48.63	34.51	0.04	3.04	6.07	2.51	0.02	0.01	5.96	0.96	1.7	5.59	29.68	0.47	0.89	27.72	3.69	66.04	22.49	0.87	124.15	2.62	18.75	59.84	2453.09	115.96	146.39	10.75	93.57	1278.35	2795.09	24.29	68.32	3128.37	28527	2146.35
CL292	1	52	2	0	4	5474.24	328.52	70.45	39.78	41.49	140.05	0.66	0.1	51.3	76.32	1.63	6.24	13.94	39.38	15.28	0.01	2.59	6.16	20.52	15.1	131.15	0.98	16.74	19.02	2.45	73.55	49.76	5.47	328.35	6.35	79.17	68.69	1938.17	5228.39	266.66	14.4	144.83	318.79	11789.4	35.52	128.32	5032.88	28897	3001.56
CL293	0	33	2	0	3	209.78	131.91	34.9	91.53	14.87	103.77	0.66	0.1	57.84	190.18	0.41	77.71	87.66	21.48	1.54	0.05	0.48	5.9	1.06	2.61	6.66	4.6	1.86	659.74	2.8	20.96	14.99	10.46	748.17	47.25	29.34	27.35	535.51	31.01	177.56	11.49	299.4	629.05	1018.34	34.52	22.93	2382.63	29677.4	2872.98
CL294	0	30	2	0	3	9178.44	132.49	30.64	45.45	18.04	811.43	0.66	0.1	79.99	33.17	1.96	10.17	14.56	5.82	0.33	0.01	5.83	9.19	3.12	4.83	20.33	0.47	3.14	27.15	6.69	866.56	14.91	3.94	299.03	0.56	22.11	542.81	2576.09	307.22	202.94	134.61	78.52	716.51	2867.33	29.53	65.38	5842.24	34661.2	4173.36
CL295	1	23	2	0	1	7120.63	345.79	17.92	81.69	4.36	90.28	665.93	0.1	15.84	30.4	0.04	4.64	31.61	4.27	144.66	0.01	0.63	4.16	6.29	4.28	1807.57	0.47	26.14	3249.05	0.87	16.17	1.96	6.97	116.78	0.56	107.29	6.88	3933.41	127.12	88.26	209.07	64.86	2166.99	1289.13	85.62	110.58	2094.21	32403.4	2391.04
CL300	0	35	2	0	2	8332.37	285.74	43.92	139.92	43.79	68.58	1.45	0.1	102.53	109.7	0.04	45.44	85.14	27.08	2.94	0.01	4.48	2.36	4.31	7.39	536.53	0.47	0.01	74.73	1.53	27.9	32.09	32.65	675.74	61.69	206.1	106.84	1391.45	431.56	282.7	15.82	108.53	655.1	3198.44	45.75	86.41	4675.16	31567	1663.96
CL304	1	60	2	1	4	9370.66	221.4	79.87	37.66	38.28	542.1	200.88	96.98	118.38	58.74	24.37	20.49	15.92	34.43	1.43	0.01	2.24	16.12	54.08	39.2	27.2	5.11	289.49	64.42	2.38	769.58	91.16	2.22	795.55	6.01	9.51	300.05	7660.69	9947.26	695.14	119.08	548.36	933.79	37639.2	32.09	40.98	1385.62	19020.1	5342.09
CL305	0	44	2	0	4	10960.5	651.49	64.88	96.27	13.06	169.19	12.23	0.1	74.14	149.58	4.28	71.38	67.3	36.51	3.72	0.34	1.86	0.46	2.55	1.8	297.54	9.82	2.89	147.6	3.15	61.42	35.78	26.18	440.16	27.57	42.34	95.52	471.01	75.11	116.15	40.62	207.72	1415.88	1671.7	92.67	42.02	5962.97	23902.3	1685.69
CL309	1	43	2	0	3	9584.33	114.71	40.78	57.3	25.85	161.46	75.33	0.1	85.84	39.56	0.04	11.79	22.08	1.88	14.63	0.01	2.66	6	1.21	3.39	17.29	10.6	3.56	286.31	2.24	80.87	21.56	5.09	293.08	2.17	112.64	81.87	791.61	346.22	22.04	17.97	108.53	1361.02	2386.78	28.77	34.54	4504.13	32709.2	2803.46
CL31	1	50	1	0	1	2617.11	97.55	40.34	29.94	26.11	533.93	0.66	0.1	90.04	28.95	0.04	13.42	17.87	7.21	0.68	0.01	0.1	1.1	2.68	0.75	64.52	0.47	0.01	2.42	1.38	373.11	12.87	3.48	11.06	0.56	14.29	194.87	3206.36	101.35	170.35	49.08	390.19	418.77	6812.35	33.32	98.93	6096.36	34871.3	1030.91
CL311	1	51	2	0	4	8393.33	507.89	30.18	4036.13	693.2	131.2	1120.92	40.69	466.7	4231.24	433.32	4546.9	2560.52	1072.35	346.1	0.01	113.79	27.76	231.88	8.31	1128.59	175.53	27	7071.66	73.22	149.86	2293.15	875.26	33974	66.44	1086.4	134.68	5243.63	299.54	462.98	159.52	12201.3	805.15	8031.06	736.41	168.31	3040.2	23549.2	853.63
CL312	1	36	2	0	2	4083.72	117.62	36.11	80.79	4.05	129.99	0.66	0.1	96.04	58.74	0.04	9.99	31.88	14.64	0.85	0.01	1.13	0.32	0.64	3.65	14.73	0.47	0.01	21.39	2.38	55.12	20.55	24.26	101.69	21.71	26.7	52.38	1427.94	73.22	95.8	10.49	77.76	371.6	836.72	26.4	49.78	3991.67	26151.5	1945.73
CL313	1	37	2	0	4	9159.24	533.28	26.85	26.98	6.24	158.3	0.66	0.1	134.2	64.31	0.2	13.24	10.31	3.69	0.31	0.3	1.84	1	1.02	35.33	7.3	0.47	6.88	0.64	2.38	88.36	25.85	1.21	571.1	0.56	52.26	47.11	947.22	414.76	119.89	12.29	152.19	265.31	2712.52	35.02	78.32	6407.23	38968.4	5781.44
CL314	0	37	2	0	2	13964.8	374.81	14.97	30.9	34.55	120.63	103.32	0.1	56.03	44.25	0.04	14.14	8.82	9.14	0.08	0.01	9.21	15.84	2.96	14.29	8.8	13.26	6.77	41.91	3.01	79.42	18.74	3.28	256.77	36.65	84.83	131.18	254.61	498.74	215.18	13.82	163.2	2137.01	2812.94	23.86	25.95	8251.85	41392	2568.36
CL315	1	45	2	0	2	2598.59	33.55	17.88	108.35	29.25	107.98	0.66	0.1	86.45	73.84	0.04	17.04	21.22	4.27	0.27	0.01	0.64	1.78	0.12	2.68	10.77	0.47	0.01	50.78	0.72	51.08	17.08	0.05	43.08	8.92	51.86	80.78	418.7	32.55	146.12	21.58	90.57	1545.87	2426.9	19.13	52.84	1822.01	31096.6	2053.78
CL316	0	62	2	1	2	6548.04	186.96	28.14	103.06	6.79	110.05	0.66	0.1	36.08	63.4	0.41	55.79	56.7	8.72	2.04	0.01	1.94	11.47	2.41	12.48	62.5	0.47	3.59	58.93	1.75	91.18	36.52	10.4	193.26	281.32	104.95	105.19	527.31	320.82	301.99	17.77	208.45	1827.66	8406.03	39.34	52.89	2355.82	28864.3	2216.84
CL318	1	47	2	0	4	14443.6	455.57	49.62	278.05	31.24	91.85	0.66	0.1	93.63	81.91	3.42	38.62	37.17	6.69	0.99	0.56	3.28	3.77	10.09	21.78	1370.26	4.06	25.29	17.21	2.1	106.94	44.37	16.42	429.31	7.5	9.88	109.94	1467.19	5156.52	305.93	269.73	491.75	511.82	8051.44	35.52	89	2105.76	28139.8	2879.03
CL32	0	34	1	1	2	949.17	417.51	12.43	21.64	7.26	172.72	0.66	0.1	52.24	54.84	0.04	12.34	27.94	8.85	1.46	0.01	0.02	42.43	0.5	2.32	3.74	9.02	0.01	0.64	3.83	37.09	1.96	14.04	145.68	0.56	1.44	6.88	137	44.59	90.55	7.94	121.17	745.11	842.69	15.84	43.81	5280.32	32441.6	1523.9
CL320	1	72	2	0	4	9891.67	166.91	9.6	94.61	14.84	360.46	0.66	10.58	53.05	111.01	2.36	19.76	73.32	18.85	2.76	0.01	1.35	3.08	3.25	26.23	34.15	0.47	7.63	8.28	5.9	233.55	22.79	34.69	440.16	0.56	58.83	133.52	3194.06	6700.49	97.46	44.62	193.9	377.08	11036.5	1461.59	98.58	4233.22	28659.5	1079.66
CL325	1	44	2	0	2	50.67	170.38	19.94	37.23	50.32	89.49	4.4	0.1	165.94	40.76	0.04	18.85	24.62	2.24	0.04	0.01	1.01	5.44	3.7	1.61	16.12	15.01	3.91	8.95	1.82	50.27	19.37	3.81	304.95	29.15	50.76	77.04	343.62	36.71	169.98	15.54	420.79	1685.81	4854.36	2343.76	25.92	547.58	39800.8	3093.51
CL326	1	31	2	0	2	1567.91	31.96	43.5	130.9	47.54	51.42	0.66	0.1	131.29	436.08	3.8	97.5	496.65	127.88	4.19	0.01	1.14	8.12	2.63	10.05	16.21	20	2.18	44.02	6.03	256.52	86.26	103.66	385.23	0.56	23.53	6.88	896.21	85.42	329.27	33.62	266.32	1109.03	2075.05	95.1	26.17	4265.14	31590.6	2671.64
CL328	1	22	2	0	2	182.22	58.22	12.03	68.71	37.03	76.02	5.9	0.1	179.41	75.5	11.63	235.43	39	2.24	132.63	0.01	1.97	27.04	2.63	11.99	49.94	3.82	4.1	49.24	2.52	54.32	24.94	12.01	450.95	0.88	38.11	6.88	400.16	62.79	327.39	14.26	251.17	1361.95	11477.3	913.56	51.28	3761.14	33247.9	2300.14
CL329	0	36	2	0	2	237.19	117.46	27.61	118.85	8.52	357.25	15.52	29.52	121.15	73.01	12.28	59.5	74.49	2.11	3.93	0.01	3.05	12.34	0.64	1.67	22.55	0.47	1.2	8.28	49.88	260.78	16.6	36.88	385.23	0.56	19.72	150.52	850.96	23.46	234.94	46.05	251.9	915.84	2118.85	1139.51	40.41	3503.45	20090.3	2696
CL33	1	37	1	0	1	7996.32	165.5	27.98	26.98	24.06	123.18	0.66	0.1	194.32	39.56	0.04	64.88	27.26	13.18	0.68	0.01	2.36	4.82	34.7	3.94	1581.01	0.47	5.27	38.17	1.31	46.96	19.53	3.61	166.47	152.94	6.74	6.88	738.42	27.07	146.27	11.41	126.36	1778	1412.92	709.61	397.79	1546.41	35519.9	4030.53
CL331	1	75	2	0	4	44.1	403.76	14.79	41.44	17.32	78.68	56.04	8.77	51.16	66.11	4.93	22.31	11.11	2.84	1.1	0.21	0.88	8.68	4.11	73.62	152.41	0.8	9.83	28.28	10.11	41.02	18.74	2.44	482.96	1910.19	77.47	71.96	802.45	81.05	194.02	11.24	456.3	1628.99	1915.45	38.1	41.1	2217.42	25839.9	9639.83
CL335	1	21	2	0	1	1090.07	554.27	34.89	511.85	21.66	58.31	44.86	0.1	38.38	595.22	8.04	543.79	358.64	70.58	15.14	11.97	2.61	0.76	2.7	3.15	49.91	21.41	5.81	277.53	6.1	52.3	170.87	164.67	2076.01	6.52	35.1	70.34	738.42	25.19	111.34	13.89	542	770.32	2187.08	94.43	50.61	4647.43	46178.4	1358.6
CL336	1	45	2	0	1	133.41	496.81	27.72	68.06	7.03	196.68	0.66	0.1	151.84	67.87	0.17	52.09	34.41	2.79	2.32	0.07	0.84	11.89	2.56	10.47	17.62	6.37	0.97	104.96	2.94	91.53	11.29	15.87	334.14	0.56	15.68	114.28	1042.69	68.01	507.75	13.37	720.47	4287.09	1783.93	32.45	52.71	10481.7	44219.6	1279.64
CL338	1	38	2	0	2	337.36	193.19	16.4	164.56	46.18	64.62	0.66	0.1	121.25	224.96	3.5	60.61	49.55	9.92	10.31	0.03	2.11	2.49	2.23	8.94	31.46	7.86	0.53	55.39	7.8	170.7	43.94	75.16	540.38	51.88	11.12	82.23	400.16	36.2	401.66	26.9	276.4	620.3	1397.96	50.17	38.95	9059.68	33515.7	3560.12
CL339	0	47	2	0	1	136.14	148.63	8.03	104.66	69.32	102.33	16.84	0.1	150.84	123.63	0.04	74.73	28.49	5.04	4.39	0.01	1.19	3.84	0.79	11.85	20.83	0.47	7.78	56.91	6.16	79.42	24.1	44.89	418.4	54.01	15.95	53.17	779.05	129.46	296.35	12.13	375.22	1461.37	3964.9	2470.8	42.18	5987.88	32765.7	2930.79
CL34	1	27	1	0	4	2075.24	223.01	53.54	90.68	73.37	192.52	27.65	0.1	207.92	167.54	3.16	81.81	61.43	12.4	3.26	0.44	2.58	13.98	4.08	6.76	159.45	26.21	0.11	104.96	8.25	122.11	36.15	15.72	1570.35	145.02	62.3	83.31	792.39	99.61	314.83	22.88	278.56	1283.5	2358.62	82.73	81.94	4473.63	32295.7	2932.57
CL342	0	41	2	0	2	159.21	152.23	22.63	147.1	55.77	76.91	26.79	0.1	79.6	121.17	5.12	43.41	55.85	4.87	4.1	0.01	0.24	23.12	1.33	2.05	11.4	1.13	18.61	58.93	2.73	44.87	19.69	16.61	93.94	0.56	75.77	6.88	358.21	320.65	452.92	14.91	126.36	750.63	17972.9	24.08	19.75	1669.45	23348.8	2458.51
CL343	1	26	2	0	1	38.72	178.4	20.25	22.76	44.79	92.63	0.66	116.48	79.19	15.03	0.04	15.77	8.32	1.02	0.78	0.01	0.46	24.43	1.25	3.84	11.39	3.75	7.07	58.42	3.49	6.41	8.9	3.21	43.08	8.46	30.5	6.88	269.67	42.07	174.83	13.37	562.5	2229.98	3149.71	21.11	18.89	4145.52	30273.7	3824.94
CL345	0	21	2	0	2	46.09	479.05	22.7	18.1	11.5	59.39	9.88	0.1	52.2	31.8	0.04	4.28	16.68	0.54	0.22	0.01	0.37	1.35	0.5	5.08	9.77	1.54	0.01	0.64	1.38	260.25	10.78	3.28	101.69	0.56	12.69	92.91	927.4	28.83	266.53	49.92	143.35	4149.97	1622.2	37.47	79.08	6482.87	26261.5	2862.67
CL346	1	30	2	0	2	61.52	315.71	13.68	28.97	29.88	103.05	0.66	0.1	260.38	67.87	0.15	29.62	24.62	1.6	0.37	0.01	2.53	5.22	1.32	7.49	65.01	4.42	0.59	14.75	3.08	34.4	14.75	4.72	472.35	22.6	30.01	72.36	415.68	20.07	269.93	13.22	151.45	1393.02	1460.43	29.15	21.56	7913.26	49450	2137.34
CL348	1	50	2	1	3	90.53	468.52	26.95	66.44	32.47	168.69	0.66	0.1	136.58	76.32	0.04	24.14	22.64	3.31	0.68	1	0.6	1.99	9.53	0.1	1579.66	2.48	0.01	39.78	3.28	18.34	15.88	9.2	535.22	20.81	58.65	50.22	283.85	111.65	432.32	622.89	368.8	856.7	1088.93	47.93	83.19	2863.05	37890.2	6748.29
CL349	1	18	2		2	153.37	688.53	4.94	123.34	31.68	110.73	20.13	0.1	187.98	123.01	0.47	49.87	49.67	6.72	5.7	0.01	0.89	41.79	3.78	5.04	297.31	9.49	4.41	174.86	3.01	42.74	19.92	6.55	450.95	16.08	26.98	6.88	417.19	20.58	229.21	21.46	489.63	2298.86	2373.23	55.78	85.88	10536.6	53086.9	2582.13
CL35	1	27	1	1	2	4096.41	125.21	37.62	708.07	17.03	100.88	12.97	0.1	106.76	112.95	1.3	269.85	118.43	19.88	2.19	0.01	1.27	1.67	1.07	4.72	8.13	2.88	14.81	44.02	7.21	50.27	10.87	134.17	1089.67	0.56	27.72	48.55	1554.59	258.86	229.54	9.08	110.02	1484.03	331.68	1415	53.31	3460.69	33114.2	1994.5
CL350	1	55	2	0	4	1516.56	577.72	43.02	222.28	62.33	476.68	0.66	13.79	90.2	100.26	13.28	749.88	392.99	38.39	14.94	0.01	4.16	3.67	9.66	20.28	61.27	14.22	3.18	166.71	4.57	354.08	218.4	150.66	675.74	33.47	38.73	213.39	1539.38	9314.81	188.76	53.51	894.96	295.15	6184.27	48.46	59.69	3395.38	24476.2	1283.06
CL351	0	75	2	0	2	203.71	526.95	2.01	58	77.89	90.28	0.66	0.1	50.29	90.26	0.34	16.68	37.56	4.69	0.66	0.01	2.52	3.57	12.92	9.53	26.73	8.96	3.87	18.42	2.1	67.94	23.03	13.48	412.91	52.78	59.43	6.88	693.63	54.37	123.8	12.76	648.6	878.43	3814.76	37.31	106.88	9551.38	45591.5	4418.52
CL352	1	38	2	0	1	184.8	730.76	14.6	69.99	59.27	149.09	22.26	0.1	135.49	71.32	1.85	29.99	27.26	4.67	3.02	0.19	2.06	4.98	14.49	7.72	626.54	11.54	3.23	94.27	4.17	71.32	39.95	6.44	665.95	42.45	5.44	62.15	433.51	96.85	241.91	51.5	594.28	1537.17	5136.66	51.96	76.24	9225.69	36952.2	3868.2
CL354	0	24	2	0	2	2897.93	55.38	114.05	25.44	17.84	189.23	32.13	0.1	100	41.94	0.04	15.95	4.61	2.2	0.22	0.56	1.28	0.5	2.91	9.57	6.53	5.45	2.18	56.4	2.52	75.76	33.35	1.85	287.11	6.35	53.88	24.17	3941.17	1438.82	377.76	14.04	238.17	4422.88	3346.22	24.29	49.97	2744.24	30071.5	2984.3
CL358	1	97	2	0	4	22.34	177.46	5.4	16.19	19.53	182.07	0.66	0.1	88.04	10.16	0.04	7.13	6.43	1.23	0.02	0.01	3.94	11.55	4.86	16.76	101.46	15.25	0.32	0.64	1.96	88.01	43.58	3.07	11.06	12.9	25.09	35.55	803.98	212.38	352.78	23.11	340.95	354.49	7018.5	21.11	16.37	4567.66	29516.5	2778.57
CL36	0	27	1	0	1	1980.15	138.19	23.27	125.55	18.49	142.92	0.66	0.1	82.73	60.63	8.21	77.71	98.18	16.33	4.03	0.01	0.35	41.24	2.21	8.56	44.34	4.26	0.46	58.93	4.91	62.97	39.95	36.84	535.22	28.67	0.83	86.83	465.66	39.1	163.03	11.49	68.66	2160.31	2703.2	500.97	49.33	1570.64	21230.5	2015.68
CL360	0	38	2	0	3	11714.6	248.61	61.86	111.73	65.51	948.49	41.78	0.1	50.8	77.94	9.26	323.82	18.46	37.24	0.59	0.01	3.35	21.29	26.22	8.79	186.23	4.32	8.99	131.69	139.68	728.91	27.52	19.79	519.68	12.19	63.65	339.13	5882.94	1308.79	209.03	117.01	408.7	1331.99	7280.85	2471.72	202.29	4043.79	28684.3	1570.16
CL363	1	41	2	0	4	11892.1	135	65.24	45.45	36.4	80.41	0.66	0.1	220.06	41.94	0.04	7.13	7.64	544.23	0.23	0.01	1.14	147.04	6.68	8.25	23.15	4.72	16.27	139.68	3.56	53.11	34.09	2.86	179.98	0.56	18.02	6.88	705.97	615.92	337.38	13.37	132.28	824.86	12398.1	27.2	55.04	4864.71	32726.7	3717.98
CL367	1	35	2	0	1	119.07	608.23	32.48	76.87	38.15	173.22	0.66	0.1	146.22	100.26	0.22	22.68	33.21	5.04	0.86	0.9	0.87	2.93	18.04	0.26	1728.26	0.8	0.01	47.16	4.17	23.5	12.79	11.27	493.51	50.64	69.11	57.21	341.74	148.99	395.52	700.06	478.29	713.19	1458.03	49.12	116.2	2952.79	38531.6	3040.11
CL368	0	46	2	0	4	126.28	88.72	15.34	130.18	9.03	66.62	4.4	0.1	34.37	38.33	0.04	43.78	48.3	3.4	0.11	0.01	5.14	0.93	3.03	17.34	3.14	2.57	11.55	2.42	3.21	61.42	46.89	2.37	256.77	0.56	48.69	77.99	318.34	70.69	120.78	14.69	329.5	392.47	1385.94	31.38	16.79	5378.91	28431	2838.62
CL369	1	32	2	0	3	13449.5	817.29	32.95	303.88	61.38	505.8	118.36	62.68	184.57	523.67	20.68	197.12	173.69	40.01	19.46	24.16	12.84	28.54	11.41	17.22	283.53	20.26	27.11	498.32	78.1	388.29	104.24	61.02	4231.26	127.71	158.52	192.08	3436.32	198.53	380.45	70.28	1013.12	2412.96	1688.2	152.73	282.66	7291.49	38912.8	1893.31
CL370	1	38	2	0	2	10655.4	123.19	11.55	66.44	24.8	184.96	47.33	0.1	167.43	93.18	15.97	30.17	33.88	4.52	2.98	7.84	3.93	4.06	3.93	3.81	249.28	1.6	30.83	47.68	5.77	308.1	29.4	9.42	456.32	5.14	104.44	206.94	2073.86	275.6	78.1	51.74	336.66	479.37	2322.24	54.45	62.61	4935.4	36255.5	2356.55
CL371	1	38	2	0	4	18984	47.94	14.75	122.1	83.61	207.08	0.66	0.1	235.82	166	11.39	105.36	52.9	4.45	10.41	0.13	5.47	9.69	3.48	26.25	11.92	12.29	6.2	360.34	4.44	261.84	19.84	25.18	374.02	12.76	76.3	146.86	1068.66	175.89	88.39	42.95	212.08	1454.84	5716.18	78.91	86.44	8268.09	28444.5	4259.89
CL377	0	27	2	0	2	13905.7	1062.04	34.5	53.73	35.27	207.08	8.16	0.1	112.83	48.65	0.1	22.49	19.19	5.27	0.82	0.15	3.88	19.76	3.8	6.77	540.22	0.47	6.51	88.62	3.08	39.72	22.49	11.59	488.24	9.99	84.16	98.56	995.1	177.93	42.33	28.08	385.2	2143.92	5680.87	108.61	390.13	7523.39	43859.5	3240.58
CL378	1	70	2	0	2	9163.77	236.97	24	232.32	59.15	185.91	0.66	0.1	249.73	92.45	0.8	59.13	136.17	6.75	11.19	0.01	7.07	5.2	6.08	10.87	8.62	4.57	2.72	48.2	2.87	195.2	10.53	36.67	269.01	0.56	44.7	150.03	657.07	131.04	302.69	26.74	118.94	1244.81	4332.96	31.01	86.84	2912.38	31251.2	1743.96
CL379	1	30	2	0	4	81.08	236.73	9.77	61.78	158.58	167.16	7.23	0.1	70.73	93.9	0.76	28.52	22.36	2.13	1.15	0.03	4.96	7.49	4.05	23.06	18.39	5.72	5.19	50.78	4.97	126.63	21.71	6.32	809.63	19.39	54.82	105.94	618.29	214.59	364.31	18.93	95.07	1273.79	6932.55	39.96	20.57	8190.27	37153.7	3705.17
CL38	1	49	1	0	1	2567.14	598.62	39.16	41.44	39.37	202.6	21.88	0.1	130.04	128.46	0.38	53.94	32.41	50.05	1.32	0.01	1.02	3.57	8.83	6.17	354.68	3	9.12	69.36	2.17	37.09	22.87	10.95	2026.78	0.56	92.55	46.53	1207.46	486.55	104.92	10.91	347.38	920.84	4511.03	1258.05	378.57	1506.96	29437.9	2552.21
CL380	1	34	2	0	2	78.68	899.91	6.62	47.78	25.69	62.57	0.66	0.1	223	77.94	1.03	26.69	21.5	4.45	0.94	0.01	4.89	6.85	1.97	9.24	96.31	1.66	0.01	45.6	7.21	130.15	27.75	12.01	407.41	6.01	65.21	148.7	472.34	106.54	152.95	25.59	183.69	2202.05	2933.75	37.47	115.67	9095.81	43893.5	3061
CL381	1	56	2	0	4	108.95	349.51	82.02	12.72	184.2	98.68	0.66	0.1	123.9	96.05	0.97	22.86	30.26	4.4	1.23	0.05	3.39	15.95	4.47	39.1	26.15	18.87	2.85	36.01	4.03	124.05	27.37	5.77	586.31	23.36	22.52	99.34	727.48	194.85	419.74	13.22	335.94	683.01	6266.02	42.19	59.98	4712.44	28937.3	2441.74
CL383	0	44	2	0	2	63.39	1707.06	1.75	58	34.08	103.05	0.66	0.1	112.01	35.81	0.04	23.04	9.82	3.48	0.9	0.01	0.2	4.82	4.9	0.38	77.47	0.47	0.01	53.35	2.03	18.87	30.97	10.51	244.4	5.32	4.75	6.88	221.1	49.01	180.58	10.15	454.88	493.38	3517.54	38.26	24.23	3669.64	32593.7	4536.22
CL384	1	55	2	1	1	222.81	1297.83	10.41	143.88	81.43	183.52	1.45	0.1	70.41	146.28	3.72	49.68	55.85	6.03	2.48	0.01	1.14	30.35	15.02	17.05	1282.62	9.04	0.43	89.56	2.66	227.23	52.75	32.56	1150.49	560.59	99.07	117.11	771.9	109.49	278.95	375.67	621.8	881.44	6085.58	54.32	91.91	4701.68	34845.4	1926.19
CL385	1	24	2	0	1	215.81	318.18	22.45	78.69	32.54	195.76	0.66	0.1	136.87	50.76	3.63	48.39	49.42	4.27	1.37	0.05	3.16	23.48	1.81	0.79	268.75	8.44	11.59	65.41	3.08	81.59	7.5	13.16	374.02	0.56	7.49	80.41	1114.43	41.39	310.63	11.16	704.97	3452.01	4646.22	49.65	135.66	4779.74	31292.4	751.65
CL386	1	53	2	0	4	60.26	122.16	24.76	44.66	130.59	123.81	0.66	0.1	261.3	81.12	1.12	18.67	44.89	2.68	1.26	0.15	1.79	3.79	4.76	4.23	37.99	5.64	1.36	19.02	4.97	21.99	41.7	6.44	856.18	8.77	38.92	8.83	390.54	135.78	308.61	13.52	190.98	573.35	1251.1	508.42	37.45	7552.34	38470.6	5906.13
CL387	1	26	2	0	1	92.87	1505.53	34.5	87.83	86.72	110.05	0.66	0.1	227.3	44.25	0.04	22.68	9.49	1.15	0.02	0.01	1.82	9.39	2.95	2.24	305.94	11.97	2.29	33.28	2.38	62.2	21.71	10.35	131.42	0.56	13.7	25.81	1066.32	24.93	303.19	14.98	513	3063.24	4375.26	1637.42	142.51	10892.8	52629.5	3941.93
CL388	0	25	2	0	2	61.52	224.37	26.23	57.3	26.52	60.47	15.97	0.1	194.38	85.76	1.26	27.43	18.01	4.23	0.6	0.01	2.57	12.11	1.77	3.2	70.58	6.66	0.22	44.55	2.45	126.95	24.64	7.49	586.31	36.41	15.95	130.66	636.04	97.67	190.14	17.71	563.91	1049.88	3505.15	39.34	22.17	3753.92	37861.1	4340.09
CL389	0	27	2	0	1	68.97	526.67	31.87	30.9	75.46	105.89	45.28	1.49	151.84	68.74	0.17	23.22	14.86	5.02	0.41	0.78	0.68	15.88	6.57	8.19	102.22	0.47	2.26	61.93	4.5	39.72	30.82	4.59	665.95	1.94	69.72	62.83	967.28	150.21	255.4	11.16	1098.25	1290.18	7292.51	50.68	64.65	941.57	44874.8	3104.96
CL390	1	39	2	0	1	4036.41	341.5	46.41	135.2	66.58	131.8	21.11	0.1	236.11	156.06	4.75	62.46	53.64	15.64	1.98	1.75	3.6	1.6	2.44	1.9	14.29	12.99	2.94	518.59	31.75	205.46	31.42	45.47	771.95	0.56	24.84	159.69	782.21	254.89	335.29	29.55	741.59	2343.43	3520.78	858.5	55.41	6189.89	40469.6	1955.37
CL392	1	44	3	0	2	12132.9	245.56	31.41	46.62	44.07	151.84	438.56	0.1	115.99	71.32	30.56	11.07	10.95	153.33	1.46	0.01	1.37	17.2	45.55	8.35	53.91	10.14	110.48	250.13	4.03	54.32	38.64	4.33	524.87	9.69	234.09	66.14	3828.82	135381	482.57	19.19	681.02	2499.12	8940.97	1101.58	103.56	4552.35	34065.9	2321.43
CL394	1	29	2	0	1	949.55	70	11.19	599.94	17.19	74.21	0.66	0.1	191.48	331.01	39.03	962.85	688.59	170.96	24.7	0.01	1.36	6.18	11.71	12.04	2584.15	9.36	2.41	62.43	3.69	67.18	261.74	228.47	938.51	165.56	7.34	79.67	498.12	28.51	352.03	27.44	797.19	2256.2	2770.57	45.33	30.21	5264.2	32836.9	1626.05
CL397	1	48	2	0	4	39.4	227.55	6.57	25.96	1.64	45.09	35.27	0.1	83.47	22.66	0.04	5.35	2.03	3.52	0.02	0.01	0.18	2.23	24.57	17.16	7.5	0.47	17.93	9.62	2.03	9.09	12.45	1.13	11.06	0.56	15.36	6.88	2562.42	681.22	163.13	7.03	71.7	614.75	2098.94	10.06	24.23	1151.13	18110.3	2310.98
CL398	1	35	2	0	4	1617.58	372.05	57.86	23.31	31.4	87.89	31.97	0.1	38.55	68.74	1.49	18.67	22.5	14.73	0.55	0.17	9.56	4.86	13.12	16.56	9.96	3.68	9.44	36.01	2.66	128.55	37.32	3.94	412.91	32.04	85.1	81.87	9568.34	529.05	491.38	18.1	688.07	431.12	9133.52	47.79	155.32	4753.39	34916.7	1408.67
CL399	1	60	2	0	4	10279.1	104.34	9.38	58.69	33.67	121.27	31.64	0.1	212.95	37.08	0.61	13.96	30.26	0.7	0.19	0.19	8.25	1	122.33	72.61	1603.09	17.05	119.35	148.92	2.1	142.13	211.13	2.22	269.01	38.28	503.45	149.79	3670.3	53947	151.42	90.03	989.2	548.03	21607.4	265.98	159.35	10145.6	35951.6	4541.78
CL400	1	41	2	0	2	50.67	19.51	75.24	37.66	59.27	152.93	16.19	0.1	236.75	25.92	1.28	5.35	13.01	1.49	0.02	0.11	1.51	3	0.77	7.93	20.34	3.24	3.39	51.3	2.03	91.88	27.44	3.14	152.68	5.32	3.32	97.76	793.95	38.68	355.5	18.74	279.28	1484.79	2818	22.97	30.48	5040.75	42756.4	4973.45
CL401	0	19	2	0	2	95.2	23.87	83.99	95.72	52.39	505.53	40.34	0.1	274.98	81.12	23.25	63.58	31.07	3.38	5.77	0.22	1.87	11.96	2.36	26.54	21.35	11.25	4.69	172.3	2.52	239	35.71	40.14	665.95	47.02	6.76	213.39	1220.96	215.87	381.57	55.45	249.01	898.32	3763.29	43.07	18.8	4428.35	31224.4	4526.05
CL404	1	28	2	0	4	329.47	698.63	29.98	50.42	39.53	170.21	0.66	0.1	156.95	60.63	0.82	24.87	4.43	8.29	0.49	0.01	2.22	0.71	8.22	4.47	26.88	8.69	8.1	20.8	2.24	32.12	58.84	6.79	586.31	1.7	73.88	103.52	446.38	352.67	238.71	13.06	383.77	782.65	5198.06	44.49	53.18	6526.63	41491	3443.65
CL405	1	67	2	0	4	53.9	108.16	52.15	39.78	31.94	118.05	0.66	0.1	98.47	34.51	0.04	18.67	13.79	3.48	0.02	0.01	1.34	1.24	21.89	56.7	27.67	6.06	27.28	19.02	1.24	172.77	55.31	6.08	11.06	8.61	110.19	34.78	3424.33	188.64	139.96	33.08	831.66	257.39	4139.35	13.35	36.82	3412.44	31410.8	5284.6
CL406	0	48	2	1	4	4087.84	298.28	10.97	107.04	88.69	83.8	36.49	0.88	167.22	85.76	1.18	46.17	15.62	10.77	0.5	0.01	2.47	4.27	19.97	31.05	26.7	3.16	44.18	12.23	3.01	117.22	91.3	14.3	596.4	32.87	431.53	138.39	577.91	24796.5	1059.01	51.83	575.21	712.39	34902.7	31.38	42.24	7605.89	32337.4	3795.07
CL407	1	47	2	0	4	9208.86	165.54	70.22	72.53	68.95	362.07	333.51	0.1	179.71	56.81	0.04	9.82	26.57	151.29	0.55	0.11	6.01	2.29	495.76	37.28	118.36	5.93	22.34	46.12	1.89	119.51	97.43	4.4	675.74	8.3	142.41	99.34	2340.84	34683	755.33	41.44	147.77	870.9	3162.29	32.62	66.69	3209.14	27804	1960.87
CL408	0	20	2	0	1	16223.2	297.01	68.88	94.33	29.82	199.89	0.66	0.1	138.68	77.13	17.54	14.32	16.83	7.26	0.61	1.61	1.61	61.95	1.22	16.17	21.78	6.27	63.4	180.41	207.94	290.91	30.22	7.61	795.55	18.35	182.27	301.94	2605.07	201.8	163.33	15.54	152.19	2038.19	4795.87	34.18	68.21	6590.15	23190.8	2595.28
CL409	1	32	3	0	1	12598.3	346.85	29.89	230.59	28.17	738.58	0.66	8.62	165.46	114.24	4.39	48.21	60.83	35.37	14.47	0.01	2.52	34.44	2.83	21.09	132.01	15.94	25.59	196.48	3.49	330.05	35.42	72.51	493.51	137.98	130.62	140.91	2841.01	111.92	244.43	35.22	110.76	1553.68	9486.95	73.59	99.12	4222.71	33317.3	1322.96
CL410	0	27	2	0	2	9599.98	536.02	81.93	689.89	23.1	158.83	0.66	0.1	220.96	415.81	7.48	697.38	576.79	50.9	36.27	0.01	1.26	67.25	0.9	4.48	47.96	4.72	24.43	77.15	2.8	111.28	114.88	148.45	304.95	21.58	31.3	97.61	2051.4	172.57	232.49	17.44	101.81	2076.89	8436.22	25.78	79.41	4520.58	37638.1	1664.05
CL411	1	36	3	0	1	9773.82	205.98	27.27	123.34	18.52	755.09	10.95	69.86	90.67	67.87	31.05	29.99	19.92	12.37	1.14	0.03	18.39	46.71	1.6	6.06	12.07	19.22	3.66	57.41	4.03	590	20.47	5.22	2666.8	1.18	48.57	342.87	2467.1	68.29	223.91	91.11	245.4	1049.6	7464.87	48.33	106.2	2298.04	23746.7	12831.9
CL412	1	37	3	0	4	14088.3	774.83	64.54	118.6	28.33	634.38	152.91	0.1	297.11	124.24	26.17	28.71	19.33	81.34	2.5	0.19	4.25	1.1	237.95	40.22	231.4	7.02	152.43	132.14	5.9	326.54	72.87	7.2	714.59	8.61	479.9	337.36	17781.8	73640.6	130.73	114.35	984.28	1577.65	4147.27	42.92	113.08	6496.94	26218.3	4957.17
CL413	1	64	3	0	4	20728.9	754.39	53.41	66.76	28.17	336.62	56.79	2.75	84.66	73.01	2.16	18.67	25.32	10.17	0.42	0.01	8.89	13.18	6.46	60.43	279.89	13.59	35.05	23.14	3.83	147.71	49.04	4.46	351.36	15.81	110.64	116.68	1475.11	2088.32	116.65	24.93	161	1151	1841.07	39.04	108.98	7637.49	26675	3206.81
CL414	1	40	3	0	3	15844.9	105.81	12.08	54.09	17.87	565.81	30.83	0.1	208.53	54.84	1.26	10.71	64.56	253.79	1.75	0.01	4.19	9.44	16.73	31.53	67.85	7.44	14.63	49.24	3.69	89.07	78.57	27.99	545.53	34.77	87.76	72.36	2263.2	5921.31	343.84	21.46	657.06	1942.86	18193.7	36.83	192.08	5955.11	38831.1	2222.32
CL415	1	53	3	0	1	15214.2	442.56	36.48	38.94	104.58	376.94	69.8	0.1	451.14	54.84	1.24	9.46	13.17	3.21	0.63	0.11	2.95	143.39	7.39	9.16	55.41	8.57	12.9	119.12	3.08	343.73	33.87	5.47	379.63	50.98	70.07	185.46	4545.78	88.11	273.58	76.56	578.04	1324.45	12136.7	1449.44	134.96	2757.13	36572.9	503.12
CL416	1	19	3	0	1	16874.1	654.02	39.78	48.54	36.71	504.18	38.29	0.1	113.85	45.37	19.49	21.4	21.93	5.24	17.44	0.01	5.37	1597.09	4.31	9.67	125.04	6.17	4.76	538.76	11.07	179.55	37.18	5.83	339.9	13.89	166.6	162.49	963.43	160.21	313.14	24.93	342.38	4797.02	3942.88	173.99	184.7	6935.61	34166.6	4596.18
CL418	0	21	3	0	1	17415.2	212.13	68.23	51.17	45.93	1124.54	3.56	0.1	106.21	47.57	71.91	10.35	7.98	99.64	32.8	0.13	30.78	2555.48	6.32	1.14	151.84	41.79	36.99	73.76	2.45	703.42	17.16	3.68	231.88	298.86	99.05	416.63	2822.09	84.48	312.66	43.83	1629.2	2752.78	2290.64	50.55	63.85	8236.64	32485.4	812.23
CL419	1	37	3	0	2	7759.73	329.98	36.38	47.39	24.51	159.36	19.34	0.1	177.19	100.26	2.32	27.97	16.38	10.6	1.91	0.15	2.62	8.37	9.76	5.99	463.17	0.47	9.04	110.01	4.3	54.32	26.46	16.91	656.12	19.91	32.3	85.96	1607.29	26.14	213.24	14.98	320.19	1716.46	2340.3	891.59	181.55	8218.04	42500.6	4313.64
CL421	0	32	3	0	2	7603.07	215.09	15.79	363.7	12.3	94.17	28.17	0.1	105.83	104.37	1.24	42.85	278.7	29.69	18.44	0.01	0.52	2.59	2.72	11.31	13.57	12.6	6.03	47.16	1.82	231.63	74.89	102.19	434.75	198.14	41.27	79.3	1214.74	226.94	315.15	42.91	178.57	2093.74	3084.16	1380.12	100.84	2888.16	28306.2	2100.77
CL423	0	18	3	0	1	1313.69	304.64	16.17	160.82	30.42	105.89	0.66	0.1	125.56	144.06	6.35	144.8	207.38	37.53	4.43	0.01	0.62	104.77	1.52	6.29	80.46	6.22	7.51	68.87	1.82	266.61	10.7	73.72	244.4	4.6	93.33	97.45	2748.92	77.5	92.89	39.53	143.35	2221.06	401.82	66.4	134.6	2679.7	24264.4	2146.35
CL424	1	36	3	0	1	16159	478.03	38.02	67.74	59.12	341.93	32.45	0.1	102.21	58.74	3.05	19.95	12.38	5.47	0.19	0.01	1.72	8.87	1.58	11.5	108.42	7.07	4.46	46.12	3.21	213.62	24.64	8.64	456.32	0.56	43.3	224.26	2246.83	156.43	339.27	39.07	158.8	1174.7	5598.39	42.05	120.38	4913.17	32741	1698.51
CL425	0	58	3	0	3	10357	135.81	20.88	300.21	2.59	616.28	62.78	0.1	106.28	357.82	6.81	278.99	346.14	9.92	10	0.82	1.8	0.88	0.28	11.41	37.51	6.09	4.98	4.74	12.46	217.53	98.53	71.68	396.35	1.18	43.47	176.51	1871.58	42.65	106.6	54.44	0.33	602.14	808.71	53.21	59.67	2954.34	27411.2	3200.89
CL426	1	53	3	0	4	6958.9	18.74	19.72	55.88	15.53	97.19	39.46	0.1	55.81	48.65	0.04	41.01	53.64	11.32	0.57	0.01	4.27	0.43	1.78	4.44	43.61	0.47	26.77	6.19	3.01	23.5	24.56	23.7	560.9	28.3	91.48	188.08	2107.26	13293.9	226.15	14.11	858.39	729.03	4494.21	31.01	74.93	2052.58	26287	7673.67
CL428	1	38	3	0	2	10906	119.9	17.19	259.69	40.03	76.91	13.45	0.1	85.66	706.68	44	700.09	307.48	127.36	10.33	0.01	0.22	22.17	4.75	7.17	47.08	1.89	5.34	131.25	1.31	72.44	163.73	84.03	1054.56	0.56	36.38	6.88	2101.55	804.89	269.69	15.96	29.25	1974.62	3992.11	24.51	97.39	327.68	28015.6	912.34
CL429	0	78	3	0	4	2423.18	138.68	11.81	339.02	42.77	175.22	57.79	0.1	94.12	87.28	2.51	83.68	66.23	15.44	0.77	0.01	1.46	31.63	3.09	14.66	31.38	23.87	51.34	40.32	3.08	117.88	75.03	23.84	293.08	64.79	161.53	87.18	9245.3	29624.8	238.46	25.26	233.1	399.26	15712.3	57.8	131.52	2656.93	29493.1	2854.97
CL430	1	45	3	0	4	13346.7	412.67	28.62	31.37	11.4	160.94	0.66	0.1	132.4	64.31	1.59	15.59	10.79	12.12	1.59	0.5	4.79	0.3	10.15	103.93	669.96	6.42	43.51	64.42	2.31	140.88	58.28	16.96	842.28	10.14	61.64	97.13	1102.02	318.35	214.19	24.65	127.84	702.65	6514.45	55.78	77.83	4445.35	32816.8	3351.58
CL431	1	46	3	0	4	12198.7	213.47	12.39	171.29	34.08	218.45	0.66	22.26	102.63	54.84	0.43	24.5	105.55	49.32	0.55	0.01	3.59	0.35	4.45	91.04	87.51	4.99	11.08	0.64	1.53	56.71	56.44	26.32	193.26	8.61	57.22	39.19	7267.54	729.49	153.68	18.87	175.65	395.67	927.56	37.94	66.21	4360.24	27237.5	2294.97
CL432	1	40	3	1	3	9922.31	140.83	87.69	44.66	53.34	440.64	0.66	0.1	101.17	28.95	0.04	17.22	14.1	3.69	0.31	0.01	4.15	12.62	5.69	6.04	34.61	7.73	30.65	6.9	2.24	306.57	21.33	3.68	2897.14	0.56	65.73	166.54	1207.98	287.54	404.48	38.19	83.05	938.73	4182.53	30.28	50	5319.27	26587.8	1688.21
CL433	1	32	3	0	4	11628.8	254.63	45.89	237.84	2.7	1203.66	161.29	24.22	101.84	68.74	88.48	22.49	63.48	13.04	38.85	0.01	6.88	10.07	14.46	41.83	96	7.53	22.42	1247.18	10.17	658.89	23.1	11.43	269.01	12.48	38.67	636.58	2637.4	359.87	90.28	159.14	1720.76	230.96	1946	31.74	69.22	3041.5	27251.4	3110.59
CL434	0	73	3	0	4	10578.6	22.62	5.72	200.06	20.85	203.05	24.85	0.1	129.14	203.68	5.55	294.04	140.45	92.77	5.55	0.26	5.48	5.14	32.36	72.66	6.89	6.47	202.05	83.87	14.91	106.6	147.69	54.36	1014.74	25.85	494.36	153.41	2826.05	2097.58	630.38	250.38	262.72	554.3	4482.35	80.14	62.2	6450.3	25094.9	2063.18
CL435	0	63	3	0	4	4824.56	209.96	14.79	93.49	41.71	144.05	74.99	0.1	67.11	118.05	0.04	33.84	42.22	40.72	3.47	0.01	3.26	3.29	36.49	47.27	6.89	16.04	39.25	5.48	3.15	115.91	94.27	20.07	519.68	44.06	115.76	117.81	6582.14	25176.6	299.26	23.91	249.01	457.9	3641.88	50.17	46.66	4843.84	27526.5	2168.03
CL437	0	35	3	0	2	7187.21	297.72	14.25	79.9	40.43	131.8	35.11	0.1	109.87	81.91	12.53	26.69	18.16	26.05	3.4	0.01	0.29	1.63	9.72	20.61	57	3.68	455.28	14.13	12.84	126.31	139.4	9.14	193.26	25.11	384.54	85.26	2704.31	85549.8	230.67	16.17	486.79	738.87	7436.41	658.34	39.4	1918.05	23589.4	1948.82
CL438	1	37	3	0	2	7804.58	360.44	14.52	62.45	53.53	123.81	10.69	0.1	261.65	60.63	0.04	21.77	38.61	11.12	0.6	0.01	0.81	4.1	1.35	11.85	94.13	4.22	32.31	52.33	13.59	21.99	18.19	2.29	256.77	106.11	138.93	41.55	2556.47	629.57	173.29	15.33	138.93	1698.47	2618.31	31.74	43.5	3853.65	31456.1	3485.8
CL44	1	30	1	0	2	1608.73	63.56	23.71	121.1	53.34	198.97	20.73	0.1	29.61	192.08	6.9	179.71	55.6	17.43	5.07	2.93	3.38	15.86	2.97	10.35	10.28	22.8	4.19	250.54	21.28	174.55	40.24	33.3	1141.85	145.99	56.99	135.84	778.26	35.45	129.92	39.44	646.48	1351.5	1297.43	73.98	30.7	1941.24	26427.1	2560.08
CL441	1	51	3	0	4	7271.25	292.2	21.87	126.04	97.91	691.62	8.16	558.56	36.6	223.66	2.7	204.31	235.24	9.33	5.83	0.38	3.95	26.91	0.94	10.85	139.19	40.5	35.29	70.83	3.9	594.74	93.23	89.55	1010.3	1597.58	194.56	192.73	2653.19	2023.18	228.36	86.33	259.83	338.27	7953.87	98.23	67.64	2843.98	24804	973.89
CL442	0	22	3	0	3	7105.31	365.9	181.73	76.87	22.56	93.4	0.66	0.1	127.52	157.12	1.28	147.82	162.85	24.26	2.34	0.01	0.02	19.47	1.74	1.92	100.98	8.75	10.44	81.48	2.52	84.46	51.61	16.27	145.68	3.04	36.94	51.85	1933.55	29.2	126.94	11.49	243.95	1482.24	590.52	49.38	58.72	2749.49	33915.7	2125.54
CL443	1	69	3	0	2	11267.7	29.69	50.05	143.41	31.15	168.18	14.16	0.1	271.76	209.56	0.04	135.77	107.21	66.28	1.12	0.01	3.34	3.94	69.39	33.34	97.69	7.12	68.12	133.03	2.52	46.13	42.85	34.34	225.55	6.01	7.6	83.67	1219.41	52073.4	565.98	19.38	429.32	983.39	3607.33	61.59	136.15	7376.74	32838.5	2440.74
CL444	1	25	3	0	3	11161.7	110.75	44.88	11.19	3.38	131.8	9.32	0.1	47.05	40.76	0.04	20.13	8.82	7.97	0.02	0.01	1.2	0.58	1.05	10.04	23.25	4.66	4.33	18.42	2.17	95.35	42.35	3.41	334.14	0.56	43.44	57.21	840.01	75.66	85.98	12.37	235.27	651.48	961.91	50.04	114.55	4320.3	56402.2	4587.67
CL445	1	36	3	0	4	4587.52	132.41	35.15	168.26	57.89	114.76	60.37	0.1	209.57	857.94	4.82	121.67	158.55	106.43	1.55	0.09	1.39	1.6	73.44	13.76	50.94	5.36	37.71	105.42	6.43	56.71	60.04	61.84	472.35	59.03	203.44	74.93	874.57	47962.5	408.82	14.76	515.12	826.24	7069.2	51.32	38.67	2436.1	25697.1	2327
CL446	0	20	3	0	1	9615.98	164.41	128.24	66.11	25.72	81.27	12.97	0.1	66.92	45.37	0.45	19.4	11.59	12.67	0.11	0.01	3.26	17.31	0.67	10.35	46.56	0.47	286.48	15.99	5.57	61.42	18.19	9.97	11.06	26.1	82.57	90.08	4831.58	129.48	87.2	17.18	83.8	1259.57	5416.82	41.01	137.58	3453.42	37575.5	2172.49
CL447	0	40	3	0	2	12295.4	89.18	23.95	2446.49	99.26	68.58	0.66	0.1	209.38	1196.57	83.24	1792.73	1637.08	347.06	201.31	0.01	2.56	33.43	43.41	6.13	296.55	65.51	13.42	721.16	12.08	73.92	1003.1	809.69	379.63	5.84	240.83	6.88	4869.86	318.75	195.73	12.91	63.33	993.25	7841	372.27	67.08	747.65	33779.1	2238.87
CL448	1	43	3	0	4	11529	44.1	26.98	124.08	17.48	116.74	0.66	0.1	21.97	54.84	0.89	15.41	27.53	78.11	0.02	0.01	1.51	2.03	16.57	19.52	181.46	23.8	37.47	14.75	0.24	68.31	482.46	13.42	11.06	16.75	86.28	93.08	1576.75	66.97	89.34	22.12	18.87	760.01	1718.79	40.86	144.35	3188.71	22700	1194.69
CL450	1	31	3	0	2	8887.37	88.27	47.48	36.79	17.68	53.79	0.66	0.1	103.23	2.73	0.04	9.64	19.92	4.67	3.22	0.01	2.32	9.86	3.12	7.82	106.65	0.47	21.88	41.91	2.8	51.9	17.16	3.68	69.66	0.56	29.76	6.88	1406.14	247.01	161.12	15.05	29.25	457.85	5101.23	36.83	75.82	5568.75	32950.2	2092.03
CL451	0	26	3	0	2	5214.33	16.22	13.09	10.39	4.19	50.21	86.22	0.1	132.15	19.08	0.04	11.43	20.93	1.79	0.02	0.01	0.02	23.75	4.86	0.63	22.69	0.47	3.82	10.94	0.56	4.96	27.52	0.5	256.77	0.56	37.89	6.88	30183.5	213.44	73.65	5.46	33.97	1235.51	1722.24	19.13	20.49	1706.33	24409.6	1920.95
CL452	1	27	3	0	2	6592.15	337.81	29.04	278.05	50.79	190.64	0.66	0.1	146.04	379.4	11.81	305.68	128.43	14.76	16.73	0.01	0.75	11.91	1.8	10.19	185.35	15.07	5.39	34.38	17.15	4.96	57.71	68.32	3009.11	0.56	82.57	18.33	1364.01	71.69	91.01	8.33	61.8	997.58	3948.86	1068.33	195.89	3137.47	26132.2	1528.2
CL454	1	25	3	0	2	5219.39	258.41	13.61	141.55	7.26	70.49	14.62	0.1	107.79	96.76	0.04	70.27	49.67	15.76	3.07	0.01	0.49	0.98	1.46	7.98	506.2	0.98	12.69	24.3	3.62	182.47	57.29	22.21	385.23	172.33	74.2	23.01	2098.86	135.27	83.08	22.53	30.04	889.52	353.72	49.91	64.07	2802.04	22713.3	1558.14
CL455	0	41	3	0	4	1429.62	509.79	8.97	20.49	7.91	150.19	0.66	0.1	147.94	33.17	0.04	28.52	9.82	34.18	0.02	0.01	0.02	0.42	2.89	6.02	23.65	0.47	12.19	0.64	0.4	4.96	9.76	3.68	11.06	15.4	30.2	6.88	864.63	1301.24	92.3	7.03	48.75	119.75	1431.07	5.69	21.95	2466.08	24762.7	1444.24
CL458	1	38	3	1	2	11651.6	88.93	12.92	49.3	99.8	122.54	0.66	0.1	179.46	25.92	0.04	9.28	6.95	4.15	0.02	0.01	1.65	11.72	12.49	20.18	57.11	5.56	35.72	81	1.38	47.79	8.2	3.41	11.06	0.56	187.96	6.88	9727.57	6198.61	192.16	12.13	67.14	433.66	28982	32.8	58.32	3508.65	26011.4	2106.35
CL459	1	52	3	0	4	10911.7	276.18	64.39	40.2	45.1	147.42	0.66	0.1	194.32	39.56	1.36	4.64	14.4	145.77	0.02	0.01	2.18	5.44	27.22	24.61	125.01	3.89	31.06	0.64	2.38	63.74	46.89	3.94	11.06	0.56	188.16	6.88	5298.55	3784.24	190.33	56.86	97.32	424.55	6596.15	40.56	79.09	3592.91	19054.9	1453.59
CL46	1	26	1	0	3	1319.18	308.71	109.18	106.51	167.53	1950.93	394.92	504.24	154.85	77.94	61.18	34.94	50.79	5.12	3.29	0.01	1.89	10.62	1.32	7.42	80.54	3.24	1.83	111.84	3.9	1564.5	24.02	13.22	626.43	35.71	26.59	780.82	3173.42	172.24	199.89	269.41	348.1	1162.19	4540.02	123.82	27.18	6096.36	30127.4	2139.38
CL461	1	50	3	0	4	11768.7	92.69	8.66	23.85	2.33	77.8	0.66	0.1	84.09	2.73	0.04	12.16	7.81	42.71	0.02	0.01	2.62	21.76	27.32	12.74	527.79	1.54	15.47	17.21	1.75	65.66	17.8	7.44	77.95	1.7	61.15	67.42	420.21	23.84	168.66	9.17	124.88	1590.81	3525.09	26.4	118.13	5856.66	27101.4	2431.44
CL462	0	35	3		4	10494.3	405.25	18.64	399.22	7.3	231.96	0.66	0.1	174.56	54.84	10.02	76.22	116.57	13.23	2.12	0.01	0.75	0.43	1.99	2.43	352.16	0.8	2.13	41.91	1.82	198.64	33.57	63.32	328.35	13.61	2.28	119.48	1266.21	163.55	148.08	39.16	0.33	887.39	1369.91	74.08	69.96	4759.07	27265.3	1409.73
CL464	0	20	3	0	2	7712.29	271.34	16.82	572.29	1.9	126.92	247.89	0.1	26.69	1009.16	12.5	1066.35	687.06	176.21	75.91	0.01	1.14	7.67	1.18	0.21	111.54	32.43	23.95	549.36	16.09	192.33	173.2	208.95	724.22	144.58	46.79	175.39	707.71	256.37	135.68	14.69	33.19	471.81	1593.97	52.84	88	2620.47	29137.7	949.12
CL467	1	58	3	1	2	3374.09	31.06	10.55	1.4	14.21	34.82	0.66	0.1	81.71	2.73	0.04	7.84	0.89	3.36	0.02	0.01	0.02	10.6	1.92	4.13	30.54	0.47	7.57	40.85	0.79	29.79	11.54	0.05	11.06	0.56	46.28	6.88	370.48	92.88	162.9	7.84	19.68	2125.55	1331.94	25.15	31.28	2164.2	22023.4	1795.05
CL469	1	58	3	0	4	6139.58	428.81	38.31	129.69	21.98	150.19	0.66	0.1	165.7	667.38	11.88	387.14	170.36	43.62	19.7	0.01	1.54	2.14	116.37	2.56	844.19	32.05	42.6	430.82	106.82	45.71	85.91	75.65	1120.17	885.4	33.33	6.88	1800.22	630.47	94.66	22.29	85.31	726.16	5803.35	1167.72	318.18	3954.41	19979.9	617.41
CL47	1	25	1	1	1	1415.9	73.31	33.96	12.72	2.95	31.43	0.66	0.1	39.17	12.74	0.04	10.17	3.07	1.06	0.02	0.01	0.02	16.21	0.32	2.08	2.77	0.47	0.71	34.38	1.96	4.96	12.95	0.5	124.15	0.56	24.68	6.88	1201.18	66.15	78.14	8.14	187.34	1940.36	1341.57	18.35	23.53	1847.44	29790.8	2781.23
CL470	1	44	3	1	3	5445.09	340.2	7.37	207.1	2.3	104.48	0.66	0.1	81.36	20.92	0.04	53.57	10.47	42.84	1.17	0.01	1.06	0.32	38.05	19.03	893.94	0.47	56.98	0.64	0.32	40.16	18.03	7.14	11.06	0.56	33.85	18.33	1665.43	42.95	34.9	4.71	50.3	106.67	1367.77	1358.34	484.51	2200.61	25911.3	1283.39
CL471	0	64	3		4	7180.35	122.33	19.22	74.4	29.6	92.63	0.66	0.1	187.81	155.52	1.16	22.68	59.74	5.02	0.02	0.01	1.46	11.3	60.85	16.34	514.54	0.47	0.07	0.64	1.09	38.85	60.11	12.54	166.47	1.18	26.37	44.72	3466.49	1910.68	242.6	29.7	95.07	100.96	12048.4	342.3	268.16	3337.71	29326.7	1220.12
CL472	1	23	3	0	2	9414.37	237.77	50.57	52.64	0.34	175.71	264.34	0.1	72.3	25.92	0.04	7.13	516.96	3.57	39.41	0.01	1.86	0.27	1.23	1.94	179.66	1.28	27.15	951.59	0.94	10.35	13.85	9.42	11.06	0.56	1.17	29.73	4548.72	15.93	260.94	217.91	26.08	220.7	351.18	218.81	102.99	3887.61	30770.2	1341.55
CL475	1	36	3	0	2	7560.8	732.34	76.46	31.84	11.3	77.8	0.66	0.1	105.84	10.16	0.04	19.76	4.99	25.32	0.12	0.01	1.46	8.17	160.27	2.53	1250.95	0.47	6.71	72.78	1.17	22.49	8.55	2.86	11.06	0.56	53.09	6.88	527.31	93.19	205.47	11.49	49.52	1812.01	2807.61	2163.27	565.54	2633.33	30630.6	1467.73
CL478	1	21	3	0	1	9965.28	345.63	10.72	106.51	3.55	135.38	0.66	0.1	74.49	31.8	0.04	41.2	10.63	25.23	2.32	0.01	1.59	0.5	10.64	29.4	1150.57	0.47	54.12	0.64	0.72	57.11	26.69	13.27	11.06	0.56	42.87	40.56	2525.38	74.1	44.97	5.46	116.71	116.56	1500.44	524.21	310.59	2337.22	27897.6	1523.99
CL479	1	30	3	0	2	12227.9	706.79	11.94	85.51	4.05	68.58	0.66	0.1	87.19	37.08	0.04	19.76	21.07	14.3	0.33	0.01	1.44	0.3	3.34	0.04	919.02	0.47	10.91	8.95	0.64	161.73	27.22	9.42	109.3	0.56	42.37	63.73	2323.87	25.13	136.18	23.22	25.28	704.09	642.25	379.13	180.53	1595.2	25033.1	2433.09
CL48	1	40	1	0	1	4264.13	236.54	28.75	23.85	26.14	235.25	0.66	0.1	129.26	63.4	0.04	17.4	4.99	1.51	0.12	0.01	5.28	1.24	0.7	1.78	9.41	0.47	0.01	248.91	34.41	268.46	16.12	0.87	244.4	30.48	50.61	177.18	1056.93	87.46	338.68	24.59	67.9	1224.18	592.45	1644.83	70.17	3042.37	30337.8	3448.87
CL480	1	28	3	0	2	3248.44	5.5	18.15	87.54	17.06	138.89	56.92	0.1	126.5	10.16	9.3	17.04	14.1	32.08	0.35	0.01	0.86	1.08	297.65	5.97	328	0.47	11.02	35.47	1.24	512.12	39.08	3.61	244.4	0.56	25.14	161.68	4579.07	496.87	295.41	50.79	113	217.48	3120	858.61	253.89	489.39	17713.2	1618.18
CL482	1	68	3	0	4	12980.1	673.67	6.68	94.89	78.77	194.84	15.97	0.1	125.54	67.87	0.84	15.59	48.17	201.6	2.23	0.07	3.26	12.84	627.51	36.1	1910.81	7.49	112.1	38.71	3.01	69.44	114.95	17.55	467.02	35.83	282.35	68.27	3825.54	48171.8	592.01	181.99	617.57	689.11	33140.2	1420.02	460.33	2806.46	30486.7	1877.12
CL484	1	20	3	0	1	8018.41	596.87	26.56	365.68	31.53	125.06	0.66	0.1	45.23	71.32	2.95	63.95	32.14	7.06	2.61	0.01	0.65	11	416.65	1.12	2884.23	10.8	52.64	83.87	3.15	160.82	7.5	2.44	225.55	6.69	96.51	49.95	1153.11	178.99	220.34	25.43	254.78	1228.64	9100.5	2597.93	283.76	2012.21	28917.8	1964.47
CL485	0	72	3	0	4	17875.9	463.37	24.97	105.19	16.38	114.1	0.66	0.1	41.4	116.79	1.57	12.88	68.13	47.52	3.32	0.01	3.98	4.1	13.99	24.97	2254.56	0.47	51.18	11.58	2.66	110.95	43.94	6.55	1005.85	1.7	136.48	111.83	7936.92	286.62	193.53	21.22	390.9	753.36	6026.5	447.48	157.06	6121.68	34429.1	4117.08
CL486	1	47	3	0	4	13563.9	175.06	40.05	58	22.07	528.89	0.66	38.85	135.41	56.81	0.04	10.71	19.04	8.13	18.32	0.01	5.25	14.81	2.87	42.89	16.83	2.48	37.93	236.27	2.24	504.06	53.89	6.08	685.5	185.04	103.39	287.69	2063.67	571.63	190.69	87.31	168.33	264.56	2006.01	83	64.76	9537.4	32266.3	3164.51
CL487	1	46	3	0	4	5914.42	347.64	14.41	16.84	12.76	133	33.08	0.1	86.37	50.76	0.04	51.72	4.43	18.04	0.02	0.01	1.26	1.03	4.28	11.86	11.24	0.47	18.22	17.82	2.38	41.02	59.97	0.87	186.65	38.17	136.17	54.46	343.62	5477.16	275.37	13.37	215.71	783.82	1490.84	21.58	17.85	3421.25	25576.2	2454.3
CL489	0	42	3	0	4	9175.65	170.36	28.4	31.37	14.61	215	18.52	0.1	56.1	118.05	0.59	47.65	132.52	74.75	1.12	0.48	1.55	5.12	77.77	3.33	1359.17	0.47	5.16	32.18	7.21	269.78	49.76	533.02	238.16	45.43	47.1	256.33	2007.34	266.64	175.49	16.91	169.06	599.99	4996.59	1325.12	194.1	4158.04	32635.6	2549.88
CL49	1	22	1	0	2	2042.14	100.21	27.82	109.91	13.39	93.4	0.66	0.1	74.93	77.13	1.26	27.61	40.42	3.12	2.79	0.74	1.2	9.92	0.77	1.61	323.38	4.79	23.86	24.3	1.96	44.02	2.49	8.41	1741.18	13.89	13.91	64.83	1203.27	112.43	105.71	9.8	37.1	1723.69	2681.37	33.49	144.56	3218.17	28449.4	1794.95
CL491	0	70	3	0	4	9773.46	400.24	36.08	73.15	32.25	510.67	0.66	16.13	47.34	65.21	13.95	39.54	60.83	11.18	2.29	0.01	4.09	16.78	154.79	11.36	2191.45	16.44	76.16	19.02	2.66	433.67	158.24	25.73	477.66	21.84	330.46	209.23	2704.31	17174.5	519.13	123.02	313.74	617.88	9405.99	484.69	657.91	2468.94	22886.1	2103.69
CL492	0	40	3	1	4	14040.4	544.43	301.82	97.1	20.82	282.9	23.57	0.1	88.61	133.78	9.69	33.84	43.88	22.91	1.58	0.01	4.09	1.67	78.83	69.47	1835.09	0.89	43.36	10.94	14.97	168.62	47.97	13.94	709.76	26.1	52.18	156.62	5057.07	791.3	344	49.58	403.72	477.22	2230.1	1473.44	631.08	7710.61	20946.5	2797.47
CL493	0	58	3	0	4	16643.1	404.5	8.19	53	16.34	279.95	7.23	0.1	92.06	69.61	0.72	87.03	50.67	28.89	1.29	3.58	4.63	4.53	70.36	47.21	205.97	7.6	28.3	5.48	2.66	99.83	77.32	5.83	472.35	181.75	161.59	74.34	2654.35	2522.01	522.42	39.12	487.5	620.88	17395.5	549.69	268.62	6000.23	33472.1	2437.08
CL494	0	80	3	0	4	19519.1	320.05	28.48	103.06	32.76	168.18	19.74	0.1	77.09	63.4	10.97	16.86	30.26	149.15	0.68	0.24	3.63	1.38	634.11	13.61	1847.87	3.5	35.88	77.15	12.52	202.62	55.02	4.07	456.32	4.22	94.28	120.17	9098.77	16410.4	298.62	280.35	425.05	704.15	3414.74	1452.61	1087.53	4770.46	28427.9	5483.67
CL498	1	38	3	0	1	7511	101.8	27.61	59.73	6.58	82.12	0.66	0.1	144.94	61.56	0.04	19.95	25.04	3.84	0.5	0.01	0.97	11.89	22.67	8.15	539.75	5.25	0.85	46.64	1.02	25.97	10.1	1.38	385.23	0.56	37.94	68.89	715.52	66.33	320.19	12.91	194.63	1010.63	3546.65	235.32	235.28	3980.88	37198.8	1543.93
CL5	1	22	1	0	1	3198.06	118	21.31	449.89	25.53	162.51	65.16	0.1	196.35	1432.84	53.07	1060.11	673.59	172.57	10.1	25.88	4.24	31.63	9.53	3.51	25.88	4.35	0.01	549.36	2.24	78.33	440.83	271.15	2886.6	267.01	25.8	76.85	359.99	20.74	323.39	35.6	101.06	720.09	1213.84	34.52	44.65	3561.06	29247	1299.91
CL500	1	31	3	0	1	13953.1	488.31	27.79	22.2	48.04	207.08	28.68	0.1	75.04	45.37	0.04	16.31	13.79	1.47	0.02	0.01	2.4	30.26	48.71	7.44	184.69	2.15	2.61	19.02	3.96	41.02	29.48	2.29	287.11	2.62	2.13	63.95	1242.5	81	179.53	11.65	78.52	1820	2838.8	382.73	445.65	2772.47	47089.9	2720.52
CL51	1	60	1	0	4	2450.19	150.15	20.5	43.06	16.12	137.73	0.66	0.1	184.02	48.65	0.04	17.22	22.5	3.79	0.02	0.01	1.12	1.92	0.79	4.02	18.6	0.47	4.83	24.87	2.66	39.72	16.36	8.24	445.57	6.85	3.24	6.88	1022.81	192.61	369.41	9.44	217.89	1754.09	3061.43	22.97	43.08	2389.34	30195.7	2840.95
CL52	0	40	1	0	2	4754.41	17.17	15.87	1844.53	190.05	596.45	17.9	315.28	275.75	2177.78	169.36	2332.29	1242.57	496.24	165.22	0.01	2.07	0.76	16.93	14.62	283.44	69.63	66.92	1018.21	685	46.54	911.29	409.51	4780.61	10.88	70.91	6.88	868.19	516.72	133.7	10.75	192.44	1082.89	4016.34	433.19	54.25	1884.41	30546	614.82
CL53	1	32	1	0	2	1417.7	92.48	33.09	43.06	29.98	272.5	1.45	0.1	25.17	60.63	5.73	30.35	21.93	5.14	6.55	0.01	0.02	1.87	1.84	1.73	21.71	0.47	1.02	27.72	4.17	236.01	10.36	1.54	22.9	0.56	10.12	68.06	1073.9	115.79	183.29	33.57	130.06	908.73	2091.77	30.46	51.36	2333.13	12940.5	1648.31
CL54	1	33	1	1	2	1875.05	187.54	14.73	186.52	21.88	211.06	70.95	0.1	62.97	100.95	12.97	9.28	59.86	2.91	16.07	0.01	2.7	14.66	1.24	33.46	36.89	1.06	3.28	84.35	5.11	219.2	18.59	22.11	390.8	18.48	70.77	145.14	2023.59	835.43	276.8	51.62	243.23	2011.97	2973.53	30.83	50.86	1120.77	30899.7	1913.64
CL55	1	40	1	0	2	1463.49	42.42	30.6	28.48	7.03	178.67	0.66	0.1	109.25	74.67	0.41	18.67	7.81	2.65	1.57	0.01	0.1	4.39	1.21	2.55	13.07	0.47	3.82	44.55	2.17	46.13	11.62	1.38	596.4	11.32	44.99	6.88	2664.85	260.87	281.66	11.73	14.82	1931.51	3520.78	24.29	71.16	2105.14	35553.9	4561.35
CL552	1	25	3	0	1	5315.58	343.38	92.22	30.42	20.37	174.22	0.66	0.1	214.74	70.47	2.7	16.86	13.32	5.22	1.71	0.01	2.37	22.87	43.12	1.89	1126.17	4.06	4.55	81.48	2.94	138.06	23.03	12.75	412.91	39.21	33.21	71.16	1597.44	100.41	207.4	17.9	183.69	1053.7	3566.06	381.34	556.12	4775.21	30249.2	3356.29
CL555	1	25	3	0	2	14367.9	664.7	28.11	134.49	26.74	792.79	7.85	352.23	155.27	106.38	3.83	63.76	127.67	14.05	6.57	0.56	0.7	2.57	159.48	1.91	2837.66	2.1	3.82	36.56	2.24	678.12	60.82	33.21	748.17	37.23	94.04	285.31	3471.69	216.32	172.69	99.16	121.91	1423.43	1373.38	1370.73	258.06	3624.02	34830.7	4128.47
CL557	1	24	3	0	1	8926.43	403.59	21.22	487.15	21.62	119.35	20.92	0.1	157.36	346.42	7.74	239.6	171.72	33.39	4.18	23.41	3.15	4.23	46.94	8.96	1146.84	20.76	4.62	184.66	6.82	72.06	129.75	118.63	4364.17	51.88	97.37	87.35	1580.91	38.12	268.37	19	274.96	1621.6	3036.31	729.51	218.95	3581.06	30792.7	3083.58
CL558	1	27	3		2	12719.2	380.4	65.65	37.23	17.35	346.2	106.14	0.1	121.73	40.76	7.23	63.39	7.81	52.75	0.52	0.01	4.14	7.84	81.06	3.03	2454.65	25.1	3.46	24.3	3.28	381.08	16.76	4.91	828.32	11.9	57.57	169.85	2083.68	10.7	118.99	35.8	149.25	846.7	2747.4	1502.46	419.62	3008.63	30239.7	1945.14
CL56	1	43	1	0	1	143.72	57.91	26.96	114.55	7.47	94.17	0.66	0.1	11.82	22.66	0.04	45.99	30.53	4.52	1.07	0.01	0.02	1.79	1.15	3.5	4.42	0.47	1.03	0.64	1.02	45.29	13.69	24.58	124.15	0.56	3.42	23.59	354.63	62.13	172.75	10.49	55.68	1045.85	2135.58	16.99	56.79	2460.72	19429.4	1697.14
CL57	1	44	1	0	1	4487.59	49.55	21.36	34.14	8.22	125.06	0.66	0.1	28.51	37.08	0.04	5.88	7.81	12.56	0.08	0.01	2.24	3.52	0.85	1.54	9.13	0.47	1	15.99	0.64	18.87	6.69	5.16	339.9	4.78	14.77	31.07	3005.14	91.5	198.27	10.83	86.06	619.42	2098.94	22.74	56.24	3162.99	30430.2	1856.8
CL59	1	42	1	0	1	2485.49	122.6	7.75	290	16.83	195.3	0.66	0.1	107.19	91.72	6.88	84.42	174.83	15.16	3.52	0.01	0.69	3.67	1.52	10.44	12.02	5.08	0.2	18.42	17.4	70.95	37.91	29.65	738.61	2.62	28.96	52.91	1005.04	136.9	46.84	11.33	18.06	649.56	1643.76	53.71	20.18	4171.41	27039.4	1427.08
CL60	1	32	1	0	1	1327.59	38.35	39.51	1.4	2.44	56.08	0.66	0.1	82.41	17.13	0.04	14.32	0.89	3.55	0.02	0.01	0.02	1.42	0.16	2.44	9.63	0.47	5.1	0.64	1.02	9.09	11.71	0.05	11.06	0.56	47.78	6.88	469.68	1454.73	271.47	6.04	40.22	856.26	1927.41	9.65	31.48	580.21	24809.8	1599.43
CL61	1	43	1	1	3	1171.49	13.96	39.74	297.93	34.23	154.55	0.66	0.1	38	304.05	14.16	59.5	163.68	62.11	19.5	0.01	1.82	2.81	4.12	13.8	18.26	12.68	3.01	166.71	48.92	53.51	74.61	70	924.91	30.12	21.24	51.85	953.74	157.29	116.84	8.61	124.14	988.56	4815.08	72.99	40.85	2541.92	26691.4	1356.94
CL62	1	54	1	1	1	2323.79	22.67	24.43	53.37	0.34	58.31	0.66	0.1	28.42	2.73	8.7	0.44	14.86	0.7	0.13	0.01	0.18	17.45	0.66	3.87	12.58	0.47	0.01	0.64	0.64	228.88	1.17	12.59	69.66	0.56	0.83	143.66	1409.79	120.96	186.91	35.6	26.87	335.44	2693.88	5.69	39.32	2297.7	23216.6	1649.72
CL63	1	49	1	0	1	3547.71	127.17	32.63	1.4	9.97	80.41	0.66	0.1	82.7	22.66	0.04	6.95	11.75	0.6	0.07	0.01	0.35	1.28	0.4	2.07	9.98	0.47	0.05	0.64	1.96	49.45	15.32	2.86	193.26	0.56	12.61	61.01	1860.99	61.69	204.87	13.96	26.08	654.95	878.79	15.84	47.03	3110.23	28454.3	1490.19
CL64	1	36	1	0	1	4253.36	76.74	19.37	892.86	40.06	133.6	0.66	0.1	117.85	304.41	16.22	278.23	501.42	55.71	18.46	0.01	3.99	0.59	0.69	2.63	15.68	12.86	8.04	49.24	331.53	100.17	121.12	227.85	2695.38	4.78	0.83	82.95	2079.96	452.77	182.69	25.87	22.09	522.87	1986.1	106.39	52.94	3958.24	25640.4	589.13
CL65	1	40	1	1	1	6970.59	153.18	23.56	14.85	23.55	92.63	0.66	0.1	96.91	30.4	0.04	14.14	6.6	3.17	0.02	0.01	0.55	33.08	3.46	4.15	195.82	0.47	0.01	33.28	1.46	26.94	14.43	1.69	166.47	11.61	81.07	6.88	414.15	51.78	263.64	8.42	95.82	1150.44	1238.24	24.94	120.23	3002.19	31043.8	2622.46
CL66	1	23	1	0	2	5644.22	263.93	39.3	329.03	92.34	296.31	196.22	62.68	99.76	825.74	29.9	529.33	227.81	132.72	21.08	2.39	17.26	10.49	6.27	11.67	68.14	45.11	7.14	590.05	41.5	343.73	96.88	56.98	15303.9	2985.04	127.63	209.44	3243.16	106.58	101.57	93.59	1103.18	1400.29	1709.74	244.13	62.39	5648.36	29672.2	1431.63
CL67	1	42	1	0	1	8562.69	107.17	40.45	42.66	6.99	181.59	38.58	0.1	104.97	31.8	0.04	27.06	14.56	3	7.34	0.01	0.39	25.67	6.93	0.92	660.23	0.47	2	46.12	2.24	39.72	8.9	8.13	138.6	0.56	115.91	36.68	816.92	130.11	224.1	52.4	114.48	985.17	2490.41	102.88	71.65	2735.06	28276.9	1606.91
CL68	1	56	1	1	2	3533.93	70.24	62.54	1.4	45.34	107.29	13.45	0.1	84.11	28.95	0.27	11.07	1.37	6.13	0.02	0.01	0.65	4.16	1.87	7.65	33.26	2.62	0.13	33.28	2.24	34.4	20.55	1.61	159.61	0.56	12.02	41.23	2351.49	614.96	428	11.08	57.21	592.43	8387.87	21.35	93.01	3867.6	25424.2	2763.72
CL69	1	32	1	0	2	2406.15	67.67	107.48	1.4	4.22	86.27	0.66	0.1	93.04	20.92	0.04	26.69	7.47	5.42	0.02	0.01	0.87	0.66	0.42	2.33	7.66	0.47	0.73	0.64	1.24	73.18	9.76	0.05	152.68	0.56	31.58	6.88	988.22	120.85	247.07	12.76	0.33	1136.99	2088.32	1973.2	105.7	2894.65	25223.7	1969.65
CL70	1	26	1	0	2	7108.57	183.3	31.73	79.9	12.9	66.62	0.66	0.1	106.31	70.47	0.04	45.81	39.25	13.21	1.04	0.01	1.01	3.61	1.11	13.17	167.27	0.47	6.1	53.86	1.67	24	8.2	11	256.77	103.95	54.11	6.88	675.6	175.2	180.72	12.29	40.22	1648.75	2167.44	29.72	96.53	2880.59	24287.5	2253.55
CL71	1	38	1	1	2	3955.71	66.72	19.68	1.4	2.77	64.62	0.66	0.1	45.85	39.56	0.04	10.71	1.82	0.7	0.27	0.01	2.8	5.74	1.07	3.98	3.49	0.47	1.91	0.64	1.67	61.81	5.13	0.05	231.88	0.56	3.78	49.11	808.57	390.49	271.74	10.41	29.25	854.57	3374.43	18.35	51.62	3298.47	25915.1	2394.27
CL75	0	21	1	0	2	5576.32	103.54	15.75	59.73	19.75	65.62	0.66	0.1	136.39	47.57	0.04	5.17	25.87	3.89	0.77	0.01	0.02	0.83	0.98	5.67	27.01	0.47	0.35	13.5	1.17	18.34	10.61	10.46	225.55	0.56	28.68	6.88	855.3	69.02	135.65	7.94	63.33	758.34	1340.77	19.13	57.87	2627.14	33626.1	2169.7
CL77	1	49	1	0	4	4333.8	49.43	33.5	57.3	38.96	110.05	0.66	0.1	83.47	2.73	0.04	6.95	14.71	1.62	0.09	0.01	2.37	1.45	0.48	13.44	8.16	0.47	0.01	2.42	0.94	80.5	3	2.86	11.06	12.33	27.67	6.88	274.49	138.19	192.78	12.29	11.53	566.77	4110.95	14.63	34.61	2908.77	29146	1852.82
CL78	1	55	1	0	2	5161.19	125.31	45.52	5.71	44.79	160.94	43.75	0.1	113.04	110.35	0.04	16.31	4.61	17.08	0.04	0.01	0.02	5.48	16	7.11	11.53	0.47	44.47	32.74	2.24	13.35	29.33	0.4	77.95	0.56	155.93	6.88	662.68	5887.94	349.09	5.58	176.38	630.72	3874.16	15.84	42.73	1766.96	27234.1	1462.47
CL79	1	50	1	0	2	5171	126.29	28.48	40.2	7.98	34.82	0.66	0.1	98.86	17.13	0.04	4.99	5.71	2.54	0.02	0.01	0.95	6.69	3.18	4.34	32.15	0.47	1.14	26.02	1.53	43.6	10.02	1.77	379.63	0.56	82.6	18.33	2339.9	341.53	312.39	11.08	72.46	1388.2	3692.68	18.61	135.8	3295.32	25308.3	1945.26
CL80	1	32	1	0	2	7426.74	113.6	9.32	11.19	0.34	404	0.66	26.02	64.33	2.73	0.04	11.79	0.89	2.58	0.02	0.01	0.39	4.67	2.01	3.25	78.51	0.47	9.46	0.64	1.46	20.96	5.13	0.05	1150.49	13.18	7.57	6.88	761.44	609.63	179.15	8.99	45.66	880.76	3852.45	21.11	60.82	3392.95	22631.3	2495.51
CL81	1	24	1	0	1	5489.77	189.72	29.02	912.6	18.07	629.19	20.13	0.1	70.9	501.13	29.47	1054.26	329.82	144.87	34.12	40.22	1.73	55.25	2.76	12.32	156.42	24	0.12	319.5	22.39	486.71	111.38	242.52	983.52	81.1	30.78	276.11	2899.09	82.8	121.71	45.15	89.07	1221.8	2777.5	192.39	87.65	3825.18	26925.1	1964.11
CL82	1	42	1	0	2	6325.16	175.52	82.37	201.28	32.69	478.63	0.66	0.1	44.63	34.51	12.31	19.04	6.95	3.38	0.74	0.01	2.93	5.04	2.14	6.85	29.98	0.47	5.96	125.88	2.8	226.4	17.64	2.51	339.9	0.56	40.46	169.17	1688.4	339.04	438.86	57.61	60.28	1004.08	4147	26.6	93.59	1879.44	30891.9	3382.84
CL84	1	24	1	0	2	5509.1	234.19	76.07	359.4	30.55	756.48	6.91	204.33	119.36	711.15	36.95	53.01	90.62	9.12	15.46	0.01	2.59	23.93	2.71	2.31	68.43	11.49	51.68	135.25	50.24	603.55	26.92	13.48	445.57	134.52	63.77	299.86	1942.79	162.76	191.3	95.07	503.08	1393.02	1930.06	70.87	19.09	2269.82	22610.3	2142.52
CL85	1	23	1	1	1	5013.87	175.7	59.57	43.87	33.45	97.19	0.66	0.1	48.23	67.87	0.04	29.8	29.45	4.82	0.56	0.01	0.02	20.19	2.64	3.47	337.77	0.47	0.67	44.02	1.67	7.78	15.24	6.67	225.55	0.56	23.69	6.88	1683.27	295.97	413.22	11.81	117.46	714.37	1780.74	28.77	60.46	2091.93	31174.8	2593.27
CL86	1	41	1	0	2	4819.82	77.62	4.5	9.56	17.06	218.45	0.66	0.1	31.68	15.03	7.93	12.16	8.66	4.52	1.84	0.01	0.88	7.49	0.49	7.04	61.84	0.47	0.8	84.82	3.96	159.01	17.64	2.65	407.41	14.16	78.4	30.63	957.62	89.65	205.21	31.69	133.76	1306.59	2929.75	73.29	54.98	2717.18	35760.6	2732.41
CL87	1	32	1	0	2	7176.76	195.4	38.18	129.69	49.49	163.03	19.74	0.1	136.69	133.2	0.04	92.64	21.93	66.52	1.25	0.66	1.2	9.6	3.55	5.57	84.62	10.31	2.75	89.09	2.8	99.14	26.23	36.58	566.01	0.56	203.86	49.67	1328.43	799.84	696.95	19.5	245.4	1452.62	3475.81	49.51	101.2	4525.49	30870.8	1338.35
CL88	1	27	1	0	1	6725.38	71.22	42.64	261.16	10.77	121.91	0.66	0.1	179.78	226.25	0.07	167.62	129.83	15.04	2.76	0.01	0.98	2.4	1.98	9.51	356	5.77	1.8	30.52	3.49	75.76	46.89	33.65	606.45	53.34	26.16	50.77	1396.97	58.19	204.25	61.35	39.45	523.24	1669.84	68.3	74.44	3734.13	29304.2	1492.47
CL89	1	33	1	0	2	4048.48	74.85	64.37	51.54	40.43	81.27	47.6	0.1	26.81	87.28	0.72	3.75	9.65	8.77	1.15	0.07	0.5	1.63	20.83	5.07	53.7	0.47	17.67	61.43	1.53	123.41	10.61	6.44	429.31	0.56	279.93	51.31	2643.54	1997.22	263.82	44.88	282.87	1074.05	5123.72	25.78	55.82	2613.31	28455.6	2167.06
CL90	1	52	1	0	1	5992.47	132.49	32.16	245.58	12.76	148.54	0.66	0.1	110.19	121.17	1.03	87.22	194.93	2.79	7.23	0.01	0.44	0.83	0.64	11.56	25.83	4.66	7.55	2.42	1.09	44.02	77.67	64.56	238.16	1.7	55.22	6.88	580.05	97.65	217.07	15.19	72.46	993.25	4109.58	36.18	93.35	3849.76	30417.2	2148.27
CL91	1	40	1	1	2	2500.78	21.65	174.18	164.12	27.31	78.68	0.66	0.1	124.2	68.74	14.31	36.6	37.17	6.28	8.32	0.01	0.84	15.05	1.37	0.32	81	2.1	2.19	37.1	1.46	10.35	12.95	29.52	219.19	0.56	51.49	58.66	356.43	414.07	216.43	14.91	90.57	1060.42	3082.02	25.98	23.96	3428.93	25311.5	1780.57
CL92	1	42	1	0	1	4249.55	243.42	44.76	120.85	13.29	57.2	0.66	0.1	49.77	25.92	0.95	16.86	12.38	1.53	0.02	0.01	0.02	4.65	2.84	3.26	225.19	0.47	4.58	8.28	0.72	51.9	1.85	8.58	11.06	0.56	30.5	6.88	499.37	136.03	195.06	57.18	86.06	1371.01	1594.51	134.74	67	2379.63	23445.3	1220.62
CL93	1	41	1	0	2	8513.27	297.06	13.22	40.2	22.65	114.76	0.66	0.1	181.45	27.47	0.04	1.12	26.71	3.98	0.16	0.01	1.7	0.69	0.73	0.2	189.88	0.47	1.51	12.23	1.24	25.48	7.68	6.73	287.11	47.25	57.54	6.88	1400.64	290	147.52	18.68	180.04	793.48	1768.78	28.77	201.95	7400.27	32833.6	1840.18
CL94	1	36	1	0	1	8275.59	8.37	22.02	139.45	41.9	54.95	0.66	0.1	65.97	111.01	0.04	60.24	67.42	20	0.77	0.01	4.79	0.58	3.43	5.66	113.77	0.47	0.01	70.83	3.28	87.66	33.72	47.64	456.32	6.35	26.59	96.17	1115.55	178.03	195.45	15.05	80.78	1994.93	2427.69	48.19	212.57	5452.84	34998.6	1415.35
CL96	1	32	1	0	2	3701.51	88.86	35.63	166.96	8.86	50.21	31.32	0.1	133.96	254.47	4.73	138.4	109.87	15.56	1.23	0.01	0.44	3.65	2.52	5.2	65.33	0.47	70.84	81	2.38	11.57	22.49	45.63	351.36	24.11	51.15	6.88	3697.06	1638.8	529.4	13.29	36.32	1237.43	6698.46	36.66	60.77	4963.72	32852.9	1646.26
CL98	1	45	1	0	2	7434.3	473.36	23.92	104.13	25.6	58.31	0.66	0.1	24.22	85	0.04	34.39	119.2	33.27	0.96	0.01	0.16	1.14	1.56	69.58	121.45	0.47	0.46	6.19	0.72	85.17	35.64	59.93	86.03	80.55	108.17	49.67	924.73	149.36	45.21	15.68	109.27	1342.12	2124.69	41.01	94.47	3702.89	33126.5	1802.04
[truncated: 4 more columns]

## Sheet: Fig 2, Supp Fig 4
Fig 2A			Fig 2B			Fig 2C
process	nes		process	nes		process	nes
Pos. regulation of PRR signaling	1.94934		Platelet aggregation	1.9932		Ubiquitin-dependent ERAD pathway	1.91717
Regulation of TLR4 signaling	1.78553		Cellular response to oxygen levels	1.96246		Regulation of receptor-mediated endocytosis	1.86256
Neutrophil activation in immune response	1.81039		Platelet activation	1.95283		Autophagosome organization	1.82778
Pos. regulation of IL-6 production	1.86937		Respiratory burst	1.89948		ER to cytosol transport	1.80534
Neutrophil migration	1.84364		Cellular oxidant detoxification	1.84684		Vacuolar acidification	1.79876
MYD88-dependent TLR signaling	1.6908		Regulation of coagulation	1.75802		Virion assembly	1.78637
Innate immune respose in mucosa	1.92548		Pos. regulation of ROS metabolic process	1.7407		Regulation of lysosomal lumen pH	1.7277
Humoral immune response via circulating Ig	1.57672		Icosanoid transport	1.73437		Extrinsic apoptotic signaling via DDR	1.68484
Regulation of Th1-type immune response	1.97568		Carbohydrate catabolic process	1.71703		Pos. regulation of syncytium formation by PM fusion	1.66136
Macrophage cytokine production	1.90727		Collagen catabolic process	1.69847		Pos. regulation of proteolysis	1.64284
Th1 cell differentiation	1.82172		Chondroitin sulf./proteoglycan biosynthesis	1.69167		Pos. regulation of autophagy	1.61563
TNF superfamily cytokine production	1.70457		Temperature homeostasis	1.67323		Viral release from host cell	1.60639
IL-1-mediated signaling	1.68462		Cellular polysaccharide catabolic process	1.65916		Cell adhesion mediated by integrin	1.56423
Pos. regulation of IL-8 production	1.75909		Leukotriene metabolic process	1.64212		Transcription by RNA polymerase III	-1.7259
T cell activation in immune response	1.71319		NOS biosynthetic process	1.63539		RNA methylation	-1.75039
Pos. regulation of NF-kB activity	1.76318		Glycoprotein catabolic process	1.63031		Ribosomal large subunit biogenesis	-1.89177
Regulation of CD4+ T cell differentiation	1.63199		Heparan sulf./proteoglycan biosynthesis	1.61343		Cytoplasmic translational initiation	-1.90326
Receptor signaling pathway via STAT	1.57761		Adaptive thermogenesis	1.60309		Mitochondrial RNA metabolic process	-1.91466
Dendritic cell differentiation	1.626		Response to angiotensin	1.59312		Ribosomal subunit export from nucleus	-1.93985
Phagocytosis	1.70683		Superoxide metabolic process	1.5895		Ribosomal small subunit biogenesis	-2.08452
IFN-mediated signaling	1.58512		Ceramide catabolic process	1.5786		tRNA modification	-2.11205
Granulocyte activation	1.90001		Cellular response to corticosteroid stimulus	1.57112		tRNA metabolic process	-2.16962
Integrated stress response signaling	1.64068		Cellular response to VEGF stimulus	1.56712		Ribonucleoprotein complex biogenesis	-2.202
Myeloid leukocyte cytokine production	1.80757					rRNA metabolic process	-2.20258
Complement activation	1.64227
Fig 2D-2F, Supp Fig 4
pid	sex	age	whoseverity_imp	kpsadmit16plus_imp	tempmax_imp	heartrate3_imp	resprate3_imp	sbp3_imp	o2sat3_imp	lactate_imp	hgb_imp	wbc_imp	platelets_imp	bcellsnaive	bcellsmemory	plasmacells	tcellscd8	tcellscd4naive	tcellscd4memoryresting	tcellscd4memoryactivated	nkcellsresting	monocytes	dendriticcellsactivated	mastcellsresting	eosinophils	neutrophils	scd40l	egf	eotaxin	fgf2	flt3l	fractalkine	gcsf	gmcsf	groalpha	ifna2	ifngamma	il1a	il1b	il1ra	il2	il3	il4	il5	il6	il7	il8	il9	il10
CL105	1	57	2	90	36.5	113	20	132	97	3.8	14.9	4	110	2.43241	0.613114	0	1.47341	1.53838	20.7925	0	15.138	9.6463	0	0.315193	0	10.3805	1243.85	111.82	34.93	64.79	10.47	83.8	0.66	0.1	45.81	132.61	1.03	53.94	30.26	13.07	3.23	0.01	0.02	6.4	2.32	3.81	33.5	5.02	23.09
CL109	1	32	2	90	36.5	76	18	130	98	3	15.4	4.16	121	4.73714	0	0.26277	1.67453	4.79533	13.1165	0.339475	18.4382	11.5836	0	0.176268	0	10.2311	3746.18	223.9	63.04	18.71	17.09	317	0.66	0.1	67.43	10.16	1.67	5.35	2.46	5.17	0.02	0.01	1.21	1.87	3.41	8.32	42.93	0.47	0.01
CL111	1	44	1											1.76092	0.0385939	0.737033	2.15319	12.3141	18.5993	0	9.73548	7.57723	0.250421	0	0	3.10429	2174.79	39.12	49.08	13.45	38.59	90.28	0.66	0.1	60.03	2.73	0.41	18.85	0.89	3.1	0.17	0.01	0.99	3.13	2.07	6.64	21.54	0.47	1.27
CL113	1	35	2	90	37.4	85	20	109	96	2.1	15.1	4.16	221	2.20017	0.740819	0.323172	3.17526	11.3077	11.2204	0.69377	14.9861	8.75292	0.0643786	0.250188	0	9.3692	3289.08	137.2	13.31	159.49	17.61	279.58	0.66	0.1	86.44	329.28	4.18	89.46	135.1	37.08	7.98	0.01	1.86	4.65	5.34	0.73	41.11	0.47	1.6
CL118	1	34	1											2.08348	0	0.0677109	11.9224	3.23036	9.90113	0	18.4178	9.59118	0	0.657339	1.87882	6.21773	5526.22	32.67	39.43	4.54	19.66	62.57	0.66	0.1	128.52	19.08	0.04	9.64	3.07	1.13	0.02	0.01	2.1	988.32	1.18	10.15	9.47	18.73	2.46
CL119	1	34	2	90	36.5	86	16	129	99	3	16.1	4.37	207	3.20168	0	0.475262	2.57506	4.96679	15.9522	1.35721	20.3448	6.75068	0	0.336819	0	7.78617	5820.23	122.85	53.25	23.85	56.57	81.27	19.74	0.1	97.33	38.33	0.56	43.22	35.07	4.67	0.24	0.01	0.93	14.59	2.69	6.64	43.15	21.71	1.8
CL121	1	55	2	90	36.5	69	20	162	97	2.4	17.6	4.63	121	4.70223	0.332909	0	4.37073	9.43203	10.5782	0	12.0043	9.1796	0	0.364016	1.20128	5.56795	2407.15	50.17	28.21	51.54	10.54	81.27	0.66	0.1	10.92	7.09	0.04	1.12	6.78	0.18	0.02	0.01	0.88	0.71	0.62	3.38	2.48	0.47	0.01
CL122	1	33	2	90	36.4	80	16	120	97	3.2	17.4	4.37	165	2.08815	0	0.251605	5.8791	4.2676	13.5062	0	15.7418	12.2832	0	0.260331	0	5.37277	231.76	1.38	71.4	26.47	47.36	53.79	0.66	0.1	30.25	2.73	0.04	13.42	2.66	4.99	0.02	0.01	0.02	13.1	1.43	0.81	16.04	0.47	31.73
CL124	1	36	2	90	36.5	78	18	110	97	2.3	15.8	5.8	216	4.32619	0	0.381708	2.10453	20.9853	8.64923	0	11.4935	5.50445	0.0620003	0	0	10.7896	11697.6	121.93	52.88	75.64	23.93	51.42	0.66	0.1	69.23	60.63	1.16	33.29	15.77	2.2	0.56	0.03	3.24	6.99	4.35	7.04	124.71	1.54	3.18
CL127	1	36	2	90	36.1	77	18	124	96	2.4	17.9	4.38	245	3.04755	0	0.314747	4.17761	15.3521	14.5398	0	10.4652	6.39598	0.0592729	0	0	9.81422	546.53	12.03	28.16	14.16	12.03	84.63	0.66	0.1	27.6	52.82	0.04	12.16	5.53	0.66	0.02	0.01	0.13	4.02	4.23	2.52	10.42	0.47	1.8
CL128	1	30	2	90	36.6	74	16	108	97	2.4	18.5	5.8	294	4.52629	0	0.476165	3.94769	12.0859	13.2488	0	10.6093	5.09524	0	0.430674	0	15.4743	4150.02	336.69	46.96	19.31	33.64	82.96	0.66	0.1	270.16	47.57	0.38	25.78	6.78	5.42	0.23	0.01	0.63	15.05	1.39	1.5	115.99	4.6	2.97
CL132	1	58	2	90	36.5	97	19	120	96	2.3	14.4	6.2	207	3.56731	2.56818	0.497442	6.28524	0.462541	16.935	0	14.8048	4.82232	0.00802141	0.399243	0	6.98364	3938.86	201.96	32.56	17.47	17.71	233.61	66.8	0.1	57.44	44.25	1.89	3.93	3.86	3.64	3.73	0.01	0.64	3.44	0.75	4.8	69.55	0.47	7.98
CL135	1	42	2	90	36.5	89	20	125	96	2.1	18.2	6.06	268	0.387035	0.1924	1.74839	3.74726	7.18987	16.8751	0	17.1599	8.63031	0.0335582	0.425701	0	20.5005	6527.45	27.64	33.3	39.36	28.96	89.49	8.75	0.1	59.55	44.25	1.12	11.25	9.49	1.53	0.07	0.01	1.23	25.58	5.13	4.73	15.5	3.89	6.14
CL136	1	34	2	90	36.5	93	20	125	96	2.3	16.1	4.1	280	6.77102	0	1.81588	2.36127	8.51898	15.422	0.693366	13.3042	6.25033	0.058011	0.309796	0	4.91346	13911.5	586.89	8.82	29.46	52.85	113.43	32.29	0.1	216.8	46.48	1.69	8.2	8.82	2.42	0.31	0.01	1.45	1.17	2.44	10.79	40.74	4.09	1.39
CL139	1	58	2	90	36.6	97	18	129	95	3	14.4	6.2	207	4.10916	0	0.436033	2.0008	7.06857	18.2915	0	14.2268	16.3503	0.376365	0.595976	0	23.4984	6799.74	213.93	36.13	27.99	40.46	101.61	30.51	0.1	117.08	52.82	0.69	12.7	6.43	1.49	0.02	0.01	0.84	1.51	1.67	6.84	9.52	0.47	3.28
CL141	1	38	2	90	36.6	92	18	124	98	2.1	17.4	4.5	207	3.11352	0	0.22039	6.76041	5.89569	14.372	0	18.8215	5.57031	0	0.222412	0	8.35037	11380.1	54.73	30.53	50.05	6.58	178.18	9.6	0.1	60	54.84	0.84	25.96	24.62	5.22	0.96	0.01	2.31	5.4	2.4	16.1	164.53	0.47	5.57
CL143	1	24	2	90	36.6	74	16	115	98	2.1	17.7	4.85	230	7.79418	0	0.362238	3.62995	17.288	8.2922	0	10.8897	6.01481	0.13642	0	0.141446	5.859	4986.37	556.84	49.41	100.91	14.74	108.68	0.66	0.1	160.37	137.26	0.04	38.8	39.64	7.03	2.79	0.01	3.81	70.35	4.26	3.04	131.89	8	5.83
CL144	1	48	2	90	36.5	69	20	135	97	2	12.2	7.62	185	5.40002	0	0.0726248	5.22241	2.418	15.1184	0	16.4615	11.4316	0	0.734592	0	9.45599	9123.65	539.72	99.86	650.01	90.41	692.81	23.01	214	201.14	503.63	20.2	548.8	266.74	121.55	12.14	18.07	5.08	11.32	4.7	10.78	124.37	6.76	0.15
CL146	1	47	2	90	36.6	72	18	132	97	2.8	17.6	4.22	259	2.75224	0	0.350983	2.43137	12.6369	11.9853	0	11.5693	11.1165	0	0.604575	0	13.4679	13291.9	403.14	50.27	43.06	47.11	105.18	0.66	0.1	83.54	40.76	0.04	2.87	9.16	2.75	0.24	0.01	2.47	20.1	1.96	8.96	153.32	7.42	15.35
CL147	1	35	2	90	36.5	84	18	117	98	2.1	16.1	6.73	280	4.38274	0	1.82709	6.28359	3.00099	6.68541	0	28.0728	5.32704	0	0	3.24754	1.50568	4604.27	421.9	36.64	26.98	14.67	116.74	0.66	0.1	103.37	55.83	0.29	28.89	13.01	3.17	0.27	0.01	2.93	129.43	1.07	7.24	97.72	9.2	8.23
CL152	1	31	2	90	36.5	94	16	101	98	1.2	17.4	4.11	204	1.57346	1.01841	0.110113	2.21323	14.4974	13.2706	0	9.80009	9.59606	0	0	0	8.50204	10174.1	467	39.78	15.53	12.47	82.12	0.66	0.1	122.76	28.95	0.95	10.71	10.14	1.27	0.68	0.01	1.25	6.95	1.02	2.52	391.8	0.47	4.87
CL170	1	38	2	90	36.9	68	18	120	98	2	15.3	6.59	143	2.91215	0	0.206364	3.15772	8.20282	16.8041	0.37956	10.321	7.31886	0	0.416415	7.02016	6.65285	1814	180.03	9.38	34.59	9.7	34.82	26.09	0.1	59.03	39.56	0.04	717.13	10.95	2.51	0.78	0.01	0.65	24.89	0.56	2.24	0.91	3.79	1.09
CL174	1	36	2	90	36.5	87	19	173	97	2.1	16.1	19.6	287	5.2165	0	0.303378	1.06935	5.59061	22.4799	0	12.0831	3.87074	0.0236134	1.92651	0	34.5992	7976.6	24.5	16.97	40.2	12.2	102.33	0.66	0.1	60.39	48.65	0.04	34.02	56.21	5.29	1.55	0.01	1.33	1.17	0.38	4.78	9.23	12.21	3.66
CL176	1	32	2	90	36.8	70	18	120	96	2	16.6	3.15	110	1.01929	2.17627	0.900543	0	16.6844	15.7267	0	8.70759	7.2268	0.094124	0.852356	0	9.95591	4470.51	87.93	25.77	31.84	9.83	94.17	0.66	0.1	51.95	28.95	0.04	15.41	12.7	1.21	0.79	0.01	0.02	1.56	0.86	3.78	9.42	0.47	0.01
CL177	1	27	2	90	37	74	18	106	98	1.8	15.4	5.32	210	2.8716	1.69564	0.702325	0	7.7628	19.0327	0.63971	7.06129	8.11233	0	0.0721615	0.552702	3.59726	5426.4	134.01	20.34	1.4	11.07	94.93	0.66	0.1	129.37	25.92	0.04	27.79	30.53	7.06	0.38	0.01	1.29	17.11	0.74	5.04	7.73	4.82	55.28
CL178	0	35	2	90	36.6	96	18	122	96	3.4	11.5	7.5	308	8.26135	0	0.403456	4.09192	8.41045	18.8996	0	9.81647	4.24165	0.170724	0.318108	0	15.4073	7754.09	66.92	68.96	35.48	24.25	80.41	19.94	0.1	89.06	60.63	0.04	12.52	21.5	3.19	0.16	0.01	1.11	3.31	0.76	5.99	15.74	1.13	0.21
CL180	1	36	2	90	36.8	76	18	110	98	1.8	13.8	4.5	283	2.83055	0.241123	0.281466	0	9.53969	18.5225	0.754892	11.3935	8.14299	0.10059	0.347744	0	10.086	2573.77	235.27	16.31	55.17	21.14	66.62	0.66	0.1	54.14	106.38	3.01	21.22	40.93	6.64	1.26	0.01	0.16	2.1	3.44	0.9	34.27	0.47	0.05
CL182	0	33	2	90	36.5	68	16	104	98	2.9	13.3	4.63	121	6.23038	0	0.563508	2.63899	20.1576	9.45498	0	13.5729	6.1215	0.121636	0	0	6.69001	5663.58	52.22	76.19	14.16	11.17	78.68	2.61	0.1	156.03	7.09	0.04	11.07	4.24	0.92	0.02	0.01	0.02	2.38	102.09	2.08	7	0.47	0.04
CL186	0	24	2	90	36.4	94	18	108	99	2.5	13.1	4.37	280	3.89911	1.79995	0	2.44234	7.91356	12.7643	0	13.1484	8.83734	0	0.358397	0.73573	6.72706	8001.68	259.2	31.76	65.12	18.1	100.15	0.66	0.1	186.39	71.32	0.04	33.29	27.81	1.27	0.6	0.01	0.26	20.45	0.42	6.25	8.02	4.29	1.86
CL188	0	24	2	90	36.6	104	22	109	98	2.9	16.2	6.06	321	10.0451	0	1.12005	0	12.3482	16.3889	0.635385	9.33045	5.2223	0.0910985	0.310242	0	11.2201	5325.39	63.81	21.27	57.3	10.5	98.68	0.66	0.1	118.12	50.76	0.04	15.77	16.68	2.17	0.09	0.01	0.77	1.52	0.97	5.02	7.6	0.47	0.91
CL189	0	56	2	90	36.5	90	18	135	97	2.5	15.3	6.23	287	6.18194	0.0268885	0.853499	0	11.9264	16.5452	1.00731	7.62468	9.66583	0.20632	0.720797	0	9.96667	7798.6	262.49	27.85	250.07	16.77	348.17	0.66	204.33	318.57	47.57	52.81	60.42	64.32	11.18	15.22	0.01	0.02	7.98	37.52	5.4	587.93	7.86	2.11
CL190	1	36	2	90	36.8	97	16	139	96	2.3	16.2	4.6	315	8.01438	0	0.893057	2.62696	1.07391	16.5604	1.19806	15.5663	5.19706	0.125998	0.240596	0	9.92503	11717.3	250.43	80.44	53	23.87	793.71	0.66	17.25	117.26	2.73	59.12	18.85	17.72	0.98	5.58	0.01	31.96	84.94	36.8	24.05	285.95	9.28	5.59
CL191	1	24	2	90	36.8	78	16	140	97	2.8	16.1	4.81	204	4.4762	0.0376155	0.435264	5.54149	8.41983	11.7681	1.00016	16.2118	6.50612	0.00208377	0.170926	0	7.46515	12321.4	196.03	37.44	336.66	49.43	946.11	31	1477.88	241.35	63.4	67.37	20.86	48.67	9.06	15.62	0.01	16.18	9.84	22.44	36.62	17.39	32.38	1.03
CL192	1	22	2	90	37.5	98	18	115	94	2.8	18.5	4.38	227	5.91819	0	0.563144	1.73542	16.8255	12.726	0	13	4.92314	0.17497	0	0	8.9689	6546.43	67.07	29.57	163.46	12.96	229.46	0.66	0.1	122.29	202.31	3.08	112.1	87.2	8.05	3.73	0.01	6.86	1.96	0.72	15.87	15.42	4.45	0.49
CL195	1	38	4	90	37	79	16	114	98	2.8	15.3	9.8	379	3.2401	0	0	4.51303	9.46166	15.8467	0	14.6858	4.60731	0	0.115646	0	4.1234	15222	150.89	14.99	68.06	16.54	121.27	14.39	0.1	136.46	109.7	0.61	16.86	20.78	7.89	0.66	0.01	2.26	22.84	11.75	9.17	402.29	14.75	146.71
CL198	1	19	2	90	36.5	75	16	120	98	2.9	16.6	5.4	259	5.663	0	0.302019	1.77287	16.8848	9.89525	0.4547	9.88389	6.40021	0	0.415654	0	5.26274	13113.5	400.77	26.52	30.42	18.82	775.4	0.66	0.1	85.02	861.17	45.72	18.13	13.01	3.07	0.38	0.01	0.77	0.66	1.08	1.71	125.7	3.75	3.28
CL207	1	29	1											1.6147	0.507275	1.14911	0	10.7422	15.7835	0	10.6322	15.8268	0.831058	2.88523	0	17.0346	9860.71	614.04	35.13	58.34	53.31	190.17	176.58	0.1	63.6	86.52	11.44	51.72	48.05	10.06	1.18	0.01	0.77	10.15	1.59	8.5	38.6	22.94	1.09
CL24	0	25	2	80	37.8	78	20	105	98	1.3	14.1	4.72	181	4.55459	0	0.583056	0	19.502	12.4495	0	10.8781	7.96819	0.304428	0	0	11.2142	1810.87	142.92	32.72	18.1	16.18	112.76	0.66	0.1	66.08	20.92	0.04	14.68	2.66	1.45	0.02	0.01	1.39	8.77	4.84	2.4	8.57	0.47	5.1
CL26	0	24	2	80	37.1	70	18	120	92	1.8	13.6	5.1	426	5.50766	0	0.741022	3.94821	11.4706	12.4599	0	14.3782	9.01047	0	0	0	14.4685	2569.13	157.78	30.98	84.34	19.82	54.95	0.66	0.1	83.98	79.54	0.04	33.29	59.38	3.98	0.85	0.01	1.51	2.77	1.21	3.14	42.91	0.47	0.38
CL27	0	27	2	80	36.5	75	20	115	99	2.4	14	5.64	321	4.4416	0	0.324001	5.59362	5.60528	14.9222	0.0935165	19.5139	8.38175	0	0.279696	0	4.7418	7314.15	261.64	40.47	48.92	69.87	367.48	46.92	0.1	183.23	76.32	0.72	68.41	44.64	4.54	0.97	0.19	1.45	8.6	0.62	4.42	5.25	23.44	10.48
CL29	1	39	4	80	37.7	70	18	95	89	2.1	15.3	4.81	279	3.14041	0	0.528922	3.74382	9.08022	11.4207	0	12.4049	13.74	0	0	0	6.26592	2723.59	434.1	25.78	51.54	9.5	91.07	0.66	0.1	190.43	50.76	0.04	48.39	206.66	23.51	3.27	0.01	3.12	0.45	3.73	11.65	37.79	2.05	2.97
CL32	0	34	2	80	36.5	84	24	108	96	2.9	12.5	6.14	379	5.59014	0	0.445791	4.46375	10.4277	7.2338	0.87905	9.37983	11.8734	0.0588795	1.89641	3.2823	19.5561	949.17	417.51	12.43	21.64	7.26	172.72	0.66	0.1	52.24	54.84	0.04	12.34	27.94	8.85	1.46	0.01	0.02	42.43	0.5	2.32	3.74	9.02	0.01
CL34	1	27	4	80	38	70	22	120	90	1.8	15.2	4.15	221	4.84678	0	0.0611401	2.5103	1.82059	19.8055	0	16.514	7.81785	0	0	0	17.5814	2075.24	223.01	53.54	90.68	73.37	192.52	27.65	0.1	207.92	167.54	3.16	81.81	61.43	12.4	3.26	0.44	2.58	13.98	4.08	6.76	159.45	26.21	0.11
CL35	1	27	2	90	36.3	108	20	110	98	3	6	23.6	209	1.21153	0	0.598985	0	5.84462	19.8008	0	14.2981	11.756	0	3.2387	0	26.1755	4096.41	125.21	37.62	708.07	17.03	100.88	12.97	0.1	106.76	112.95	1.3	269.85	118.43	19.88	2.19	0.01	1.27	1.67	1.07	4.72	8.13	2.88	14.81
CL36	0	27	1											4.04025	0	0	4.7631	3.67578	18.2544	0	11.6721	13.0506	0	1.48756	0	25.5944	1980.15	138.19	23.27	125.55	18.49	142.92	0.66	0.1	82.73	60.63	8.21	77.71	98.18	16.33	4.03	0.01	0.35	41.24	2.21	8.56	44.34	4.26	0.46
CL44	1	30	2	90	36.4	79	24	112	98	2.8	16.7	7.4	227	4.99661	0	0.253847	2.79657	4.89359	11.5652	0	8.12125	12.3419	0	0.931396	0	13.4017	1608.73	63.56	23.71	121.1	53.34	198.97	20.73	0.1	29.61	192.08	6.9	179.71	55.6	17.43	5.07	2.93	3.38	15.86	2.97	10.35	10.28	22.8	4.19
CL46	1	26	3	80	39	99	24	128	98	2.8	17.8	6.06	158	4.46434	0.997457	1.11054	4.63007	7.63346	14.3212	0	14.6221	4.5051	0	0.25821	0	6.88468	1319.18	308.71	109.18	106.51	167.53	1950.93	394.92	504.24	154.85	77.94	61.18	34.94	50.79	5.12	3.29	0.01	1.89	10.62	1.32	7.42	80.54	3.24	1.83
CL467	1	58	2	60	36.2	82	18	123	96	3	16.3	6.56	149	1.84298	1.06764	2.51343	0.30464	3.77822	14.7833	0.741706	12.1644	10.4561	0	0.135335	0	5.87954	3374.09	31.06	10.55	1.4	14.21	34.82	0.66	0.1	81.71	2.73	0.04	7.84	0.89	3.36	0.02	0.01	0.02	10.6	1.92	4.13	30.54	0.47	7.57
CL469	1	58	4	50	36.6	76	19	139	86	4	13.1	9.1	308	3.27326	0.903849	1.35248	0.563112	11.4696	14.2326	0.631482	9.86434	14.7441	0.0187418	0	0	18.6836	6139.58	428.81	38.31	129.69	21.98	150.19	0.66	0.1	165.7	667.38	11.88	387.14	170.36	43.62	19.7	0.01	1.54	2.14	116.37	2.56	844.19	32.05	42.6
CL47	1	25	1											1.75973	1.43296	0.62268	3.98437	10.5854	13.4298	0	7.15388	11.5207	0	1.3194	0	29.7624	1415.9	73.31	33.96	12.72	2.95	31.43	0.66	0.1	39.17	12.74	0.04	10.17	3.07	1.06	0.02	0.01	0.02	16.21	0.32	2.08	2.77	0.47	0.71
CL470	1	44	3	80	36.5	120	16	150	92	3	17.4	13.36	334	5.02178	0	1.3299	0	9.05695	1.42297	2.50103	7.43607	22.7147	0	1.73965	0	32.86	5445.09	340.2	7.37	207.1	2.3	104.48	0.66	0.1	81.36	20.92	0.04	53.57	10.47	42.84	1.17	0.01	1.06	0.32	38.05	19.03	893.94	0.47	56.98
CL471	0	64	4	10	37.5	116	19	135	90	4.6	13.7	8.7	81	5.5937	0	2.4058	0	4.33853	20.7419	0	11.1475	12.4747	0.343862	0.720091	0	36.9705	7180.35	122.33	19.22	74.4	29.6	92.63	0.66	0.1	187.81	155.52	1.16	22.68	59.74	5.02	0.02	0.01	1.46	11.3	60.85	16.34	514.54	0.47	0.07
CL472	1	23	2	90	36.2	80	16	108	98	2	17.6	5.6	121	7.49537	0	0.177839	2.00361	9.97298	16.1655	0	8.06851	9.11137	0	1.21733	0	50.3841	9414.37	237.77	50.57	52.64	0.34	175.71	264.34	0.1	72.3	25.92	0.04	7.13	516.96	3.57	39.41	0.01	1.86	0.27	1.23	1.94	179.66	1.28	27.15
CL475	1	36	2	90	36.6	85	16	110	97	2.1	15.4	4.72	181	6.06642	0	0.0702924	0	15.2095	13.7753	0	7.05495	6.14804	0	0.716154	0	17.0343	7560.8	732.34	76.46	31.84	11.3	77.8	0.66	0.1	105.84	10.16	0.04	19.76	4.99	25.32	0.12	0.01	1.46	8.17	160.27	2.53	1250.95	0.47	6.71
CL478	1	21	1											3.71409	0	1.54494	1.27189	9.44348	13.8016	1.62877	8.6298	19.447	0.0240506	0.801424	0	10.6758	9965.28	345.63	10.72	106.51	3.55	135.38	0.66	0.1	74.49	31.8	0.04	41.2	10.63	25.23	2.32	0.01	1.59	0.5	10.64	29.4	1150.57	0.47	54.12
CL479	1	30	2	90	36.4	91	18	114	97	3	16.7	7.4	321	5.18651	0	0	2.65272	16.0896	16.4227	0	7.00192	2.74572	0	0.55347	0	45.7738	12227.9	706.79	11.94	85.51	4.05	68.58	0.66	0.1	87.19	37.08	0.04	19.76	21.07	14.3	0.33	0.01	1.44	0.3	3.34	0.04	919.02	0.47	10.91
CL480	1	28	2	80	36.4	100	16	140	98	3	17.7	4.11	195	1.71393	0	2.69692	0	10.7466	11.8419	1.45011	15.5443	14.85	0	1.29015	0	36.2958	3248.44	5.5	18.15	87.54	17.06	138.89	56.92	0.1	126.5	10.16	9.3	17.04	14.1	32.08	0.35	0.01	0.86	1.08	297.65	5.97	328	0.47	11.02
CL482	1	68	4	50	36.4	85	29	149	60	3	13.1	4.86	258	5.97129	0	1.37853	0	12.9349	4.36442	6.10945	6.99816	9.94396	0	0	0	103.684	12980.1	673.67	6.68	94.89	78.77	194.84	15.97	0.1	125.54	67.87	0.84	15.59	48.17	201.6	2.23	0.07	3.26	12.84	627.51	36.1	1910.81	7.49	112.1
CL484	1	20	1											9.40982	0	0.264205	0	6.39686	17.3619	0.687059	8.61691	4.38762	0	0	0.0203628	1.05369	8018.41	596.87	26.56	365.68	31.53	125.06	0.66	0.1	45.23	71.32	2.95	63.95	32.14	7.06	2.61	0.01	0.65	11	416.65	1.12	2884.23	10.8	52.64
CL485	0	72	4	50	36.2	125	21	140	88	2.7	13.8	7.6	311	4.39213	0	1.46761	3.01073	9.74392	6.55417	1.80293	6.16688	9.18479	0	3.7541	0	61.0078	17875.9	463.37	24.97	105.19	16.38	114.1	0.66	0.1	41.4	116.79	1.57	12.88	68.13	47.52	3.32	0.01	3.98	4.1	13.99	24.97	2254.56	0.47	51.18
CL486	1	47	4	70	36.5	115	22	140	86	1.8	16.1	29.08	589	6.82364	0	3.42696	0	13.3115	4.69961	4.844	9.71644	3.69572	0	2.30213	0	79.1224	13563.9	175.06	40.05	58	22.07	528.89	0.66	38.85	135.41	56.81	0.04	10.71	19.04	8.13	18.32	0.01	5.25	14.81	2.87	42.89	16.83	2.48	37.93
CL487	1	46	4	70	38.2	94	20	148	89	1.9	14.1	9.79	154	0	2.90282	1.75288	0	8.53029	13.3434	0	22.5699	2.49051	0	1.83017	0	85.6861	5914.42	347.64	14.41	16.84	12.76	133	33.08	0.1	86.37	50.76	0.04	51.72	4.43	18.04	0.02	0.01	1.26	1.03	4.28	11.86	11.24	0.47	18.22
CL489	0	42	4	50	36.5	91	21	113	86	3	14.2	10.1	334	6.5208	0	1.43717	0	12.3695	4.7096	2.25284	5.33704	16.8179	0	0.562414	0	65.6596	9175.65	170.36	28.4	31.37	14.61	215	18.52	0.1	56.1	118.05	0.59	47.65	132.52	74.75	1.12	0.48	1.55	5.12	77.77	3.33	1359.17	0.47	5.16
CL49	1	22	2	90	36.2	90	18	118	96	2.3	15.9	6.56	207	3.77264	2.4023	0.302996	0.646035	16.3161	9.44164	0.657066	8.78833	5.51626	0	0.392391	1.13452	6.5951	2042.14	100.21	27.82	109.91	13.39	93.4	0.66	0.1	74.93	77.13	1.26	27.61	40.42	3.12	2.79	0.74	1.2	9.92	0.77	1.61	323.38	4.79	23.86
CL491	0	70	4	50	36.1	107	25	122	88	3	16.2	7.4	143	2.38947	0.0976185	0.780677	0	7.47611	5.7847	0.780368	8.6347	17.387	0	1.27107	0	69.6892	9773.46	400.24	36.08	73.15	32.25	510.67	0.66	16.13	47.34	65.21	13.95	39.54	60.83	11.18	2.29	0.01	4.09	16.78	154.79	11.36	2191.45	16.44	76.16
CL492	0	40	4	50	36.7	120	26	167	78	4.5	13.3	10.1	229	6.85064	1.7309	7.93758	0	4.91737	18.4088	0.103627	7.23917	11.5674	0.411001	0.772441	0	46.3229	14040.4	544.43	301.82	97.1	20.82	282.9	23.57	0.1	88.61	133.78	9.69	33.84	43.88	22.91	1.58	0.01	4.09	1.67	78.83	69.47	1835.09	0.89	43.36
CL493	0	58	4	50	36.5	91	23	111	88	2.5	10.3	19.6	412	6.05482	0	2.2	0	13.8092	2.73354	2.60026	9.18535	12.3953	0	0	0	65.5712	16643.1	404.5	8.19	53	16.34	279.95	7.23	0.1	92.06	69.61	0.72	87.03	50.67	28.89	1.29	3.58	4.63	4.53	70.36	47.21	205.97	7.6	28.3
CL494	0	80	4	50	36.6	117	30	123	40	3.2	14.7	12.29	550	3.64527	0	1.67417	0	7.40815	13.2804	2.51576	9.75154	8.43895	0	1.40056	0	55.0079	19519.1	320.05	28.48	103.06	32.76	168.18	19.74	0.1	77.09	63.4	10.97	16.86	30.26	149.15	0.68	0.24	3.63	1.38	634.11	13.61	1847.87	3.5	35.88
CL498	1	38	1											2.26539	0	0.446329	14.9978	0	9.11511	0	21.775	7.6396	0	0	0.648012	9.75758	7511	101.8	27.61	59.73	6.58	82.12	0.66	0.1	144.94	61.56	0.04	19.95	25.04	3.84	0.5	0.01	0.97	11.89	22.67	8.15	539.75	5.25	0.85
CL5	1	22	1											4.60166	0.0584335	0.0314841	8.93179	14.3853	18.0365	0	12.0716	6.6246	0.252468	0	0	12.0022	3198.06	118	21.31	449.89	25.53	162.51	65.16	0.1	196.35	1432.84	53.07	1060.11	673.59	172.57	10.1	25.88	4.24	31.63	9.53	3.51	25.88	4.35	0.01
CL500	1	31	1											2.24818	0	0	5.27457	8.83433	13.3039	0.478546	17.1374	6.36335	0	0.485459	0	14.5997	13953.1	488.31	27.79	22.2	48.04	207.08	28.68	0.1	75.04	45.37	0.04	16.31	13.79	1.47	0.02	0.01	2.4	30.26	48.71	7.44	184.69	2.15	2.61
CL51	1	60	4	80	38.5	76	22	95	82	2.5	8.1	5.1	240	3.72674	0.616551	1.00859	2.7221	7.51186	14.8352	0	13.0802	16.9663	0.298565	0.515391	0	11.2264	2450.19	150.15	20.5	43.06	16.12	137.73	0.66	0.1	184.02	48.65	0.04	17.22	22.5	3.79	0.02	0.01	1.12	1.92	0.79	4.02	18.6	0.47	4.83
CL52	0	40	2	90	36	82	18	120	96	2.4	18.3	5.35	365	2.62095	0	1.49656	4.62917	11.3046	13.3642	1.99615	14.78	11.0498	0	0.801997	0	26.1481	4754.41	17.17	15.87	1844.53	190.05	596.45	17.9	315.28	275.75	2177.78	169.36	2332.29	1242.57	496.24	165.22	0.01	2.07	0.76	16.93	14.62	283.44	69.63	66.92
CL53	1	32	2	90	36.6	73	18	120	98	2.4	15.2	4	204	1.30652	0.723811	0.397232	4.51344	6.51233	17.6964	0	10.1986	10.0895	0.263165	1.0559	0	17.5067	1417.7	92.48	33.09	43.06	29.98	272.5	1.45	0.1	25.17	60.63	5.73	30.35	21.93	5.14	6.55	0.01	0.02	1.87	1.84	1.73	21.71	0.47	1.02
CL54	1	33	2	90	36.8	90	20	111	94	2.1	14.9	5.64	174	5.09733	0	0.261824	4.42082	16.8617	7.22472	1.37725	12.5403	8.55319	0.0403476	0.552431	0	6.84175	1875.05	187.54	14.73	186.52	21.88	211.06	70.95	0.1	62.97	100.95	12.97	9.28	59.86	2.91	16.07	0.01	2.7	14.66	1.24	33.46	36.89	1.06	3.28
CL55	1	40	2	90	36.7	75	20	130	99	2	17.4	3.12	183	3.0831	0	0.186809	6.03405	3.70981	14.9221	0.589249	13.3277	14.7957	0.159906	0.643774	0	13.7128	1463.49	42.42	30.6	28.48	7.03	178.67	0.66	0.1	109.25	74.67	0.41	18.67	7.81	2.65	1.57	0.01	0.1	4.39	1.21	2.55	13.07	0.47	3.82
CL552	1	25	1											5.50205	0	0.302163	2.14071	21.1586	6.99301	0.0916589	7.31211	6.38871	0.0488031	0.303306	0	12.0875	5315.58	343.38	92.22	30.42	20.37	174.22	0.66	0.1	214.74	70.47	2.7	16.86	13.32	5.22	1.71	0.01	2.37	22.87	43.12	1.89	1126.17	4.06	4.55
CL555	1	25	2	80	36.1	72	18	109	98	2.8	15.2	3.3	195	3.32516	0	0.693005	0	17.5251	11.486	0.323343	8.81223	10.1758	0	0.401144	0	10.1773	14367.9	664.7	28.11	134.49	26.74	792.79	7.85	352.23	155.27	106.38	3.83	63.76	127.67	14.05	6.57	0.56	0.7	2.57	159.48	1.91	2837.66	2.1	3.82
CL557	1	24	1											5.99809	0	0.713924	1.79896	5.8381	16.699	0	12.9695	9.43065	0.0596374	0.447267	0	10.8666	8926.43	403.59	21.22	487.15	21.62	119.35	20.92	0.1	157.36	346.42	7.74	239.6	171.72	33.39	4.18	23.41	3.15	4.23	46.94	8.96	1146.84	20.76	4.62
CL558	1	27	2	90	36.8	74	18	118	98	2.1	16.3	6.56	227	3.40676	0	1.05904	0	13.3544	14.4636	0.0884608	11.8795	9.64378	0.97747	0	0	25.3313	12719.2	380.4	65.65	37.23	17.35	346.2	106.14	0.1	121.73	40.76	7.23	63.39	7.81	52.75	0.52	0.01	4.14	7.84	81.06	3.03	2454.65	25.1	3.46
CL56	1	43	1											3.32496	0.8885	0	5.69218	2.03642	18.8064	0	15.8213	5.23863	0	0.558105	0	14.0054	143.72	57.91	26.96	114.55	7.47	94.17	0.66	0.1	11.82	22.66	0.04	45.99	30.53	4.52	1.07	0.01	0.02	1.79	1.15	3.5	4.42	0.47	1.03
CL61	1	43	3	90	36.4	89	24	121	97	2.8	14.9	3.14	143	2.18509	0.354033	0.533101	0.28469	8.90482	18.5463	0.299714	14.1935	5.9201	0.0535885	0.358479	0	14.2804	1171.49	13.96	39.74	297.93	34.23	154.55	0.66	0.1	38	304.05	14.16	59.5	163.68	62.11	19.5	0.01	1.82	2.81	4.12	13.8	18.26	12.68	3.01
CL63	1	49	1											5.17747	0.0483822	0.489324	0	7.30959	14.9198	0.558621	10.0633	9.37883	0.0221541	0.641872	0	18.6404	3547.71	127.17	32.63	1.4	9.97	80.41	0.66	0.1	82.7	22.66	0.04	6.95	11.75	0.6	0.07	0.01	0.35	1.28	0.4	2.07	9.98	0.47	0.05
CL66	1	23	2	90	36.3	78	18	115	98	2.5	15.2	4	221	7.86678	0	0.328192	0.624173	17.6415	11.972	0.923189	9.71444	5.47645	0	0.439896	0	8.43751	5644.22	263.93	39.3	329.03	92.34	296.31	196.22	62.68	99.76	825.74	29.9	529.33	227.81	132.72	21.08	2.39	17.26	10.49	6.27	11.67	68.14	45.11	7.14
CL69	1	32	2	90	36.5	82	18	115	95	2.3	18.3	4.37	190	8.09469	0	0.317032	1.73248	7.73018	15.0406	0.143586	9.97643	7.89203	0	0.587833	0	8.43714	2406.15	67.67	107.48	1.4	4.22	86.27	0.66	0.1	93.04	20.92	0.04	26.69	7.47	5.42	0.02	0.01	0.87	0.66	0.42	2.33	7.66	0.47	0.73
CL70	1	26	2	90	36.6	81	16	123	98	2.1	17.4	4.37	165	7.60953	0	0.949881	4.57026	12.483	5.46039	0.456542	11.9465	7.55139	0	0.358529	0	8.2269	7108.57	183.3	31.73	79.9	12.9	66.62	0.66	0.1	106.31	70.47	0.04	45.81	39.25	13.21	1.04	0.01	1.01	3.61	1.11	13.17	167.27	0.47	6.1
CL71	1	38	2	90	36.7	70	20	110	98	2.3	18.3	5.32	190	6.32761	0	0.770109	1.93831	4.82444	17.1938	0.198692	13.8071	10.3576	0	0.507587	0	3.86594	3955.71	66.72	19.68	1.4	2.77	64.62	0.66	0.1	45.85	39.56	0.04	10.71	1.82	0.7	0.27	0.01	2.8	5.74	1.07	3.98	3.49	0.47	1.91
CL75	0	21	2	90	36.6	70	18	115	96	3.1	15.1	4.37	317	2.88885	1.58597	0.434538	0	7.61456	18.6915	1.25016	10.7309	6.98108	0.10242	0.304351	0	12.2598	5576.32	103.54	15.75	59.73	19.75	65.62	0.66	0.1	136.39	47.57	0.04	5.17	25.87	3.89	0.77	0.01	0.02	0.83	0.98	5.67	27.01	0.47	0.35
CL77	1	49	4	90	37	85	20	124	90	3.1	16.6	4.37	379	4.76625	0	0.539758	3.01221	5.5388	17.1135	0	10.8309	11.1233	0.219244	0.860472	0	12.1953	4333.8	49.43	33.5	57.3	38.96	110.05	0.66	0.1	83.47	2.73	0.04	6.95	14.71	1.62	0.09	0.01	2.37	1.45	0.48	13.44	8.16	0.47	0.01
CL78	1	55	2	90	37.4	94	18	130	96	2	12.6	4.11	215	0.263973	0.401328	0.920159	0	17.5783	15.0211	1.3075	14.3869	13.1703	0	0	0	19.0265	5161.19	125.31	45.52	5.71	44.79	160.94	43.75	0.1	113.04	110.35	0.04	16.31	4.61	17.08	0.04	0.01	0.02	5.48	16	7.11	11.53	0.47	44.47
CL81	1	24	1											0.58956	0	0.848502	0	7.2032	21.8018	0.00166075	10.4039	6.34807	0	0.900335	3.53563	7.9595	5489.77	189.72	29.02	912.6	18.07	629.19	20.13	0.1	70.9	501.13	29.47	1054.26	329.82	144.87	34.12	40.22	1.73	55.25	2.76	12.32	156.42	24	0.12
CL82	1	42	2	90	36.6	80	18	130	98	2.1	13.6	7.59	323	3.86801	0.789684	0.409767	0	13.657	18.4752	1.10915	9.50072	7.1898	0.236603	0.241418	0	11.7272	6325.16	175.52	82.37	201.28	32.69	478.63	0.66	0.1	44.63	34.51	12.31	19.04	6.95	3.38	0.74	0.01	2.93	5.04	2.14	6.85	29.98	0.47	5.96
CL84	1	24	2	90	36.4	69	18	121	98	2.4	13.4	6.6	237	3.30502	0	0.529689	0.547884	14.963	15.149	0	12.1559	7.4948	0.225623	0.0786833	0	8.66464	5509.1	234.19	76.07	359.4	30.55	756.48	6.91	204.33	119.36	711.15	36.95	53.01	90.62	9.12	15.46	0.01	2.59	23.93	2.71	2.31	68.43	11.49	51.68
CL86	1	41	2	80	36.5	79	18	121	98	2.4	14.7	4.86	270	1.20546	0	0.562862	0.349335	7.05076	20.9431	0	11.2695	10.2946	0	0	0	6.50106	4819.82	77.62	4.5	9.56	17.06	218.45	0.66	0.1	31.68	15.03	7.93	12.16	8.66	4.52	1.84	0.01	0.88	7.49	0.49	7.04	61.84	0.47	0.8
CL87	1	32	2	90	36.6	70	18	135	98	3.4	16.1	4.85	206	1.09987	2.3782	1.49948	0	9.67937	20.0945	0	15.0812	11.694	0.519494	1.01572	0	9.27079	7176.76	195.4	38.18	129.69	49.49	163.03	19.74	0.1	136.69	133.2	0.04	92.64	21.93	66.52	1.25	0.66	1.2	9.6	3.55	5.57	84.62	10.31	2.75
CL89	1	33	2	90	36.9	76	18	120	98	1	16.1	6.38	227	1.97904	0	1.67028	0	10.7193	21.3115	0.731871	17.2448	9.99969	0	0.0603618	0	28.1625	4048.48	74.85	64.37	51.54	40.43	81.27	47.6	0.1	26.81	87.28	0.72	3.75	9.65	8.77	1.15	0.07	0.5	1.63	20.83	5.07	53.7	0.47	17.67
CL91	1	40	2	90	36.7	89	20	110	98	3.2	17.6	7.4	165	2.05779	0	0.12609	9.60014	6.55075	14.7075	0	12.8385	9.28369	0.0114303	0	0	1.85251	2500.78	21.65	174.18	164.12	27.31	78.68	0.66	0.1	124.2	68.74	14.31	36.6	37.17	6.28	8.32	0.01	0.84	15.05	1.37	0.32	81	2.1	2.19
CL92	1	42	1											2.69824	0	0.633062	3.99566	5.80545	15.3427	0.478587	15.1422	9.12609	0	0.70956	0	9.72952	4249.55	243.42	44.76	120.85	13.29	57.2	0.66	0.1	49.77	25.92	0.95	16.86	12.38	1.53	0.02	0.01	0.02	4.65	2.84	3.26	225.19	0.47	4.58
CL93	1	41	2	90	36.6	58	18	144	97	4	18.2	4.6	182	2.63589	0	0.241657	1.52061	5.55221	14.8469	0.734043	14.484	9.72468	0	0.503305	2.99228	12.1513	8513.27	297.06	13.22	40.2	22.65	114.76	0.66	0.1	181.45	27.47	0.04	1.12	26.71	3.98	0.16	0.01	1.7	0.69	0.73	0.2	189.88	0.47	1.51
CL98	1	45	2	90	36.4	90	24	120	97	4.1	10.7	4.11	107	4.31116	0	0.174064	0.634276	10.0246	17.1487	0	9.95236	9.73822	0	0.336951	0	9.32813	7434.3	473.36	23.92	104.13	25.6	58.31	0.66	0.1	24.22	85	0.04	34.39	119.2	33.27	0.96	0.01	0.16	1.14	1.56	69.58	121.45	0.47	0.46
[truncated: 25 more columns]

## Sheet: Fig 3
Fig. 3A-3B
pid	illnessdurationenroll_imp	whoseverity_imp	scd40l	egf	eotaxin	fgf2	flt3l	fractalkine	gcsf	gmcsf	groalpha	ifna2	ifngamma	il1a	il1b	il1ra	il2	il3	il4	il5	il6	il7	il8	il9	il10	il12p40	il12p70	il13	il15	il17a	il17eil25	il17f	il18	il22	il27	ip10	mcp1	mcp3	mcsf	mdc	migcxcl9	mip1a	mip1b	pdgfaa	pdgfabbb	rantes	tgfa	tnfa	tnfb
CL105	7	2	1243.85	111.82	34.93	64.79	10.47	83.8	0.66	0.1	45.81	132.61	1.03	53.94	30.26	13.07	3.23	0.01	0.02	6.4	2.32	3.81	33.5	5.02	23.09	229.71	2.52	43.6	6.42	21.79	11.06	0.56	11.68	40.56	274.49	178.57	201.89	8.71	22.89	1076.34	1369.11	1311.48	113.57	2404.57	28036.1	1442.59	3.93	60.49	19.39
CL109	8	2	3746.18	223.9	63.04	18.71	17.09	317	0.66	0.1	67.43	10.16	1.67	5.35	2.46	5.17	0.02	0.01	1.21	1.87	3.41	8.32	42.93	0.47	0.01	20.21	1.89	106.6	3.7	4.59	131.42	0.56	14.34	31.5	857.46	107.37	140.57	14.11	37.1	1016.96	1614.21	19.89	49.81	3617.77	25681.5	229.21	13.89	68.26	26.43
CL113	5	2	3289.08	137.2	13.31	159.49	17.61	279.58	0.66	0.1	86.44	329.28	4.18	89.46	135.1	37.08	7.98	0.01	1.86	4.65	5.34	0.73	41.11	0.47	1.6	20.8	11.45	105.93	77.25	42.49	310.84	0.56	25.39	95.85	2300.17	118.02	157.19	14.62	0.33	627.24	2021.41	26.8	48.49	2696.57	27185.5	716.99	3.08	64.78	16.21
CL119	8	2	5820.23	122.85	53.25	23.85	56.57	81.27	19.74	0.1	97.33	38.33	0.56	43.22	35.07	4.67	0.24	0.01	0.93	14.59	2.69	6.64	43.15	21.71	1.8	64.92	1.96	75.76	22.25	10.73	269.01	71.93	10.73	37.42	1655.45	65.74	286.6	13.37	73.98	1639.26	2448.42	59.54	41.43	2504.35	30227.5	2262.57	23.38	48.09	14.01
CL121	11	2	2407.15	50.17	28.21	51.54	10.54	81.27	0.66	0.1	10.92	7.09	0.04	1.12	6.78	0.18	0.02	0.01	0.88	0.71	0.62	3.38	2.48	0.47	0.01	0.64	0.16	14.49	6.15	11.05	11.06	0.56	0.83	6.88	1298.38	27.3	141.4	5.81	33.97	971.34	4162.85	5.69	96.66	2943.94	25985.1	1907.4	1.33	42.21	7.22
CL122	4	2	231.76	1.38	71.4	26.47	47.36	53.79	0.66	0.1	30.25	2.73	0.04	13.42	2.66	4.99	0.02	0.01	0.02	13.1	1.43	0.81	16.04	0.47	31.73	83.87	1.53	4.96	10.95	3.55	43.08	0.56	299.14	6.88	5106.55	343.18	272.42	7.03	83.8	1480.94	12498.3	9.65	49.8	491.37	15043.2	1672.05	2.59	83.6	4.66
CL124	4	2	11697.6	121.93	52.88	75.64	23.93	51.42	0.66	0.1	69.23	60.63	1.16	33.29	15.77	2.2	0.56	0.03	3.24	6.99	4.35	7.04	124.71	1.54	3.18	74.73	1.02	96.74	9.33	10.19	131.42	11.03	42.48	75.7	1863.19	222.54	244.74	18.49	142.62	1508.21	9054.44	28.38	46.29	5019.46	31173.3	3338.32	9.71	57.77	25.99
CL127	0	2	546.53	12.03	28.16	14.16	12.03	84.63	0.66	0.1	27.6	52.82	0.04	12.16	5.53	0.66	0.02	0.01	0.13	4.02	4.23	2.52	10.42	0.47	1.8	18.42	5.3	4.96	17.95	1.05	269.01	0.56	74.11	6.88	447.79	48.29	279.96	9.62	71.7	1923.31	4803.94	23.86	64.49	1448.94	20284.9	2626.75	3.61	27.84	2.05
CL128	4	2	4150.02	336.69	46.96	19.31	33.64	82.96	0.66	0.1	270.16	47.57	0.38	25.78	6.78	5.42	0.23	0.01	0.63	15.05	1.39	1.5	115.99	4.6	2.97	41.38	2.52	34.85	7.05	1.46	77.95	2.17	178.56	6.88	1138.33	361.87	323.27	13.67	87.56	4207.08	2015.31	32.8	80.34	11929.4	58913.8	3757.53	13.84	55.2	11.03
CL132	10	2	3938.86	201.96	32.56	17.47	17.71	233.61	66.8	0.1	57.44	44.25	1.89	3.93	3.86	3.64	3.73	0.01	0.64	3.44	0.75	4.8	69.55	0.47	7.98	40.32	1.96	60.25	8.73	1.77	256.77	47.47	42	110.09	3002.12	178.84	191.7	19.81	136.71	2943.39	1601.7	25.57	47.86	2919.47	35149.7	3622.59	16.08	55.04	37.48
CL133	11	2	10771.8	803.78	41.3	152.56	17.16	93.4	2.61	0.1	179.78	147.39	2.74	116.79	146.41	8.34	3.4	0.09	2.1	5.32	0.21	13.28	173.56	8.59	4.03	91.92	4.03	67.18	20	47.8	482.96	17.69	63.65	16.73	615.28	167.92	259.28	16.37	66.38	1743.42	3196.03	1461.19	102.81	2767.04	30486	2147.31	17.96	44.67	23.84
CL135	16	2	6527.45	27.64	33.3	39.36	28.96	89.49	8.75	0.1	59.55	44.25	1.12	11.25	9.49	1.53	0.07	0.01	1.23	25.58	5.13	4.73	15.5	3.89	6.14	63.93	2.94	57.5	12.29	5.4	396.35	0.56	38.36	64.39	766.28	4914.9	271.87	13.52	206.99	1056.43	10485.4	25.15	25.75	3864.62	28621	5366.27	5.04	103.61	14.4
CL136	12	2	13911.5	586.89	8.82	29.46	52.85	113.43	32.29	0.1	216.8	46.48	1.69	8.2	8.82	2.42	0.31	0.01	1.45	1.17	2.44	10.79	40.74	4.09	1.39	79.08	3.08	43.6	4.28	2.29	368.39	0.56	73.59	54.97	420.21	265.43	121.63	16.37	208.45	2182.33	3323.4	33.49	135.24	7344.56	38981	3013.86	6.26	76.75	15.99
CL139	10	2	6799.74	213.93	36.13	27.99	40.46	101.61	30.51	0.1	117.08	52.82	0.69	12.7	6.43	1.49	0.02	0.01	0.84	1.51	1.67	6.84	9.52	0.47	3.28	38.71	2.94	36.2	27.22	2.22	293.08	0.56	102.04	45.33	1755.53	648.13	276.14	9.53	220.06	1304.48	1518.84	29.53	64.16	2597.41	41469.3	6369.75	3.78	55.85	8.43
CL141	3	2	11380.1	54.73	30.53	50.05	6.58	178.18	9.6	0.1	60	54.84	0.84	25.96	24.62	5.22	0.96	0.01	2.31	5.4	2.4	16.1	164.53	0.47	5.57	192.69	2.66	13.92	14.51	5.22	231.88	7.98	51.72	6.88	697.18	391.16	281.22	14.69	37.1	502.1	4648.16	41.01	185.46	4751.26	145663	5025.06	6.03	61.6	10.81
CL143	4	2	4986.37	556.84	49.41	100.91	14.74	108.68	0.66	0.1	160.37	137.26	0.04	38.8	39.64	7.03	2.79	0.01	3.81	70.35	4.26	3.04	131.89	8	5.83	34.93	4.03	64.51	14.1	18.19	334.14	15.54	89.14	52.38	433.51	337.81	310.25	13.22	334.51	2551.7	2079.83	42.34	67.89	4267.64	41023.3	4371.61	11.07	80.8	27.11
CL144	8	2	9123.65	539.72	99.86	650.01	90.41	692.81	23.01	214	201.14	503.63	20.2	548.8	266.74	121.55	12.14	18.07	5.08	11.32	4.7	10.78	124.37	6.76	0.15	575.56	12.33	912.44	8.2	125.69	1286.83	24.36	45.94	373.58	1300.83	143.08	294.37	37.64	634.5	1244.37	1235.56	109.98	86.87	4271.6	32413.6	1681.54	12.31	75.81	171.92
CL146	4	2	13291.9	403.14	50.27	43.06	47.11	105.18	0.66	0.1	83.54	40.76	0.04	2.87	9.16	2.75	0.24	0.01	2.47	20.1	1.96	8.96	153.32	7.42	15.35	152.85	3.08	46.96	7.76	8.07	193.26	0.56	86.46	6.88	400.16	281.56	255.5	11.49	264.88	2457.58	5461.75	36.18	232.72	6969.99	41831.1	2415.28	11.86	64.78	13.52
CL147	9	2	4604.27	421.9	36.64	26.98	14.67	116.74	0.66	0.1	103.37	55.83	0.29	28.89	13.01	3.17	0.27	0.01	2.93	129.43	1.07	7.24	97.72	9.2	8.23	12.23	1.89	56.71	11.04	5.71	199.82	6.35	48.69	47.98	1190.12	306.36	429.21	12.29	82.29	1436.18	5369.42	38.26	93.26	2974.13	27826.6	2742.38	6.68	63.03	21.52
CL152	9	2	10174.1	467	39.78	15.53	12.47	82.12	0.66	0.1	122.76	28.95	0.95	10.71	10.14	1.27	0.68	0.01	1.25	6.95	1.02	2.52	391.8	0.47	4.87	8.95	2.66	34.85	12.95	0.6	93.94	0.56	25.99	30.63	660.81	358.68	249.98	18.1	158.8	949.37	3305.42	26.6	111.85	3656.82	28124.7	1019.01	4.45	47.61	10.73
CL170	7	2	1814	180.03	9.38	34.59	9.7	34.82	26.09	0.1	59.03	39.56	0.04	717.13	10.95	2.51	0.78	0.01	0.65	24.89	0.56	2.24	0.91	3.79	1.09	46.12	3.08	36.64	9.59	5.34	109.3	0.56	44.34	22.4	1247.58	46.99	248.65	5.22	25.28	1342.67	2171.42	23.19	49.86	1971.57	28225.2	2310.98	6.68	26.14	8.56
CL171	4	2	3399.16	86.88	38.84	224.22	15.33	573.28	0.66	0.1	178.68	112.95	9.26	153.09	57.07	2.93	6.69	0.01	2.27	0.98	0.25	4.59	51.16	5.14	3.37	72.29	1.82	69.82	13.12	68.86	124.15	0.56	7.47	6.88	2117.64	58.9	101.05	11	72.46	839.48	1500.17	25.57	14.75	2622.99	33195.3	2452.79	2.8	39.08	19.75
CL174	12	2	7976.6	24.5	16.97	40.2	12.2	102.33	0.66	0.1	60.39	48.65	0.04	34.02	56.21	5.29	1.55	0.01	1.33	1.17	0.38	4.78	9.23	12.21	3.66	15.99	2.38	19.93	2.59	15.72	231.88	6.69	30.75	41.23	2249.4	111.77	167.43	9.89	36.32	789.64	1497.51	22.05	45.37	2888.3	31448.8	2566.2	10.95	50.53	17.35
CL176	6	2	4470.51	87.93	25.77	31.84	9.83	94.17	0.66	0.1	51.95	28.95	0.04	15.41	12.7	1.21	0.79	0.01	0.02	1.56	0.86	3.78	9.42	0.47	0.01	12.87	1.46	61.81	7.68	2.22	159.61	0.56	4.29	14.95	3700.62	56.25	205.84	12.6	180.77	749.92	1183.53	16.13	30.47	1278.4	27922.1	1249.07	3.35	25.28	15.68
CL177	4	2	5426.4	134.01	20.34	1.4	11.07	94.93	0.66	0.1	129.37	25.92	0.04	27.79	30.53	7.06	0.38	0.01	1.29	17.11	0.74	5.04	7.73	4.82	55.28	62.93	9.41	125.66	1.63	7.55	124.15	0.56	84.89	208.4	2625.08	141.34	57.12	15.82	116.71	1435.72	3618.39	19.38	67.34	2634.85	22100.8	2856.89	3.21	68.89	59.42
CL178	2	2	7754.09	66.92	68.96	35.48	24.25	80.41	19.94	0.1	89.06	60.63	0.04	12.52	21.5	3.19	0.16	0.01	1.11	3.31	0.76	5.99	15.74	1.13	0.21	55.39	3.01	100.17	18.27	5.65	555.79	0.56	14.66	61.93	330.27	161.22	304.95	12.68	127.84	1966.96	1004.85	24.51	41.44	3959.19	28645.2	2441.57	5.26	46.14	13.74
CL180	10	2	2573.77	235.27	16.31	55.17	21.14	66.62	0.66	0.1	54.14	106.38	3.01	21.22	40.93	6.64	1.26	0.01	0.16	2.1	3.44	0.9	34.27	0.47	0.05	228.89	4.3	61.03	22.18	13.89	69.66	0.56	82.92	29.73	562.68	98.09	371.92	11.73	147.04	1138.53	2691.49	19.13	38.72	2003.57	35719.2	1057.31	2.95	34.42	2.34
CL182	8	2	5663.58	52.22	76.19	14.16	11.17	78.68	2.61	0.1	156.03	7.09	0.04	11.07	4.24	0.92	0.02	0.01	0.02	2.38	102.09	2.08	7	0.47	0.04	17.82	1.53	6.41	10.87	0.3	124.15	0.56	19.02	6.88	1655.85	365.42	246.47	11.16	32.4	1969.2	1812.9	22.05	40.37	1711.15	24774.2	2228.4	3.04	53.59	8.77
CL186	23	2	8001.68	259.2	31.76	65.12	18.1	100.15	0.66	0.1	186.39	71.32	0.04	33.29	27.81	1.27	0.6	0.01	0.26	20.45	0.42	6.25	8.02	4.29	1.86	42.97	2.87	33.04	17.08	11.8	374.02	14.58	21.43	44.72	1426.13	118.59	211.68	9.53	37.89	1397.99	1659.99	667.47	54.01	4923.28	31301.8	2895.32	6.64	45	7.48
CL188	20	2	5325.39	63.81	21.27	57.3	10.5	98.68	0.66	0.1	118.12	50.76	0.04	15.77	16.68	2.17	0.09	0.01	0.77	1.52	0.97	5.02	7.6	0.47	0.91	39.78	1.82	22.49	5.13	5.53	238.16	45.31	38.17	6.88	685.57	93.19	274.03	8.14	0.33	1873.81	2637.46	19.13	37.13	3607.73	29588.3	2644.04	11.37	32.91	10.9
CL189	7	2	7798.6	262.49	27.85	250.07	16.77	348.17	0.66	204.33	318.57	47.57	52.81	60.42	64.32	11.18	15.22	0.01	0.02	7.98	37.52	5.4	587.93	7.86	2.11	645.09	2.24	20.45	2.17	60.2	339.9	0.56	258.81	6.88	656.12	275.32	227.84	10.49	0.33	208.06	4682.53	123.47	190.79	871.54	23589.9	2205.66	2.29	54.72	4.83
CL190	13	2	11717.3	250.43	80.44	53	23.87	793.71	0.66	17.25	117.26	2.73	59.12	18.85	17.72	0.98	5.58	0.01	31.96	84.94	36.8	24.05	285.95	9.28	5.59	1107.39	197.53	805.75	6.24	4.84	109.3	0.56	85.25	376.37	2256.47	77.43	179.95	157.32	155.86	2331.44	2747.4	167.69	193.25	2311.98	23590.4	2211.53	5.74	461.18	179.41
CL191	7	2	12321.4	196.03	37.44	336.66	49.43	946.11	31	1477.88	241.35	63.4	67.37	20.86	48.67	9.06	15.62	0.01	16.18	9.84	22.44	36.62	17.39	32.38	1.03	115.94	211.4	771.6	10.1	6.02	299.03	15.27	99.55	309.69	2719.61	207.85	307.66	121.69	2318.02	1463.74	3573.61	134.15	88.19	2002.57	24543.6	4647.38	12.57	493.63	111.01
CL192	7	2	6546.43	67.07	29.57	163.46	12.96	229.46	0.66	0.1	122.29	202.31	3.08	112.1	87.2	8.05	3.73	0.01	6.86	1.96	0.72	15.87	15.42	4.45	0.49	33.28	4.44	376.01	7.23	52.04	555.79	21.2	35.33	277.07	1641.4	103.78	183.5	56.94	80.78	1144.07	1765.59	745.77	41.55	4245.21	39278.6	2656.55	9.71	177.54	154.97
CL195	13	4	15222	150.89	14.99	68.06	16.54	121.27	14.39	0.1	136.46	109.7	0.61	16.86	20.78	7.89	0.66	0.01	2.26	22.84	11.75	9.17	402.29	14.75	146.71	77.15	8.25	259.18	15.56	5.47	159.61	2.83	321.38	100.9	1322.66	317.22	91.33	25.09	261.99	1172.23	6071.6	74.77	136.71	864.62	21473.4	4102.24	23.41	188.48	45.02
CL198	11	2	13113.5	400.77	26.52	30.42	18.82	775.4	0.66	0.1	85.02	861.17	45.72	18.13	13.01	3.07	0.38	0.01	0.77	0.66	1.08	1.71	125.7	3.75	3.28	10.94	28.12	640.36	16.52	4.14	304.95	4.22	87.93	340.63	2258.39	100.82	179.55	110.16	57.21	1858.81	3100.74	42.49	50.35	3780.72	28847.4	7392.78	4.47	374.98	95.42
CL199	8	2	13650.9	566.54	26.03	102.79	37.25	76.91	0.66	0.1	239.41	94.62	0.38	77.34	36.91	3.52	2.4	0.01	1.82	9.98	24.9	3.89	740.16	0.47	0.01	35.47	3.28	58.69	16.84	23.05	450.95	3.25	173.66	100.13	787.71	55.64	299.05	10.23	120.43	2158.79	1683.41	1780.15	173.63	4675.85	43846.3	5223.45	8.78	94.11	16.47
CL201	2	2	12067.2	513.27	23.61	72.53	75.13	255.27	92.43	0.1	94.48	114.88	4.55	16.68	30.26	37.94	2.29	0.01	3	7.51	17.14	11.83	34.42	5.61	20.58	110.93	17.02	190.02	61.88	4.65	488.24	30	241.07	140.41	4634.33	1656.49	334.83	33.62	342.38	2636.92	2639.86	60	76.73	8357.98	33338.8	11717.5	17.13	217.14	52.94
CL205	3	2	4938.33	98.23	32.24	282.17	3.02	64.62	0.66	0.1	52.73	91.72	3.89	58.38	126.7	14.53	6.76	0.01	0.02	2.53	0.15	6.61	12.38	0.47	10.29	21.98	4.17	34.85	14.99	44.81	814.32	97.79	73.76	6.88	2219.37	179.01	62.13	6.92	0.33	398.99	2048.23	33.15	82.5	2762.67	29145.3	2084.67	29.23	23.21	8.38
CL209	8	4	5229.83	132.12	20.91	27.99	9.5	254.88	76.87	10.58	172.07	56.81	8.95	17.04	12.54	151.89	0.04	0.01	1.63	1.96	36.58	18.63	15.68	0.47	107.77	15.99	2.38	152.93	23.33	2.58	173.26	0.56	56.79	135.33	7642.43	33699.7	347	39.85	209.17	415.53	11761.9	25.57	34.14	2018.06	21394.6	2347.89	8.59	143.64	48.45
CL210	19	2	10857.3	428.14	64.19	46.62	15.76	121.91	0.66	0.1	134.51	65.21	0.04	32.74	21.36	6.46	0.6	0.01	0.11	5.4	10.09	9.93	732.57	8.23	4.12	29.96	1.82	112.94	13.2	3.41	837.63	29.88	60.49	87.35	1558.37	141.97	153.57	18.49	89.07	1348.81	732.1	291.45	329.6	2840.58	29857.7	1602.94	7.21	99.17	6.49
CL211	11	3	8489.45	57.53	43.77	833.57	98.66	618.52	0.66	0.1	130.18	1127.57	32.86	837.2	693.95	298.66	71.67	0.01	2.58	1.74	569.27	1.69	694.92	43.37	7.49	152.41	2.1	367.77	403.62	290.81	695.23	0.56	125.86	238.95	2795.16	466.74	523.94	1165.88	127.1	464.98	4901.51	1083.94	401.71	3537.62	33678.6	1118.92	8.15	266.45	79.85
CL212	6	2	8984.95	107.02	56.39	52.27	99.5	588.09	0.66	76.98	125.76	46.48	17.37	25.96	10.31	63.84	0.27	0.01	0.51	3.52	108.55	48.01	1892.54	4.16	1.05	63.43	26.66	551.08	11.29	0.69	310.84	6.35	52.69	331.75	2318.51	264.15	334.47	86.82	121.17	1472.37	3317.77	282.85	219.68	2757	21910.4	1849.95	7.62	375.12	148.07
CL213	8	2	10077.2	355.58	8.61	114.55	40.28	88.69	0.66	0.1	19.91	67.87	0.04	42.67	50.04	38.61	0.61	0.01	3.03	1.08	69.24	7.89	1357.31	3.46	0.16	52.33	2.52	61.42	23.33	20.93	555.79	23.48	26.27	101.37	1146.02	94.73	275.68	17.18	44.89	630.44	2816.67	290.1	258.36	2499.04	31548.6	1795.68	15.87	102.08	55.6
CL214	9	4	8429.97	394.81	13.07	114.04	10.74	472.49	65.04	0.1	79	41.94	0.04	7.84	48.17	4.72	0.33	0.01	2.68	0.79	28.61	2.06	8.73	2.34	27.05	23.14	1.96	90.13	27.67	4.59	385.23	0.56	54.05	81.69	1261.2	33332.9	187.21	16.78	135.98	1432.75	2284.26	30.09	35.07	4161.88	29295.2	1782.97	7.27	83.29	36.21
CL215	5	2	11087.1	646.08	37.2	25.96	11.27	87.08	0.66	0.1	46.71	25.92	0.04	17.22	13.94	6.08	0.19	0.01	1.71	1.92	235.58	9.64	1585.65	0.47	0.38	13.5	2.24	117.88	11.96	0.05	22.9	2.17	11.52	39.19	1657.85	564.94	201.71	27.65	105.54	1623.62	1821.67	814.44	377.35	3886.29	28182.2	3037.52	7.14	177.97	25.32
CL217	10	2	9464.88	390.05	23.11	148.24	26.81	91.07	0.66	0.1	86.88	156.59	2.64	97.12	72.85	8.74	3.29	2.91	1.47	1.03	244.39	1.58	1841.96	4.66	1.67	80.52	4.64	57.11	32.76	40.14	786.13	5.32	40.07	6.88	453.37	117.2	134.71	11.73	138.19	3225.72	2003.36	538.99	250.15	4934.65	32497.9	2581.95	6.3	95.03	28.63
CL219	8	3	11215.8	490.16	27.85	27.99	19.14	437.16	0.66	0.1	92.69	22.66	16.35	7.31	6.95	5.82	0.13	0.01	1.68	1.42	15.22	6.39	124.1	14.76	1.47	9.62	4.97	249.01	14.02	0.69	269.01	4.96	26.21	189.38	913.29	95.42	161.19	67.85	22.89	934.91	1810.51	169.29	143.87	4330.88	27465	2844.98	14.44	180.6	40.52
CL220	18	2	14159.9	530.64	40.59	31.37	4.47	242.17	0.66	0.1	147.63	34.51	0.04	47.65	218.83	20.62	0.24	0.01	3.15	1.03	236.9	2.76	1107.9	0.47	3.18	44.02	1.53	109.62	5.78	0.87	351.36	0.56	24.73	111.69	1772.29	92.75	481.45	314.71	91.32	2839.58	2273.64	1036.35	812.31	6413.46	23011.1	2948.45	4.93	195.89	39.34
CL222	14	2	6747.02	52.25	66.3	1871.42	97.58	272.12	0.66	32.81	491.65	1370.45	181.33	2340.63	1411.61	562.18	166.39	0.01	3.13	7.16	11.68	2.41	194.23	71.31	0.01	931	3.9	176.61	316.25	464.81	3182.33	7.98	11.94	106.99	1587.54	157.43	203.76	32.83	441.39	1737.6	1799.61	350.86	95.49	5942.26	25299.3	2039.48	7.99	100.7	30.57
CL226	3	2	8586.58	40.39	30.7	58.34	36.46	145.75	0.66	0.1	129.12	71.32	0.99	11.79	36.39	10.63	1.87	0.01	2.22	1.99	38.38	4.09	1122.35	6.17	2.13	78.6	2.52	53.92	37.25	9.58	231.88	2.4	49.54	33.18	2285.23	523.62	313.43	14.62	163.2	1512.52	2019.29	2465.29	101	5099.61	30521.8	1679.81	7.57	139.77	17.71
CL227	20	2	11558.3	295.88	15.85	65.45	20.24	106.59	0.66	0.1	117.32	90.26	0.04	13.24	40.8	6.59	1.54	0.01	1.06	3.71	1.13	10.14	129.94	0.47	0.01	33.83	1.96	64.13	17	10.68	334.14	0.56	29.48	6.88	897.58	173.66	272.43	14.18	50.3	1175.53	807.89	22.97	54.68	2472.64	40171.7	3128.81	10.87	35.59	12.69
CL228	10	2	3722.89	228.65	24.41	127.99	40.56	192.98	0.66	0.1	140.88	189.23	4.02	117.73	73.79	12.65	5.44	0.34	1.76	18.18	3.21	5.09	18.42	26.92	0.67	60.93	3.62	140.25	29.93	19.06	555.79	47.7	96.54	103.37	1419.34	221.78	234.55	20.61	126.36	1021.88	1973.88	64.46	67.17	3015.09	26048.1	302.09	14.49	77.68	26.66
CL229	8	3	6465.72	257.23	14.23	230.4	36.34	175.71	0.66	0.1	151.05	355.82	7.85	306.82	177.84	33.68	18.02	0.07	2.14	23.57	5.55	4.02	20.83	25.41	2.41	77.15	3.62	108.28	56.09	53.76	860.8	45.77	135.83	62.83	1981.91	364.91	323.75	20.25	112.25	1110.92	3166.57	67.67	110.47	2785.62	25232.8	160.43	12.97	58.73	17.84
CL231	18	2	2351.62	55.65	38.14	43.47	41.93	110.73	0.66	0.1	119.42	52.82	0.91	11.25	11.27	3.62	0.02	0.01	1.19	4.43	0.57	6.88	25.53	3.24	2	23.72	2.1	68.69	24.02	5.83	304.95	8.3	38.87	6.88	1235.35	317.9	449.1	9.8	73.22	2565.65	3980.68	32.45	67.72	1658.15	29395.8	2008.58	5.48	40.89	12.95
CL233	13	3	9825.12	39.44	23.44	9.56	45.9	69.54	0.66	0.1	31.49	10.16	0.04	10.35	2.25	1.32	0.02	0.01	1.56	5.74	11.01	14.63	442.72	2	0.01	12.23	1.6	23	9.68	2.22	11.06	0.56	58.85	6.88	363.53	102.51	128.26	107.09	97.32	1745.82	4823.15	48.86	281.92	3294.7	27666.6	3813.56	5.9	64.46	12.34
CL234	7	4	11600.6	221.42	25.35	123.34	23.61	380.69	109.31	0.1	106.31	70.47	12.48	16.13	55.11	141.13	0.7	0.01	1.79	0.45	26.41	29.84	35.19	0.47	74.36	0.64	2.24	229.43	49.54	14.2	322.54	12.48	146.12	185.9	4410.43	38280.6	158.08	78.44	144.09	390.18	7019.71	29.72	104.33	4492.83	31785.2	2416.27	81.99	334.03	72.88
CL235	19	2	4414.19	287.44	32.07	27.99	11.47	119.35	0.66	0.1	36.74	22.66	1.01	19.04	4.61	4.82	0.04	0.01	0.71	4.21	5.12	4.06	591.2	0.47	0.01	44.55	2.94	53.51	8.55	1.38	61.12	40.61	30.81	69.1	1123.38	212.46	356.21	35.17	92.07	1075.4	1837.61	96.18	269.76	5587.22	34206.2	2990.72	5.04	66.05	12.56
CL236	14	2	64.02	3.09	31.62	36.79	3.87	126.92	0.66	0.1	19.99	50.76	0.59	12.7	19.92	3.45	0.02	0.01	0.02	8.23	0.33	2.3	9.8	10.37	0.65	57.92	0.87	129.83	19.37	2.65	293.08	0.56	25.99	98.87	1046.27	128.77	293.47	31.79	1.27	1273.56	1655.73	13.35	37.1	902.91	16004.7	909.92	3.74	37.75	21.92
CL238	9	2	8621.43	377.77	16.11	97.1	24.16	76.91	27.48	0.1	67.78	93.18	0.72	44.51	29.58	12.23	2.08	0.01	1.45	2.01	1.06	7.98	231.94	8.82	0.73	27.72	3.62	91.53	14.26	15.11	269.01	30.12	58	41.88	3493.21	303.59	167.19	14.76	92.82	1217.27	988.39	1953.5	23.72	3139.56	27404.2	2440.57	14.26	48.26	17.35
CL24	3	2	1810.87	142.92	32.72	18.1	16.18	112.76	0.66	0.1	66.08	20.92	0.04	14.68	2.66	1.45	0.02	0.01	1.39	8.77	4.84	2.4	8.57	0.47	5.1	48.72	2.52	73.18	19.22	2.51	11.06	0.56	21.79	53.69	1634.95	201.75	162.42	11.97	302.27	1706.68	2258.51	24.72	24.67	2662.8	28781.6	3595.64	2.36	45	13.74
CL240	3	2	118.51	21.01	43.74	4.54	27.98	211.5	42.34	0.1	40.7	2.73	2.45	15.05	14.25	1.88	3.01	0.01	0.11	1.69	0.33	2.17	8.2	0.47	0.13	144.97	6.88	33.49	6.96	4.14	152.68	0.56	45.13	55.97	1459.23	238.35	437.05	24.25	17.26	1196.97	3462.62	16.13	35.56	1002.97	20543.1	3667.83	2.21	58.57	15.68
CL241	11	2	3826.51	143.88	174.55	16.84	29.41	135.97	0.66	0.1	86.38	54.84	0.04	39.54	13.94	3.1	0.27	0.01	0.25	19.34	2.14	4.67	61.52	1.94	0.99	193.53	3.62	15.62	13.36	4.33	61.12	0.56	28.96	6.88	666.4	262.68	331.33	9.26	251.9	1204.97	7463.94	38.26	108.01	3289.36	35313.9	2669.34	4.13	49.39	7.05
CL242	6	2	15452.5	69.26	35.51	78.08	66	155.09	0.66	0.1	40.55	2.73	0.04	9.46	33.21	6	0.02	0.01	0.52	1.51	2.4	7.54	199.34	0.47	12.19	34.93	2.24	73.55	20.7	6.85	11.06	0.56	96.6	76.09	2071.83	965.87	270.27	19.25	130.06	604.4	2193.99	612.55	75.18	3143.01	34486.6	2945.76	9.07	87.94	28.99
CL243	14	3	8168.07	355.65	122.65	753.47	49.58	413.61	0.66	0.1	103.01	580.34	97.41	841.09	479.19	237.09	61.71	0.01	7.46	13.55	78.71	4.59	340.32	42.92	3.2	505.7	13.59	871.86	375.76	211.32	3316.09	250.99	21.51	623.64	3134.41	394.37	379	86.44	177.84	931.39	9332.88	153.88	95.83	5432.14	40989	1382.41	192.94	824.57	313.67
CL247	11	2	3562.12	8.62	16.05	562.62	45.56	110.73	0.66	0.1	95.29	250.84	4.42	130.88	395.1	14.59	20.17	0.01	1.1	7.51	1.2	6.23	36.45	26.54	0.38	35.47	2.38	72.81	125.02	137.71	920.36	34.77	41.98	14.95	681.06	639.05	118.68	11.41	36.32	747.46	3144.62	81.25	61.05	1750.4	27257.2	948.93	7.94	69.84	11.16
CL248	4	2	3841.8	472.46	23.1	30.42	22.27	107.98	18.31	0.1	203.34	53.84	1.47	8.38	10.63	4.94	0.64	0.01	1.76	7.86	53.09	1.6	966.51	5.59	6.82	70.83	3.76	43.6	17.08	3.68	407.41	0.56	93.74	56.72	4132.09	512.36	356.94	12.29	216.44	1771.49	847.58	1325.75	271.85	2775.25	36645.6	4062.09	4.65	127.81	15.5
CL251	10	2	4990.16	333.47	36.28	48.54	10.54	87.89	0.66	0.1	84.21	66.11	0.04	18.31	21.79	3.12	0.41	0.01	1.26	1.89	0.34	10.8	310.16	0.47	0.52	14.13	1.82	54.72	21.25	10.95	250.6	15.81	68.53	6.88	1997.26	47.66	146.23	14.91	120.43	2017.45	1608.35	132.62	55.37	3633.23	33002	2377.06	17	48.91	16.29
CL252	17	4	9857.83	23.44	35.69	66.11	74.85	189.7	52.35	0.1	160.82	56.81	0.54	20.67	34.54	4.99	0.08	0.01	8.16	6.06	2.81	6.98	170.58	19.55	14.65	179.56	2.73	143.99	30.07	16.66	256.77	26.71	66.6	129.6	2662.81	6133	266.71	20	214.98	1834.37	4849.07	64.13	130.47	5228.16	33815.9	2299.68	18.68	99.63	66.81
CL255	18	4	2285.15	55.79	41.8	55.17	5.69	115.43	11.98	0.1	18.65	133.78	5.98	35.86	40.55	25.29	1.43	2.08	2.94	0.64	2.5	20.45	12.93	4.96	3.39	15.99	5.24	89.42	20	13.48	1382.79	0.56	48.23	71.56	2889.03	112.89	81.04	17.05	85.31	65.52	963.53	43.64	159.03	4474.73	34486.6	2968.33	38.33	36.26	23.8
CL257	16	2	9223.9	528.55	34.01	45.06	2.19	190.64	0.66	0.1	104.81	108.38	4.57	48.21	28.36	14.28	1	0.01	2.03	6.61	18.42	1.96	3082.2	0.47	2.58	72.29	1.82	232.45	27.29	15.41	646.26	242.75	25.39	125.75	2648.8	127.37	185.56	182.52	155.86	1156.91	1982.38	76.91	81.69	6718.6	27826	2677.6	95.27	60.97	50.83
CL258	20	2	316.87	1.38	38.43	210.09	9.93	138.89	0.66	0.1	105.09	65.21	0.69	23.95	35.73	4.4	1.62	0.48	0.35	644.47	1.37	3.21	7.09	6.24	1.68	33.28	1.24	81.95	15.56	33.82	152.68	0.56	15.84	43.79	2278.54	117.55	261.5	13.82	110.76	389.77	1514.84	23.19	37.87	675.45	21242	2318.66	4.93	32.07	10.25
CL259	11	3	5031.88	292.22	9.17	250.44	16.96	114.1	0.66	0.1	77.16	71.32	1.12	100.12	81.92	24.68	1.84	0.01	2.7	1.6	28.74	7.63	1639.43	1.6	5.48	73.27	3.62	64.13	26.31	60.94	965.57	14.72	115.43	55.97	1357.9	291.89	351.48	908.1	279.28	1506.24	12511.9	44.35	210.9	4444.47	43672.2	4310.24	8.2	58.57	58.36
CL26	12	2	2569.13	157.78	30.98	84.34	19.82	54.95	0.66	0.1	83.98	79.54	0.04	33.29	59.38	3.98	0.85	0.01	1.51	2.77	1.21	3.14	42.91	0.47	0.38	12.23	1.53	4.96	4.38	23.7	269.01	0.56	14.34	31.5	1184.29	48.61	159.02	8.14	53.38	1262.49	412.75	2732.62	57.96	6672.36	31418.1	2699.71	3.27	33.92	9.86
CL262	11	2	8146.21	60.82	34.08	24.91	12.3	158.3	0.66	0.1	54.21	141.25	4.07	19.76	13.32	2.2	0.6	0.01	0.22	1.72	0.44	1.87	109.42	6.19	4.58	37.64	2.66	53.51	10.61	2.58	357.06	17.29	20.02	55.97	960.85	90.65	132.56	10.49	131.54	610.69	1022.12	529.45	37.86	4739.46	28325.1	2410.7	10.19	30.22	25.36
CL263	6	4	2118.13	11.5	14.21	207.7	67.19	101.61	0.66	0.1	8.52	171.1	4.97	168.56	195.34	19.47	10.34	0.01	1.92	26.7	4.52	12.63	8.46	9.71	1.57	41.91	7.41	57.9	99.36	35.12	445.57	0.56	48.69	55.47	1628.88	1241.86	158.06	13.22	113	222.2	11169.1	49.25	94.78	869.93	25461.2	1718.79	11.66	51.66	31.29
CL264	3	2	9652.67	103.39	27.85	102.26	43.64	604.77	123.33	0.1	37.19	94.62	31.83	25.96	35.07	9.9	1.15	0.54	11.85	4.53	0.44	14.07	19.36	5.2	3.7	592.58	3.76	376.49	16.68	21.83	631.4	31.44	54.74	200.3	3103.32	199.34	138.37	76.34	173.46	1950.68	3457.78	36.34	89.32	5943.2	30213.3	4156.58	16.13	283.16	61.03
CL265	15	2	6277.75	464.09	14.06	70.31	3.94	86.27	71.4	0.1	43.56	49.71	0.04	25.23	33.88	7.34	1.29	0.01	2.87	16.78	1.28	2.14	59.39	7.49	0.35	19.61	2.66	59.86	20.08	9.31	334.14	18.21	106.24	6.88	2368.35	140.18	242.14	15.68	203.36	2196.76	3030.96	30.28	50.25	2810.09	29469.7	2004.12	10.53	41.22	24.02
CL267	8	4	3821.73	52.53	23.37	65.45	13.98	116.09	8.75	0.1	70.78	31.8	0.43	42.85	20.5	8.72	1.01	0.01	1.6	1.81	6.85	19.68	22.1	0.47	15.41	0.64	2.24	61.42	33.35	10.84	256.77	3.25	120.02	30.63	2064.35	933.13	223.38	14.26	225.86	1364.55	1015.65	21.35	35.95	3804.43	37412.1	1482.79	13.1	60.33	14.66
CL268	3	2	5494.21	98.47	169.23	33.68	46.18	102.33	7.85	0.1	54.82	62.49	0.56	13.6	21.07	3.36	0.41	0.01	0.84	3.65	1.29	9.03	95.75	1.6	3.56	38.71	2.45	55.52	30	13.63	357.06	4.41	81.28	6.88	1480.81	1180.63	293.37	11.49	243.23	857.28	3666.19	35.52	99.7	3749.95	30906.8	1768.83	4.54	60.33	15.85
CL269	17	4	16966.9	677.42	17.36	187.77	16.12	91.07	19.74	14.85	191.57	75.5	0.74	37.33	10.14	96.57	27.76	0.24	3.45	2.49	13.79	66.09	2985.11	7.16	42.11	27.72	2.66	66.04	26.92	2	540.38	1389.86	50.7	85.79	1896.26	144.05	297.12	111.45	118.94	675.33	2845.73	50.04	66.4	13586.8	24236.1	5182.79	3138.89	86.55	28.14
CL27	5	2	7314.15	261.64	40.47	48.92	69.87	367.48	46.92	0.1	183.23	76.32	0.72	68.41	44.64	4.54	0.97	0.19	1.45	8.6	0.62	4.42	5.25	23.44	10.48	121.83	6.56	94.31	30.82	9.97	665.95	154.68	49.08	42.21	864.63	161.88	176.33	21.22	197.54	1625.8	1727.3	58.62	60.19	4692.12	36486.1	2347.11	23.86	42.04	38.43
CL271	16	4	1804.61	289.36	25.91	22.76	146.52	97.94	0.66	0.1	183.23	39.56	2.34	8.92	7.47	5.57	0.71	0.24	1.13	11.94	3.66	176.7	32.17	7.28	24.91	35.47	2.1	38.85	54.1	2.86	345.64	24.98	49.37	6.88	1449.46	822.93	254.49	8.33	395.17	477.86	10916.2	30.46	50.69	5812.02	29240	2516.34	12.95	66.05	14.14
CL273	9	2	10275.4	128	42.59	40.61	86.48	94.93	0.66	0.1	125.64	71.32	0.56	27.43	22.64	8.26	0.83	0.01	1.51	31.54	1.64	9.99	53.16	13.75	0.2	17.82	2.31	130.79	33.05	3.68	656.12	196.82	68.62	6.88	1638.18	59.71	249.75	19	131.54	1994.93	3818.28	48.59	44.9	5994.53	32985	3273.61	85.77	87.63	43.06
CL274	16	4	4025.61	119.35	71.99	101.99	10.07	87.08	0.66	0.1	94.63	67.87	0.1	41.2	22.64	7.55	0.92	0.01	0.9	1.52	1.8	2.78	29.1	4.87	2.43	33.83	2.66	56.71	20.94	4.78	396.35	18.48	65.41	95.2	1155.83	319.79	207.56	13.67	41	508.81	3102.61	29.91	89.7	1699.39	34643	2644.79	13.56	55.53	18.11
CL276	10	4	35.28	17.01	34.53	27.99	23.61	89.49	23.01	0.1	81.11	71.32	0.95	21.95	7.81	8.42	0.22	0.17	1.06	2.33	27.22	4.75	49.96	0.47	6.56	6.9	1.96	186.84	14.91	1.05	385.23	0.56	34.05	178.85	1963.3	4491.58	233.75	30.83	557.55	1029.63	3914.34	24.29	35.28	3569.42	21872.8	4314.91	4.73	49.39	71.86
CL277	8	2	4434.44	126.04	54.49	507.14	92.76	1210.08	0.66	551.02	174.07	118.67	88.22	21.4	76.13	5.49	22.54	0.01	9.01	4.86	13.77	72.91	41.32	41.62	32.29	13.5	193.05	756.63	44.66	4.01	983.52	256.89	109.43	392.82	2056.86	222.71	277.78	171.14	1358.27	545.03	5344.47	42.92	80.96	2614.94	27193.6	2279.43	89.58	569.91	126.03
CL278	15	4	96.36	29.09	9.9	26.98	17.45	66.62	20.33	0.1	36.21	47.57	13.96	13.78	11.59	7.03	1.32	0.01	1.93	3.86	27.45	39.42	5.17	1.78	6.09	1.57	4.17	52.3	21.71	2.15	1717.58	216.77	24.6	27.84	1913.89	109.33	121.46	7.84	28.45	396.08	4838.2	27.8	47.94	1973.65	19150.5	2901.22	156.5	52.63	4.06
CL279	13	2	1673	31.02	8.35	55.88	90.71	97.94	0.66	0.1	95.29	90.99	2.16	63.58	72.03	6.44	0.46	0.01	0.78	8.6	4.33	4.24	140.23	38.78	1.05	47.68	2.03	145.85	34.53	10.08	818.99	353.41	49.88	93.9	62947.8	85.4	107.71	13.59	163.2	689.44	1267.71	109.22	31.68	3693.48	27632.3	3358.24	269.68	47.28	7.39
CL280	13	2	4888.4	197.4	10.07	100.37	13.13	47.7	0.66	0.1	118.75	124.85	1.32	38.25	29.72	6.05	2.33	0.01	1.87	12.02	1.62	4.11	133.62	3.85	3.89	67.39	3.56	58.29	16.76	19.59	767.21	12.48	139.86	51.31	1630.9	237.34	108.86	15.96	166.87	2365.81	4326.1	48.46	33.87	3224.78	31260.5	2117.19	6.08	28.86	23.44
CL281	7	2	645.01	67.27	12.92	35.92	8.01	66.62	0.66	0.1	87.39	51.8	0.36	17.58	19.63	2.02	0.27	0.21	0.02	0.89	1.48	0.5	115.94	0.89	0.01	20.8	2.73	35.75	9.93	3.28	6078.19	0.56	25.11	62.15	17309.9	115.52	116.27	17.84	74.73	918.87	530	49.25	37.15	1418.88	24931.5	1706.54	2.34	46.79	1.97
CL282	14	2	4980.68	315.73	46.6	21.64	21.24	70.49	0.66	0.1	80.54	15.03	0.04	11.07	21.65	1.25	0.05	0.01	0.02	1.96	0.66	6.14	77.11	4.9	8.72	2.42	1.53	16.17	16.04	10.95	52.29	0.56	34.71	6.88	1337.52	213.04	223.6	10.15	102.56	1071.96	1178.7	22.05	42.62	2060.05	34312.3	1248.43	5.92	43.52	5.34
CL284	9	2	23.09	92.64	40.54	26.98	13.09	125.06	0.66	0.1	196.46	34.51	0.2	8.2	12.07	2.4	0.05	0.01	0.02	1.52	0.98	9.75	8.98	0.47	0.01	24.3	1.96	115.25	10.61	3.68	293.08	511.64	18.1	117.67	627.23	55.55	139.31	18.74	176.38	1183.09	542.18	15.24	62.27	2844.66	31749.3	3813.22	5.57	63.99	24.29
CL285	20	3	8226.67	360.01	6.24	715.71	68.89	225.69	0.66	0.1	156.93	1148.48	74.67	217.01	601.56	230.79	74.81	0.01	0.38	10.24	6.22	9.03	103.43	35.41	4.71	939.25	4.64	114.59	545.53	210.63	1436.35	3.45	53.68	67.21	1667.42	209.34	241.67	20.55	179.31	1213.51	3725.94	1604.98	201.47	5953.23	34124.4	1432.56	5.92	86.39	34.81
CL287	19	4	6274.55	421.54	82.43	210.49	9.83	82.96	0.66	0.1	113.31	50.76	0.04	29.62	31.61	17.86	1.41	0.84	1.04	1.89	21.65	3.17	2317.08	0.47	2.21	50.27	1.82	52.3	14.83	16.61	244.4	0.56	106.45	64.61	689.16	107.61	416.04	212.91	315.89	2523.56	4442.12	37.78	40.22	1123.12	27271.7	1745.48	5.92	85.77	14.09
CL288	7	4	6271.99	196.77	19.64	153.91	27.6	91.07	0.66	0.1	117.64	66.99	0.15	50.24	63.6	21.45	1.89	0.01	0.78	2.62	1.19	10.48	38.84	3.31	0.48	78.11	2.24	32.58	15.96	43.4	199.82	7.98	37.61	16.73	299.48	69.05	74.48	17.05	56.45	1108.55	5812.58	19.64	39.19	1441.59	22964.1	2714.8	9.28	17.09	17.97
CL289	11	2	7031.06	363.26	9.32	59.38	35.74	148.54	18.31	0.1	166.25	64.31	0.04	16.86	20.64	24.86	1.07	0.03	3.62	33.22	2.59	4.8	44.64	5.56	4.91	45.6	2.52	124.7	20.63	7.72	545.53	46.34	86.78	6.88	1947.4	77.05	194.18	23.34	174.92	1649.22	2388.64	38.26	72.69	1514.18	29215	4038.47	41.85	76.43	28.05
CL29	5	4	2723.59	434.1	25.78	51.54	9.5	91.07	0.66	0.1	190.43	50.76	0.04	48.39	206.66	23.51	3.27	0.01	3.12	0.45	3.73	11.65	37.79	2.05	2.97	0.64	2.52	51.08	79.82	76.28	269.01	23.73	31.61	6.88	681.96	250.8	223.79	19.63	247.56	1184.45	2593.04	89.15	75.86	5766.32	26471.2	1955.01	6.73	65.41	31.87
CL290	20	4	7859.82	32.85	38.04	14.16	10.1	77.8	0.66	0.1	80.39	37.08	0.04	8.92	9.49	1.62	0.33	0.01	0.3	2.96	1.03	2.24	16.56	0.47	2.55	8.95	0.94	77.23	21.4	6.32	206.32	43.6	6.22	33.99	2963.54	516.64	143.16	10.83	11.53	487.24	4112.59	498.2	54.07	947.85	19743.5	2355.76	10.65	39.41	8.43
CL291	4	2	6905.35	115.98	38.83	21.64	34.01	82.96	6.24	0.1	48.63	34.51	0.04	3.04	6.07	2.51	0.02	0.01	5.96	0.96	1.7	5.59	29.68	0.47	0.89	27.72	3.69	66.04	22.49	0.87	124.15	2.62	18.75	59.84	2453.09	115.96	146.39	10.75	93.57	1278.35	2795.09	24.29	68.32	3128.37	28527	2146.35	8.95	40.07	15.76
CL292	9	4	5474.24	328.52	70.45	39.78	41.49	140.05	0.66	0.1	51.3	76.32	1.63	6.24	13.94	39.38	15.28	0.01	2.59	6.16	20.52	15.1	131.15	0.98	16.74	19.02	2.45	73.55	49.76	5.47	328.35	6.35	79.17	68.69	1938.17	5228.39	266.66	14.4	144.83	318.79	11789.4	35.52	128.32	5032.88	28897	3001.56	15.49	140.07	42.25
CL293	6	3	209.78	131.91	34.9	91.53	14.87	103.77	0.66	0.1	57.84	190.18	0.41	77.71	87.66	21.48	1.54	0.05	0.48	5.9	1.06	2.61	6.66	4.6	1.86	659.74	2.8	20.96	14.99	10.46	748.17	47.25	29.34	27.35	535.51	31.01	177.56	11.49	299.4	629.05	1018.34	34.52	22.93	2382.63	29677.4	2872.98	32.59	24.42	9.16
CL294	10	3	9178.44	132.49	30.64	45.45	18.04	811.43	0.66	0.1	79.99	33.17	1.96	10.17	14.56	5.82	0.33	0.01	5.83	9.19	3.12	4.83	20.33	0.47	3.14	27.15	6.69	866.56	14.91	3.94	299.03	0.56	22.11	542.81	2576.09	307.22	202.94	134.61	78.52	716.51	2867.33	29.53	65.38	5842.24	34661.2	4173.36	9.02	556.59	245.27
CL300	14	2	8332.37	285.74	43.92	139.92	43.79	68.58	1.45	0.1	102.53	109.7	0.04	45.44	85.14	27.08	2.94	0.01	4.48	2.36	4.31	7.39	536.53	0.47	0.01	74.73	1.53	27.9	32.09	32.65	675.74	61.69	206.1	106.84	1391.45	431.56	282.7	15.82	108.53	655.1	3198.44	45.75	86.41	4675.16	31567	1663.96	21.99	70.47	29.98
CL304	9	4	9370.66	221.4	79.87	37.66	38.28	542.1	200.88	96.98	118.38	58.74	24.37	20.49	15.92	34.43	1.43	0.01	2.24	16.12	54.08	39.2	27.2	5.11	289.49	64.42	2.38	769.58	91.16	2.22	795.55	6.01	9.51	300.05	7660.69	9947.26	695.14	119.08	548.36	933.79	37639.2	32.09	40.98	1385.62	19020.1	5342.09	60.12	454.45	171.2
CL305	19	4	10960.5	651.49	64.88	96.27	13.06	169.19	12.23	0.1	74.14	149.58	4.28	71.38	67.3	36.51	3.72	0.34	1.86	0.46	2.55	1.8	297.54	9.82	2.89	147.6	3.15	61.42	35.78	26.18	440.16	27.57	42.34	95.52	471.01	75.11	116.15	40.62	207.72	1415.88	1671.7	92.67	42.02	5962.97	23902.3	1685.69	20.57	54.56	25.76
CL309	12	3	9584.33	114.71	40.78	57.3	25.85	161.46	75.33	0.1	85.84	39.56	0.04	11.79	22.08	1.88	14.63	0.01	2.66	6	1.21	3.39	17.29	10.6	3.56	286.31	2.24	80.87	21.56	5.09	293.08	2.17	112.64	81.87	791.61	346.22	22.04	17.97	108.53	1361.02	2386.78	28.77	34.54	4504.13	32709.2	2803.46	5.26	48.42	23.75
CL311	17	4	8393.33	507.89	30.18	4036.13	693.2	131.2	1120.92	40.69	466.7	4231.24	433.32	4546.9	2560.52	1072.35	346.1	0.01	113.79	27.76	231.88	8.31	1128.59	175.53	27	7071.66	73.22	149.86	2293.15	875.26	33974	66.44	1086.4	134.68	5243.63	299.54	462.98	159.52	12201.3	805.15	8031.06	736.41	168.31	3040.2	23549.2	853.63	39.07	1600.58	73.85
CL312	10	2	4083.72	117.62	36.11	80.79	4.05	129.99	0.66	0.1	96.04	58.74	0.04	9.99	31.88	14.64	0.85	0.01	1.13	0.32	0.64	3.65	14.73	0.47	0.01	21.39	2.38	55.12	20.55	24.26	101.69	21.71	26.7	52.38	1427.94	73.22	95.8	10.49	77.76	371.6	836.72	26.4	49.78	3991.67	26151.5	1945.73	35.5	38.25	15.76
CL313	21	4	9159.24	533.28	26.85	26.98	6.24	158.3	0.66	0.1	134.2	64.31	0.2	13.24	10.31	3.69	0.31	0.3	1.84	1	1.02	35.33	7.3	0.47	6.88	0.64	2.38	88.36	25.85	1.21	571.1	0.56	52.26	47.11	947.22	414.76	119.89	12.29	152.19	265.31	2712.52	35.02	78.32	6407.23	38968.4	5781.44	24.16	69.21	46.62
CL314	12	2	13964.8	374.81	14.97	30.9	34.55	120.63	103.32	0.1	56.03	44.25	0.04	14.14	8.82	9.14	0.08	0.01	9.21	15.84	2.96	14.29	8.8	13.26	6.77	41.91	3.01	79.42	18.74	3.28	256.77	36.65	84.83	131.18	254.61	498.74	215.18	13.82	163.2	2137.01	2812.94	23.86	25.95	8251.85	41392	2568.36	14.91	44.67	22.37
CL315	19	2	2598.59	33.55	17.88	108.35	29.25	107.98	0.66	0.1	86.45	73.84	0.04	17.04	21.22	4.27	0.27	0.01	0.64	1.78	0.12	2.68	10.77	0.47	0.01	50.78	0.72	51.08	17.08	0.05	43.08	8.92	51.86	80.78	418.7	32.55	146.12	21.58	90.57	1545.87	2426.9	19.13	52.84	1822.01	31096.6	2053.78	7.41	33.25	20.37
CL316	8	2	6548.04	186.96	28.14	103.06	6.79	110.05	0.66	0.1	36.08	63.4	0.41	55.79	56.7	8.72	2.04	0.01	1.94	11.47	2.41	12.48	62.5	0.47	3.59	58.93	1.75	91.18	36.52	10.4	193.26	281.32	104.95	105.19	527.31	320.82	301.99	17.77	208.45	1827.66	8406.03	39.34	52.89	2355.82	28864.3	2216.84	135.21	85.46	51.33
CL318	13	4	14443.6	455.57	49.62	278.05	31.24	91.85	0.66	0.1	93.63	81.91	3.42	38.62	37.17	6.69	0.99	0.56	3.28	3.77	10.09	21.78	1370.26	4.06	25.29	17.21	2.1	106.94	44.37	16.42	429.31	7.5	9.88	109.94	1467.19	5156.52	305.93	269.73	491.75	511.82	8051.44	35.52	89	2105.76	28139.8	2879.03	19.63	68.58	34.9
CL32	3	2	949.17	417.51	12.43	21.64	7.26	172.72	0.66	0.1	52.24	54.84	0.04	12.34	27.94	8.85	1.46	0.01	0.02	42.43	0.5	2.32	3.74	9.02	0.01	0.64	3.83	37.09	1.96	14.04	145.68	0.56	1.44	6.88	137	44.59	90.55	7.94	121.17	745.11	842.69	15.84	43.81	5280.32	32441.6	1523.9	5.17	25.11	6.19
CL320	4	4	9891.67	166.91	9.6	94.61	14.84	360.46	0.66	10.58	53.05	111.01	2.36	19.76	73.32	18.85	2.76	0.01	1.35	3.08	3.25	26.23	34.15	0.47	7.63	8.28	5.9	233.55	22.79	34.69	440.16	0.56	58.83	133.52	3194.06	6700.49	97.46	44.62	193.9	377.08	11036.5	1461.59	98.58	4233.22	28659.5	1079.66	33.06	150.76	47.54
CL325	10	2	50.67	170.38	19.94	37.23	50.32	89.49	4.4	0.1	165.94	40.76	0.04	18.85	24.62	2.24	0.04	0.01	1.01	5.44	3.7	1.61	16.12	15.01	3.91	8.95	1.82	50.27	19.37	3.81	304.95	29.15	50.76	77.04	343.62	36.71	169.98	15.54	420.79	1685.81	4854.36	2343.76	25.92	547.58	39800.8	3093.51	11.81	18.15	16.69
CL326	10	2	1567.91	31.96	43.5	130.9	47.54	51.42	0.66	0.1	131.29	436.08	3.8	97.5	496.65	127.88	4.19	0.01	1.14	8.12	2.63	10.05	16.21	20	2.18	44.02	6.03	256.52	86.26	103.66	385.23	0.56	23.53	6.88	896.21	85.42	329.27	33.62	266.32	1109.03	2075.05	95.1	26.17	4265.14	31590.6	2671.64	8.52	75.81	21.52
CL328	3	2	182.22	58.22	12.03	68.71	37.03	76.02	5.9	0.1	179.41	75.5	11.63	235.43	39	2.24	132.63	0.01	1.97	27.04	2.63	11.99	49.94	3.82	4.1	49.24	2.52	54.32	24.94	12.01	450.95	0.88	38.11	6.88	400.16	62.79	327.39	14.26	251.17	1361.95	11477.3	913.56	51.28	3761.14	33247.9	2300.14	16.05	32.91	20.28
CL329	24	2	237.19	117.46	27.61	118.85	8.52	357.25	15.52	29.52	121.15	73.01	12.28	59.5	74.49	2.11	3.93	0.01	3.05	12.34	0.64	1.67	22.55	0.47	1.2	8.28	49.88	260.78	16.6	36.88	385.23	0.56	19.72	150.52	850.96	23.46	234.94	46.05	251.9	915.84	2118.85	1139.51	40.41	3503.45	20090.3	2696	7.55	148.54	41.88
CL331	10	4	44.1	403.76	14.79	41.44	17.32	78.68	56.04	8.77	51.16	66.11	4.93	22.31	11.11	2.84	1.1	0.21	0.88	8.68	4.11	73.62	152.41	0.8	9.83	28.28	10.11	41.02	18.74	2.44	482.96	1910.19	77.47	71.96	802.45	81.05	194.02	11.24	456.3	1628.99	1915.45	38.1	41.1	2217.42	25839.9	9639.83	2765.18	55.69	14.8
CL338	20	2	337.36	193.19	16.4	164.56	46.18	64.62	0.66	0.1	121.25	224.96	3.5	60.61	49.55	9.92	10.31	0.03	2.11	2.49	2.23	8.94	31.46	7.86	0.53	55.39	7.8	170.7	43.94	75.16	540.38	51.88	11.12	82.23	400.16	36.2	401.66	26.9	276.4	620.3	1397.96	50.17	38.95	9059.68	33515.7	3560.12	18.23	42.7	26.43
CL34	5	4	2075.24	223.01	53.54	90.68	73.37	192.52	27.65	0.1	207.92	167.54	3.16	81.81	61.43	12.4	3.26	0.44	2.58	13.98	4.08	6.76	159.45	26.21	0.11	104.96	8.25	122.11	36.15	15.72	1570.35	145.02	62.3	83.31	792.39	99.61	314.83	22.88	278.56	1283.5	2358.62	82.73	81.94	4473.63	32295.7	2932.57	59.99	65.26	14.09
CL342	6	2	159.21	152.23	22.63	147.1	55.77	76.91	26.79	0.1	79.6	121.17	5.12	43.41	55.85	4.87	4.1	0.01	0.24	23.12	1.33	2.05	11.4	1.13	18.61	58.93	2.73	44.87	19.69	16.61	93.94	0.56	75.77	6.88	358.21	320.65	452.92	14.91	126.36	750.63	17972.9	24.08	19.75	1669.45	23348.8	2458.51	3.53	36.26	8.82
CL345	5	2	46.09	479.05	22.7	18.1	11.5	59.39	9.88	0.1	52.2	31.8	0.04	4.28	16.68	0.54	0.22	0.01	0.37	1.35	0.5	5.08	9.77	1.54	0.01	0.64	1.38	260.25	10.78	3.28	101.69	0.56	12.69	92.91	927.4	28.83	266.53	49.92	143.35	4149.97	1622.2	37.47	79.08	6482.87	26261.5	2862.67	8.85	166.84	34.54
CL346	10	2	61.52	315.71	13.68	28.97	29.88	103.05	0.66	0.1	260.38	67.87	0.15	29.62	24.62	1.6	0.37	0.01	2.53	5.22	1.32	7.49	65.01	4.42	0.59	14.75	3.08	34.4	14.75	4.72	472.35	22.6	30.01	72.36	415.68	20.07	269.93	13.22	151.45	1393.02	1460.43	29.15	21.56	7913.26	49450	2137.34	5.17	30.56	16.51
CL348	11	3	90.53	468.52	26.95	66.44	32.47	168.69	0.66	0.1	136.58	76.32	0.04	24.14	22.64	3.31	0.68	1	0.6	1.99	9.53	0.1	1579.66	2.48	0.01	39.78	3.28	18.34	15.88	9.2	535.22	20.81	58.65	50.22	283.85	111.65	432.32	622.89	368.8	856.7	1088.93	47.93	83.19	2863.05	37890.2	6748.29	9.33	36.59	3.77
CL349	5	2	153.37	688.53	4.94	123.34	31.68	110.73	20.13	0.1	187.98	123.01	0.47	49.87	49.67	6.72	5.7	0.01	0.89	41.79	3.78	5.04	297.31	9.49	4.41	174.86	3.01	42.74	19.92	6.55	450.95	16.08	26.98	6.88	417.19	20.58	229.21	21.46	489.63	2298.86	2373.23	55.78	85.88	10536.6	53086.9	2582.13	18.51	41.22	4.11
CL35	13	2	4096.41	125.21	37.62	708.07	17.03	100.88	12.97	0.1	106.76	112.95	1.3	269.85	118.43	19.88	2.19	0.01	1.27	1.67	1.07	4.72	8.13	2.88	14.81	44.02	7.21	50.27	10.87	134.17	1089.67	0.56	27.72	48.55	1554.59	258.86	229.54	9.08	110.02	1484.03	331.68	1415	53.31	3460.69	33114.2	1994.5	5.3	47.77	13.65
CL350	10	4	1516.56	577.72	43.02	222.28	62.33	476.68	0.66	13.79	90.2	100.26	13.28	749.88	392.99	38.39	14.94	0.01	4.16	3.67	9.66	20.28	61.27	14.22	3.18	166.71	4.57	354.08	218.4	150.66	675.74	33.47	38.73	213.39	1539.38	9314.81	188.76	53.51	894.96	295.15	6184.27	48.46	59.69	3395.38	24476.2	1283.06	38.82	214.4	80.41
CL351	14	2	203.71	526.95	2.01	58	77.89	90.28	0.66	0.1	50.29	90.26	0.34	16.68	37.56	4.69	0.66	0.01	2.52	3.57	12.92	9.53	26.73	8.96	3.87	18.42	2.1	67.94	23.03	13.48	412.91	52.78	59.43	6.88	693.63	54.37	123.8	12.76	648.6	878.43	3814.76	37.31	106.88	9551.38	45591.5	4418.52	38.01	43.85	52.89
CL354	4	2	2897.93	55.38	114.05	25.44	17.84	189.23	32.13	0.1	100	41.94	0.04	15.95	4.61	2.2	0.22	0.56	1.28	0.5	2.91	9.57	6.53	5.45	2.18	56.4	2.52	75.76	33.35	1.85	287.11	6.35	53.88	24.17	3941.17	1438.82	377.76	14.04	238.17	4422.88	3346.22	24.29	49.97	2744.24	30071.5	2984.3	3.65	63.35	13.52
CL358	8	4	22.34	177.46	5.4	16.19	19.53	182.07	0.66	0.1	88.04	10.16	0.04	7.13	6.43	1.23	0.02	0.01	3.94	11.55	4.86	16.76	101.46	15.25	0.32	0.64	1.96	88.01	43.58	3.07	11.06	12.9	25.09	35.55	803.98	212.38	352.78	23.11	340.95	354.49	7018.5	21.11	16.37	4567.66	29516.5	2778.57	19.49	87.94	67.41
CL360	17	3	11714.6	248.61	61.86	111.73	65.51	948.49	41.78	0.1	50.8	77.94	9.26	323.82	18.46	37.24	0.59	0.01	3.35	21.29	26.22	8.79	186.23	4.32	8.99	131.69	139.68	728.91	27.52	19.79	519.68	12.19	63.65	339.13	5882.94	1308.79	209.03	117.01	408.7	1331.99	7280.85	2471.72	202.29	4043.79	28684.3	1570.16	49.74	501.55	163
CL368	9	4	126.28	88.72	15.34	130.18	9.03	66.62	4.4	0.1	34.37	38.33	0.04	43.78	48.3	3.4	0.11	0.01	5.14	0.93	3.03	17.34	3.14	2.57	11.55	2.42	3.21	61.42	46.89	2.37	256.77	0.56	48.69	77.99	318.34	70.69	120.78	14.69	329.5	392.47	1385.94	31.38	16.79	5378.91	28431	2838.62	39.46	27.16	37.34
CL369	9	3	13449.5	817.29	32.95	303.88	61.38	505.8	118.36	62.68	184.57	523.67	20.68	197.12	173.69	40.01	19.46	24.16	12.84	28.54	11.41	17.22	283.53	20.26	27.11	498.32	78.1	388.29	104.24	61.02	4231.26	127.71	158.52	192.08	3436.32	198.53	380.45	70.28	1013.12	2412.96	1688.2	152.73	282.66	7291.49	38912.8	1893.31	38.5	234.66	81.86
CL370	7	2	10655.4	123.19	11.55	66.44	24.8	184.96	47.33	0.1	167.43	93.18	15.97	30.17	33.88	4.52	2.98	7.84	3.93	4.06	3.93	3.81	249.28	1.6	30.83	47.68	5.77	308.1	29.4	9.42	456.32	5.14	104.44	206.94	2073.86	275.6	78.1	51.74	336.66	479.37	2322.24	54.45	62.61	4935.4	36255.5	2356.55	20.43	78.47	63.99
CL371	20	4	18984	47.94	14.75	122.1	83.61	207.08	0.66	0.1	235.82	166	11.39	105.36	52.9	4.45	10.41	0.13	5.47	9.69	3.48	26.25	11.92	12.29	6.2	360.34	4.44	261.84	19.84	25.18	374.02	12.76	76.3	146.86	1068.66	175.89	88.39	42.95	212.08	1454.84	5716.18	78.91	86.44	8268.09	28444.5	4259.89	22.2	130.06	57.67
CL377	8	2	13905.7	1062.04	34.5	53.73	35.27	207.08	8.16	0.1	112.83	48.65	0.1	22.49	19.19	5.27	0.82	0.15	3.88	19.76	3.8	6.77	540.22	0.47	6.51	88.62	3.08	39.72	22.49	11.59	488.24	9.99	84.16	98.56	995.1	177.93	42.33	28.08	385.2	2143.92	5680.87	108.61	390.13	7523.39	43859.5	3240.58	16.7	42.04	30.03
CL378	19	2	9163.77	236.97	24	232.32	59.15	185.91	0.66	0.1	249.73	92.45	0.8	59.13	136.17	6.75	11.19	0.01	7.07	5.2	6.08	10.87	8.62	4.57	2.72	48.2	2.87	195.2	10.53	36.67	269.01	0.56	44.7	150.03	657.07	131.04	302.69	26.74	118.94	1244.81	4332.96	31.01	86.84	2912.38	31251.2	1743.96	7.09	69.52	59.93
CL379	24	4	81.08	236.73	9.77	61.78	158.58	167.16	7.23	0.1	70.73	93.9	0.76	28.52	22.36	2.13	1.15	0.03	4.96	7.49	4.05	23.06	18.39	5.72	5.19	50.78	4.97	126.63	21.71	6.32	809.63	19.39	54.82	105.94	618.29	214.59	364.31	18.93	95.07	1273.79	6932.55	39.96	20.57	8190.27	37153.7	3705.17	9.71	53.59	56.01
CL380	16	2	78.68	899.91	6.62	47.78	25.69	62.57	0.66	0.1	223	77.94	1.03	26.69	21.5	4.45	0.94	0.01	4.89	6.85	1.97	9.24	96.31	1.66	0.01	45.6	7.21	130.15	27.75	12.01	407.41	6.01	65.21	148.7	472.34	106.54	152.95	25.59	183.69	2202.05	2933.75	37.47	115.67	9095.81	43893.5	3061	9.66	62.88	46.17
CL381	12	4	108.95	349.51	82.02	12.72	184.2	98.68	0.66	0.1	123.9	96.05	0.97	22.86	30.26	4.4	1.23	0.05	3.39	15.95	4.47	39.1	26.15	18.87	2.85	36.01	4.03	124.05	27.37	5.77	586.31	23.36	22.52	99.34	727.48	194.85	419.74	13.22	335.94	683.01	6266.02	42.19	59.98	4712.44	28937.3	2441.74	13.92	65.1	35.53
CL383	11	2	63.39	1707.06	1.75	58	34.08	103.05	0.66	0.1	112.01	35.81	0.04	23.04	9.82	3.48	0.9	0.01	0.2	4.82	4.9	0.38	77.47	0.47	0.01	53.35	2.03	18.87	30.97	10.51	244.4	5.32	4.75	6.88	221.1	49.01	180.58	10.15	454.88	493.38	3517.54	38.26	24.23	3669.64	32593.7	4536.22	11.34	41.88	7.69
CL386	22	4	60.26	122.16	24.76	44.66	130.59	123.81	0.66	0.1	261.3	81.12	1.12	18.67	44.89	2.68	1.26	0.15	1.79	3.79	4.76	4.23	37.99	5.64	1.36	19.02	4.97	21.99	41.7	6.44	856.18	8.77	38.92	8.83	390.54	135.78	308.61	13.52	190.98	573.35	1251.1	508.42	37.45	7552.34	38470.6	5906.13	7.37	56.65	8.95
CL388	8	2	61.52	224.37	26.23	57.3	26.52	60.47	15.97	0.1	194.38	85.76	1.26	27.43	18.01	4.23	0.6	0.01	2.57	12.11	1.77	3.2	70.58	6.66	0.22	44.55	2.45	126.95	24.64	7.49	586.31	36.41	15.95	130.66	636.04	97.67	190.14	17.71	563.91	1049.88	3505.15	39.34	22.17	3753.92	37861.1	4340.09	12.77	50.36	46.26
CL392	5	2	12132.9	245.56	31.41	46.62	44.07	151.84	438.56	0.1	115.99	71.32	30.56	11.07	10.95	153.33	1.46	0.01	1.37	17.2	45.55	8.35	53.91	10.14	110.48	250.13	4.03	54.32	38.64	4.33	524.87	9.69	234.09	66.14	3828.82	135381	482.57	19.19	681.02	2499.12	8940.97	1101.58	103.56	4552.35	34065.9	2321.43	22.43	113.64	7.65
CL397	8	4	39.4	227.55	6.57	25.96	1.64	45.09	35.27	0.1	83.47	22.66	0.04	5.35	2.03	3.52	0.02	0.01	0.18	2.23	24.57	17.16	7.5	0.47	17.93	9.62	2.03	9.09	12.45	1.13	11.06	0.56	15.36	6.88	2562.42	681.22	163.13	7.03	71.7	614.75	2098.94	10.06	24.23	1151.13	18110.3	2310.98	19.63	53.76	9.9
CL398	8	4	1617.58	372.05	57.86	23.31	31.4	87.89	31.97	0.1	38.55	68.74	1.49	18.67	22.5	14.73	0.55	0.17	9.56	4.86	13.12	16.56	9.96	3.68	9.44	36.01	2.66	128.55	37.32	3.94	412.91	32.04	85.1	81.87	9568.34	529.05	491.38	18.1	688.07	431.12	9133.52	47.79	155.32	4753.39	34916.7	1408.67	48.45	111.97	81.06
CL399	12	4	10279.1	104.34	9.38	58.69	33.67	121.27	31.64	0.1	212.95	37.08	0.61	13.96	30.26	0.7	0.19	0.19	8.25	1	122.33	72.61	1603.09	17.05	119.35	148.92	2.1	142.13	211.13	2.22	269.01	38.28	503.45	149.79	3670.3	53947	151.42	90.03	989.2	548.03	21607.4	265.98	159.35	10145.6	35951.6	4541.78	27.39	206.75	94.81
CL400	14	2	50.67	19.51	75.24	37.66	59.27	152.93	16.19	0.1	236.75	25.92	1.28	5.35	13.01	1.49	0.02	0.11	1.51	3	0.77	7.93	20.34	3.24	3.39	51.3	2.03	91.88	27.44	3.14	152.68	5.32	3.32	97.76	793.95	38.68	355.5	18.74	279.28	1484.79	2818	22.97	30.48	5040.75	42756.4	4973.45	3.12	52.63	27.33
CL401	9	2	95.2	23.87	83.99	95.72	52.39	505.53	40.34	0.1	274.98	81.12	23.25	63.58	31.07	3.38	5.77	0.22	1.87	11.96	2.36	26.54	21.35	11.25	4.69	172.3	2.52	239	35.71	40.14	665.95	47.02	6.76	213.39	1220.96	215.87	381.57	55.45	249.01	898.32	3763.29	43.07	18.8	4428.35	31224.4	4526.05	13.25	203.14	56.8
CL404	10	4	329.47	698.63	29.98	50.42	39.53	170.21	0.66	0.1	156.95	60.63	0.82	24.87	4.43	8.29	0.49	0.01	2.22	0.71	8.22	4.47	26.88	8.69	8.1	20.8	2.24	32.12	58.84	6.79	586.31	1.7	73.88	103.52	446.38	352.67	238.71	13.06	383.77	782.65	5198.06	44.49	53.18	6526.63	41491	3443.65	65.06	68.42	23.89
CL405	12	4	53.9	108.16	52.15	39.78	31.94	118.05	0.66	0.1	98.47	34.51	0.04	18.67	13.79	3.48	0.02	0.01	1.34	1.24	21.89	56.7	27.67	6.06	27.28	19.02	1.24	172.77	55.31	6.08	11.06	8.61	110.19	34.78	3424.33	188.64	139.96	33.08	831.66	257.39	4139.35	13.35	36.82	3412.44	31410.8	5284.6	14.1	86.55	35.53
CL406	12	4	4087.84	298.28	10.97	107.04	88.69	83.8	36.49	0.88	167.22	85.76	1.18	46.17	15.62	10.77	0.5	0.01	2.47	4.27	19.97	31.05	26.7	3.16	44.18	12.23	3.01	117.22	91.3	14.3	596.4	32.87	431.53	138.39	577.91	24796.5	1059.01	51.83	575.21	712.39	34902.7	31.38	42.24	7605.89	32337.4	3795.07	16.62	92.11	57.39
CL407	6	4	9208.86	165.54	70.22	72.53	68.95	362.07	333.51	0.1	179.71	56.81	0.04	9.82	26.57	151.29	0.55	0.11	6.01	2.29	495.76	37.28	118.36	5.93	22.34	46.12	1.89	119.51	97.43	4.4	675.74	8.3	142.41	99.34	2340.84	34683	755.33	41.44	147.77	870.9	3162.29	32.62	66.69	3209.14	27804	1960.87	29.48	132.9	34.49
CL410	9	2	9599.98	536.02	81.93	689.89	23.1	158.83	0.66	0.1	220.96	415.81	7.48	697.38	576.79	50.9	36.27	0.01	1.26	67.25	0.9	4.48	47.96	4.72	24.43	77.15	2.8	111.28	114.88	148.45	304.95	21.58	31.3	97.61	2051.4	172.57	232.49	17.44	101.81	2076.89	8436.22	25.78	79.41	4520.58	37638.1	1664.05	7.96	132.75	16.34
CL412	9	4	14088.3	774.83	64.54	118.6	28.33	634.38	152.91	0.1	297.11	124.24	26.17	28.71	19.33	81.34	2.5	0.19	4.25	1.1	237.95	40.22	231.4	7.02	152.43	132.14	5.9	326.54	72.87	7.2	714.59	8.61	479.9	337.36	17781.8	73640.6	130.73	114.35	984.28	1577.65	4147.27	42.92	113.08	6496.94	26218.3	4957.17	48.8	556.59	115.12
CL413	4	4	20728.9	754.39	53.41	66.76	28.17	336.62	56.79	2.75	84.66	73.01	2.16	18.67	25.32	10.17	0.42	0.01	8.89	13.18	6.46	60.43	279.89	13.59	35.05	23.14	3.83	147.71	49.04	4.46	351.36	15.81	110.64	116.68	1475.11	2088.32	116.65	24.93	161	1151	1841.07	39.04	108.98	7637.49	26675	3206.81	27.73	117.27	72.09
CL414	5	3	15844.9	105.81	12.08	54.09	17.87	565.81	30.83	0.1	208.53	54.84	1.26	10.71	64.56	253.79	1.75	0.01	4.19	9.44	16.73	31.53	67.85	7.44	14.63	49.24	3.69	89.07	78.57	27.99	545.53	34.77	87.76	72.36	2263.2	5921.31	343.84	21.46	657.06	1942.86	18193.7	36.83	192.08	5955.11	38831.1	2222.32	64.14	68.74	32.01
CL419	7	2	7759.73	329.98	36.38	47.39	24.51	159.36	19.34	0.1	177.19	100.26	2.32	27.97	16.38	10.6	1.91	0.15	2.62	8.37	9.76	5.99	463.17	0.47	9.04	110.01	4.3	54.32	26.46	16.91	656.12	19.91	32.3	85.96	1607.29	26.14	213.24	14.98	320.19	1716.46	2340.3	891.59	181.55	8218.04	42500.6	4313.64	26.98	80.49	28.41
CL421	10	2	7603.07	215.09	15.79	363.7	12.3	94.17	28.17	0.1	105.83	104.37	1.24	42.85	278.7	29.69	18.44	0.01	0.52	2.59	2.72	11.31	13.57	12.6	6.03	47.16	1.82	231.63	74.89	102.19	434.75	198.14	41.27	79.3	1214.74	226.94	315.15	42.91	178.57	2093.74	3084.16	1380.12	100.84	2888.16	28306.2	2100.77	69.09	80.8	55.23
CL425	2	3	10357	135.81	20.88	300.21	2.59	616.28	62.78	0.1	106.28	357.82	6.81	278.99	346.14	9.92	10	0.82	1.8	0.88	0.28	11.41	37.51	6.09	4.98	4.74	12.46	217.53	98.53	71.68	396.35	1.18	43.47	176.51	1871.58	42.65	106.6	54.44	0.33	602.14	808.71	53.21	59.67	2954.34	27411.2	3200.89	15.41	34.92	52.98
CL426	12	4	6958.9	18.74	19.72	55.88	15.53	97.19	39.46	0.1	55.81	48.65	0.04	41.01	53.64	11.32	0.57	0.01	4.27	0.43	1.78	4.44	43.61	0.47	26.77	6.19	3.01	23.5	24.56	23.7	560.9	28.3	91.48	188.08	2107.26	13293.9	226.15	14.11	858.39	729.03	4494.21	31.01	74.93	2052.58	26287	7673.67	12.62	69.21	39.97
CL428	6	2	10906	119.9	17.19	259.69	40.03	76.91	13.45	0.1	85.66	706.68	44	700.09	307.48	127.36	10.33	0.01	0.22	22.17	4.75	7.17	47.08	1.89	5.34	131.25	1.31	72.44	163.73	84.03	1054.56	0.56	36.38	6.88	2101.55	804.89	269.69	15.96	29.25	1974.62	3992.11	24.51	97.39	327.68	28015.6	912.34	3.87	57.77	22.15
CL429	11	4	2423.18	138.68	11.81	339.02	42.77	175.22	57.79	0.1	94.12	87.28	2.51	83.68	66.23	15.44	0.77	0.01	1.46	31.63	3.09	14.66	31.38	23.87	51.34	40.32	3.08	117.88	75.03	23.84	293.08	64.79	161.53	87.18	9245.3	29624.8	238.46	25.26	233.1	399.26	15712.3	57.8	131.52	2656.93	29493.1	2854.97	55.48	725.79	39.16
CL430	10	4	13346.7	412.67	28.62	31.37	11.4	160.94	0.66	0.1	132.4	64.31	1.59	15.59	10.79	12.12	1.59	0.5	4.79	0.3	10.15	103.93	669.96	6.42	43.51	64.42	2.31	140.88	58.28	16.96	842.28	10.14	61.64	97.13	1102.02	318.35	214.19	24.65	127.84	702.65	6514.45	55.78	77.83	4445.35	32816.8	3351.58	32.76	115	55.55
CL431	11	4	12198.7	213.47	12.39	171.29	34.08	218.45	0.66	22.26	102.63	54.84	0.43	24.5	105.55	49.32	0.55	0.01	3.59	0.35	4.45	91.04	87.51	4.99	11.08	0.64	1.53	56.71	56.44	26.32	193.26	8.61	57.22	39.19	7267.54	729.49	153.68	18.87	175.65	395.67	927.56	37.94	66.21	4360.24	27237.5	2294.97	67.24	124.2	59.56
CL432	5	3	9922.31	140.83	87.69	44.66	53.34	440.64	0.66	0.1	101.17	28.95	0.04	17.22	14.1	3.69	0.31	0.01	4.15	12.62	5.69	6.04	34.61	7.73	30.65	6.9	2.24	306.57	21.33	3.68	2897.14	0.56	65.73	166.54	1207.98	287.54	404.48	38.19	83.05	938.73	4182.53	30.28	50	5319.27	26587.8	1688.21	7.94	123.3	69.26
CL433	11	4	11628.8	254.63	45.89	237.84	2.7	1203.66	161.29	24.22	101.84	68.74	88.48	22.49	63.48	13.04	38.85	0.01	6.88	10.07	14.46	41.83	96	7.53	22.42	1247.18	10.17	658.89	23.1	11.43	269.01	12.48	38.67	636.58	2637.4	359.87	90.28	159.14	1720.76	230.96	1946	31.74	69.22	3041.5	27251.4	3110.59	30.45	813.41	224.06
CL434	14	4	10578.6	22.62	5.72	200.06	20.85	203.05	24.85	0.1	129.14	203.68	5.55	294.04	140.45	92.77	5.55	0.26	5.48	5.14	32.36	72.66	6.89	6.47	202.05	83.87	14.91	106.6	147.69	54.36	1014.74	25.85	494.36	153.41	2826.05	2097.58	630.38	250.38	262.72	554.3	4482.35	80.14	62.2	6450.3	25094.9	2063.18	48.02	99.33	57.67
CL435	11	4	4824.56	209.96	14.79	93.49	41.71	144.05	74.99	0.1	67.11	118.05	0.04	33.84	42.22	40.72	3.47	0.01	3.26	3.29	36.49	47.27	6.89	16.04	39.25	5.48	3.15	115.91	94.27	20.07	519.68	44.06	115.76	117.81	6582.14	25176.6	299.26	23.91	249.01	457.9	3641.88	50.17	46.66	4843.84	27526.5	2168.03	43.33	80.34	46.53
CL437	9	2	7187.21	297.72	14.25	79.9	40.43	131.8	35.11	0.1	109.87	81.91	12.53	26.69	18.16	26.05	3.4	0.01	0.29	1.63	9.72	20.61	57	3.68	455.28	14.13	12.84	126.31	139.4	9.14	193.26	25.11	384.54	85.26	2704.31	85549.8	230.67	16.17	486.79	738.87	7436.41	658.34	39.4	1918.05	23589.4	1948.82	14.68	102.54	17.27
CL438	0	2	7804.58	360.44	14.52	62.45	53.53	123.81	10.69	0.1	261.65	60.63	0.04	21.77	38.61	11.12	0.6	0.01	0.81	4.1	1.35	11.85	94.13	4.22	32.31	52.33	13.59	21.99	18.19	2.29	256.77	106.11	138.93	41.55	2556.47	629.57	173.29	15.33	138.93	1698.47	2618.31	31.74	43.5	3853.65	31456.1	3485.8	60.72	64.46	12.73
CL44	4	2	1608.73	63.56	23.71	121.1	53.34	198.97	20.73	0.1	29.61	192.08	6.9	179.71	55.6	17.43	5.07	2.93	3.38	15.86	2.97	10.35	10.28	22.8	4.19	250.54	21.28	174.55	40.24	33.3	1141.85	145.99	56.99	135.84	778.26	35.45	129.92	39.44	646.48	1351.5	1297.43	73.98	30.7	1941.24	26427.1	2560.08	32.89	131.7	34.26
CL441	12	4	7271.25	292.2	21.87	126.04	97.91	691.62	8.16	558.56	36.6	223.66	2.7	204.31	235.24	9.33	5.83	0.38	3.95	26.91	0.94	10.85	139.19	40.5	35.29	70.83	3.9	594.74	93.23	89.55	1010.3	1597.58	194.56	192.73	2653.19	2023.18	228.36	86.33	259.83	338.27	7953.87	98.23	67.64	2843.98	24804	973.89	2162.42	182.79	109.4
CL442	6	3	7105.31	365.9	181.73	76.87	22.56	93.4	0.66	0.1	127.52	157.12	1.28	147.82	162.85	24.26	2.34	0.01	0.02	19.47	1.74	1.92	100.98	8.75	10.44	81.48	2.52	84.46	51.61	16.27	145.68	3.04	36.94	51.85	1933.55	29.2	126.94	11.49	243.95	1482.24	590.52	49.38	58.72	2749.49	33915.7	2125.54	8.5	33.75	14.09
CL443	9	2	11267.7	29.69	50.05	143.41	31.15	168.18	14.16	0.1	271.76	209.56	0.04	135.77	107.21	66.28	1.12	0.01	3.34	3.94	69.39	33.34	97.69	7.12	68.12	133.03	2.52	46.13	42.85	34.34	225.55	6.01	7.6	83.67	1219.41	52073.4	565.98	19.38	429.32	983.39	3607.33	61.59	136.15	7376.74	32838.5	2440.74	6.86	57.93	27.33
CL444	8	3	11161.7	110.75	44.88	11.19	3.38	131.8	9.32	0.1	47.05	40.76	0.04	20.13	8.82	7.97	0.02	0.01	1.2	0.58	1.05	10.04	23.25	4.66	4.33	18.42	2.17	95.35	42.35	3.41	334.14	0.56	43.44	57.21	840.01	75.66	85.98	12.37	235.27	651.48	961.91	50.04	114.55	4320.3	56402.2	4587.67	49.77	102.08	32.19
CL445	10	4	4587.52	132.41	35.15	168.26	57.89	114.76	60.37	0.1	209.57	857.94	4.82	121.67	158.55	106.43	1.55	0.09	1.39	1.6	73.44	13.76	50.94	5.36	37.71	105.42	6.43	56.71	60.04	61.84	472.35	59.03	203.44	74.93	874.57	47962.5	408.82	14.76	515.12	826.24	7069.2	51.32	38.67	2436.1	25697.1	2327	26.89	84.53	16.65
CL447	11	2	12295.4	89.18	23.95	2446.49	99.26	68.58	0.66	0.1	209.38	1196.57	83.24	1792.73	1637.08	347.06	201.31	0.01	2.56	33.43	43.41	6.13	296.55	65.51	13.42	721.16	12.08	73.92	1003.1	809.69	379.63	5.84	240.83	6.88	4869.86	318.75	195.73	12.91	63.33	993.25	7841	372.27	67.08	747.65	33779.1	2238.87	12.11	38.75	14.53
CL448	8	4	11529	44.1	26.98	124.08	17.48	116.74	0.66	0.1	21.97	54.84	0.89	15.41	27.53	78.11	0.02	0.01	1.51	2.03	16.57	19.52	181.46	23.8	37.47	14.75	0.24	68.31	482.46	13.42	11.06	16.75	86.28	93.08	1576.75	66.97	89.34	22.12	18.87	760.01	1718.79	40.86	144.35	3188.71	22700	1194.69	60.38	78.31	19.48
CL450	6	2	8887.37	88.27	47.48	36.79	17.68	53.79	0.66	0.1	103.23	2.73	0.04	9.64	19.92	4.67	3.22	0.01	2.32	9.86	3.12	7.82	106.65	0.47	21.88	41.91	2.8	51.9	17.16	3.68	69.66	0.56	29.76	6.88	1406.14	247.01	161.12	15.05	29.25	457.85	5101.23	36.83	75.82	5568.75	32950.2	2092.03	4.82	38.25	17.44
CL451	4	2	5214.33	16.22	13.09	10.39	4.19	50.21	86.22	0.1	132.15	19.08	0.04	11.43	20.93	1.79	0.02	0.01	0.02	23.75	4.86	0.63	22.69	0.47	3.82	10.94	0.56	4.96	27.52	0.5	256.77	0.56	37.89	6.88	30183.5	213.44	73.65	5.46	33.97	1235.51	1722.24	19.13	20.49	1706.33	24409.6	1920.95	5.46	30.22	1.15
CL452	13	2	6592.15	337.81	29.04	278.05	50.79	190.64	0.66	0.1	146.04	379.4	11.81	305.68	128.43	14.76	16.73	0.01	0.75	11.91	1.8	10.19	185.35	15.07	5.39	34.38	17.15	4.96	57.71	68.32	3009.11	0.56	82.57	18.33	1364.01	71.69	91.01	8.33	61.8	997.58	3948.86	1068.33	195.89	3137.47	26132.2	1528.2	16.48	51.66	13.96
CL454	14	2	5219.39	258.41	13.61	141.55	7.26	70.49	14.62	0.1	107.79	96.76	0.04	70.27	49.67	15.76	3.07	0.01	0.49	0.98	1.46	7.98	506.2	0.98	12.69	24.3	3.62	182.47	57.29	22.21	385.23	172.33	74.2	23.01	2098.86	135.27	83.08	22.53	30.04	889.52	353.72	49.91	64.07	2802.04	22713.3	1558.14	83.87	39.24	22.41
CL455	6	4	1429.62	509.79	8.97	20.49	7.91	150.19	0.66	0.1	147.94	33.17	0.04	28.52	9.82	34.18	0.02	0.01	0.02	0.42	2.89	6.02	23.65	0.47	12.19	0.64	0.4	4.96	9.76	3.68	11.06	15.4	30.2	6.88	864.63	1301.24	92.3	7.03	48.75	119.75	1431.07	5.69	21.95	2466.08	24762.7	1444.24	34.99	29.54	6.53
CL459	9	4	10911.7	276.18	64.39	40.2	45.1	147.42	0.66	0.1	194.32	39.56	1.36	4.64	14.4	145.77	0.02	0.01	2.18	5.44	27.22	24.61	125.01	3.89	31.06	0.64	2.38	63.74	46.89	3.94	11.06	0.56	188.16	6.88	5298.55	3784.24	190.33	56.86	97.32	424.55	6596.15	40.56	79.09	3592.91	19054.9	1453.59	34.21	106.05	43.29
CL46	5	3	1319.18	308.71	109.18	106.51	167.53	1950.93	394.92	504.24	154.85	77.94	61.18	34.94	50.79	5.12	3.29	0.01	1.89	10.62	1.32	7.42	80.54	3.24	1.83	111.84	3.9	1564.5	24.02	13.22	626.43	35.71	26.59	780.82	3173.42	172.24	199.89	269.41	348.1	1162.19	4540.02	123.82	27.18	6096.36	30127.4	2139.38	7.14	1176.58	348
CL461	18	4	11768.7	92.69	8.66	23.85	2.33	77.8	0.66	0.1	84.09	2.73	0.04	12.16	7.81	42.71	0.02	0.01	2.62	21.76	27.32	12.74	527.79	1.54	15.47	17.21	1.75	65.66	17.8	7.44	77.95	1.7	61.15	67.42	420.21	23.84	168.66	9.17	124.88	1590.81	3525.09	26.4	118.13	5856.66	27101.4	2431.44	36.37	44.83	21.26
CL462	8	4	10494.3	405.25	18.64	399.22	7.3	231.96	0.66	0.1	174.56	54.84	10.02	76.22	116.57	13.23	2.12	0.01	0.75	0.43	1.99	2.43	352.16	0.8	2.13	41.91	1.82	198.64	33.57	63.32	328.35	13.61	2.28	119.48	1266.21	163.55	148.08	39.16	0.33	887.39	1369.91	74.08	69.96	4759.07	27265.3	1409.73	10.97	81.74	28.54
CL464	9	2	7712.29	271.34	16.82	572.29	1.9	126.92	247.89	0.1	26.69	1009.16	12.5	1066.35	687.06	176.21	75.91	0.01	1.14	7.67	1.18	0.21	111.54	32.43	23.95	549.36	16.09	192.33	173.2	208.95	724.22	144.58	46.79	175.39	707.71	256.37	135.68	14.69	33.19	471.81	1593.97	52.84	88	2620.47	29137.7	949.12	66.17	48.42	30.16
CL467	6	2	3374.09	31.06	10.55	1.4	14.21	34.82	0.66	0.1	81.71	2.73	0.04	7.84	0.89	3.36	0.02	0.01	0.02	10.6	1.92	4.13	30.54	0.47	7.57	40.85	0.79	29.79	11.54	0.05	11.06	0.56	46.28	6.88	370.48	92.88	162.9	7.84	19.68	2125.55	1331.94	25.15	31.28	2164.2	22023.4	1795.05	3.01	24.08	9.55
CL469	5	4	6139.58	428.81	38.31	129.69	21.98	150.19	0.66	0.1	165.7	667.38	11.88	387.14	170.36	43.62	19.7	0.01	1.54	2.14	116.37	2.56	844.19	32.05	42.6	430.82	106.82	45.71	85.91	75.65	1120.17	885.4	33.33	6.88	1800.22	630.47	94.66	22.29	85.31	726.16	5803.35	1167.72	318.18	3954.41	19979.9	617.41	18.48	73.3	20.5
CL470	11	3	5445.09	340.2	7.37	207.1	2.3	104.48	0.66	0.1	81.36	20.92	0.04	53.57	10.47	42.84	1.17	0.01	1.06	0.32	38.05	19.03	893.94	0.47	56.98	0.64	0.32	40.16	18.03	7.14	11.06	0.56	33.85	18.33	1665.43	42.95	34.9	4.71	50.3	106.67	1367.77	1358.34	484.51	2200.61	25911.3	1283.39	43.4	135.59	23.75
CL471	4	4	7180.35	122.33	19.22	74.4	29.6	92.63	0.66	0.1	187.81	155.52	1.16	22.68	59.74	5.02	0.02	0.01	1.46	11.3	60.85	16.34	514.54	0.47	0.07	0.64	1.09	38.85	60.11	12.54	166.47	1.18	26.37	44.72	3466.49	1910.68	242.6	29.7	95.07	100.96	12048.4	342.3	268.16	3337.71	29326.7	1220.12	44.52	61.44	23.62
CL472	12	2	9414.37	237.77	50.57	52.64	0.34	175.71	264.34	0.1	72.3	25.92	0.04	7.13	516.96	3.57	39.41	0.01	1.86	0.27	1.23	1.94	179.66	1.28	27.15	951.59	0.94	10.35	13.85	9.42	11.06	0.56	1.17	29.73	4548.72	15.93	260.94	217.91	26.08	220.7	351.18	218.81	102.99	3887.61	30770.2	1341.55	52.43	30.39	35.48
CL475	17	2	7560.8	732.34	76.46	31.84	11.3	77.8	0.66	0.1	105.84	10.16	0.04	19.76	4.99	25.32	0.12	0.01	1.46	8.17	160.27	2.53	1250.95	0.47	6.71	72.78	1.17	22.49	8.55	2.86	11.06	0.56	53.09	6.88	527.31	93.19	205.47	11.49	49.52	1812.01	2807.61	2163.27	565.54	2633.33	30630.6	1467.73	15.23	213.83	12.82
CL479	17	2	12227.9	706.79	11.94	85.51	4.05	68.58	0.66	0.1	87.19	37.08	0.04	19.76	21.07	14.3	0.33	0.01	1.44	0.3	3.34	0.04	919.02	0.47	10.91	8.95	0.64	161.73	27.22	9.42	109.3	0.56	42.37	63.73	2323.87	25.13	136.18	23.22	25.28	704.09	642.25	379.13	180.53	1595.2	25033.1	2433.09	120.91	87.48	27.38
CL480	4	2	3248.44	5.5	18.15	87.54	17.06	138.89	56.92	0.1	126.5	10.16	9.3	17.04	14.1	32.08	0.35	0.01	0.86	1.08	297.65	5.97	328	0.47	11.02	35.47	1.24	512.12	39.08	3.61	244.4	0.56	25.14	161.68	4579.07	496.87	295.41	50.79	113	217.48	3120	858.61	253.89	489.39	17713.2	1618.18	14.41	360.53	57.99
CL482	16	4	12980.1	673.67	6.68	94.89	78.77	194.84	15.97	0.1	125.54	67.87	0.84	15.59	48.17	201.6	2.23	0.07	3.26	12.84	627.51	36.1	1910.81	7.49	112.1	38.71	3.01	69.44	114.95	17.55	467.02	35.83	282.35	68.27	3825.54	48171.8	592.01	181.99	617.57	689.11	33140.2	1420.02	460.33	2806.46	30486.7	1877.12	83.97	223.62	43.61
CL485	13	4	17875.9	463.37	24.97	105.19	16.38	114.1	0.66	0.1	41.4	116.79	1.57	12.88	68.13	47.52	3.32	0.01	3.98	4.1	13.99	24.97	2254.56	0.47	51.18	11.58	2.66	110.95	43.94	6.55	1005.85	1.7	136.48	111.83	7936.92	286.62	193.53	21.22	390.9	753.36	6026.5	447.48	157.06	6121.68	34429.1	4117.08	150.06	114.25	64.91
CL486	10	4	13563.9	175.06	40.05	58	22.07	528.89	0.66	38.85	135.41	56.81	0.04	10.71	19.04	8.13	18.32	0.01	5.25	14.81	2.87	42.89	16.83	2.48	37.93	236.27	2.24	504.06	53.89	6.08	685.5	185.04	103.39	287.69	2063.67	571.63	190.69	87.31	168.33	264.56	2006.01	83	64.76	9537.4	32266.3	3164.51	183.9	293.19	146.2
CL487	6	4	5914.42	347.64	14.41	16.84	12.76	133	33.08	0.1	86.37	50.76	0.04	51.72	4.43	18.04	0.02	0.01	1.26	1.03	4.28	11.86	11.24	0.47	18.22	17.82	2.38	41.02	59.97	0.87	186.65	38.17	136.17	54.46	343.62	5477.16	275.37	13.37	215.71	783.82	1490.84	21.58	17.85	3421.25	25576.2	2454.3	41.92	86.55	17.62
CL489	8	4	9175.65	170.36	28.4	31.37	14.61	215	18.52	0.1	56.1	118.05	0.59	47.65	132.52	74.75	1.12	0.48	1.55	5.12	77.77	3.33	1359.17	0.47	5.16	32.18	7.21	269.78	49.76	533.02	238.16	45.43	47.1	256.33	2007.34	266.64	175.49	16.91	169.06	599.99	4996.59	1325.12	194.1	4158.04	32635.6	2549.88	197.68	183.96	187.56
CL49	3	2	2042.14	100.21	27.82	109.91	13.39	93.4	0.66	0.1	74.93	77.13	1.26	27.61	40.42	3.12	2.79	0.74	1.2	9.92	0.77	1.61	323.38	4.79	23.86	24.3	1.96	44.02	2.49	8.41	1741.18	13.89	13.91	64.83	1203.27	112.43	105.71	9.8	37.1	1723.69	2681.37	33.49	144.56	3218.17	28449.4	1794.95	11.81	27.16	17.71
CL491	8	4	9773.46	400.24	36.08	73.15	32.25	510.67	0.66	16.13	47.34	65.21	13.95	39.54	60.83	11.18	2.29	0.01	4.09	16.78	154.79	11.36	2191.45	16.44	76.16	19.02	2.66	433.67	158.24	25.73	477.66	21.84	330.46	209.23	2704.31	17174.5	519.13	123.02	313.74	617.88	9405.99	484.69	657.91	2468.94	22886.1	2103.69	63.31	296.71	92
CL492	5	4	14040.4	544.43	301.82	97.1	20.82	282.9	23.57	0.1	88.61	133.78	9.69	33.84	43.88	22.91	1.58	0.01	4.09	1.67	78.83	69.47	1835.09	0.89	43.36	10.94	14.97	168.62	47.97	13.94	709.76	26.1	52.18	156.62	5057.07	791.3	344	49.58	403.72	477.22	2230.1	1473.44	631.08	7710.61	20946.5	2797.47	52.23	185.56	50.88
CL493	12	4	16643.1	404.5	8.19	53	16.34	279.95	7.23	0.1	92.06	69.61	0.72	87.03	50.67	28.89	1.29	3.58	4.63	4.53	70.36	47.21	205.97	7.6	28.3	5.48	2.66	99.83	77.32	5.83	472.35	181.75	161.59	74.34	2654.35	2522.01	522.42	39.12	487.5	620.88	17395.5	549.69	268.62	6000.23	33472.1	2437.08	260.24	154.6	72.6
CL494	9	4	19519.1	320.05	28.48	103.06	32.76	168.18	19.74	0.1	77.09	63.4	10.97	16.86	30.26	149.15	0.68	0.24	3.63	1.38	634.11	13.61	1847.87	3.5	35.88	77.15	12.52	202.62	55.02	4.07	456.32	4.22	94.28	120.17	9098.77	16410.4	298.62	280.35	425.05	704.15	3414.74	1452.61	1087.53	4770.46	28427.9	5483.67	35.33	398.66	54.5
CL51	3	4	2450.19	150.15	20.5	43.06	16.12	137.73	0.66	0.1	184.02	48.65	0.04	17.22	22.5	3.79	0.02	0.01	1.12	1.92	0.79	4.02	18.6	0.47	4.83	24.87	2.66	39.72	16.36	8.24	445.57	6.85	3.24	6.88	1022.81	192.61	369.41	9.44	217.89	1754.09	3061.43	22.97	43.08	2389.34	30195.7	2840.95	3.04	48.91	9.9
CL52	3	2	4754.41	17.17	15.87	1844.53	190.05	596.45	17.9	315.28	275.75	2177.78	169.36	2332.29	1242.57	496.24	165.22	0.01	2.07	0.76	16.93	14.62	283.44	69.63	66.92	1018.21	685	46.54	911.29	409.51	4780.61	10.88	70.91	6.88	868.19	516.72	133.7	10.75	192.44	1082.89	4016.34	433.19	54.25	1884.41	30546	614.82	19.13	64.94	36.12
CL53	19	2	1417.7	92.48	33.09	43.06	29.98	272.5	1.45	0.1	25.17	60.63	5.73	30.35	21.93	5.14	6.55	0.01	0.02	1.87	1.84	1.73	21.71	0.47	1.02	27.72	4.17	236.01	10.36	1.54	22.9	0.56	10.12	68.06	1073.9	115.79	183.29	33.57	130.06	908.73	2091.77	30.46	51.36	2333.13	12940.5	1648.31	3.46	61.44	28.05
CL54	8	2	1875.05	187.54	14.73	186.52	21.88	211.06	70.95	0.1	62.97	100.95	12.97	9.28	59.86	2.91	16.07	0.01	2.7	14.66	1.24	33.46	36.89	1.06	3.28	84.35	5.11	219.2	18.59	22.11	390.8	18.48	70.77	145.14	2023.59	835.43	276.8	51.62	243.23	2011.97	2973.53	30.83	50.86	1120.77	30899.7	1913.64	9.85	91.95	49.96
CL55	1	2	1463.49	42.42	30.6	28.48	7.03	178.67	0.66	0.1	109.25	74.67	0.41	18.67	7.81	2.65	1.57	0.01	0.1	4.39	1.21	2.55	13.07	0.47	3.82	44.55	2.17	46.13	11.62	1.38	596.4	11.32	44.99	6.88	2664.85	260.87	281.66	11.73	14.82	1931.51	3520.78	24.29	71.16	2105.14	35553.9	4561.35	6.71	68.89	4.06
CL555	9	2	14367.9	664.7	28.11	134.49	26.74	792.79	7.85	352.23	155.27	106.38	3.83	63.76	127.67	14.05	6.57	0.56	0.7	2.57	159.48	1.91	2837.66	2.1	3.82	36.56	2.24	678.12	60.82	33.21	748.17	37.23	94.04	285.31	3471.69	216.32	172.69	99.16	121.91	1423.43	1373.38	1370.73	258.06	3624.02	34830.7	4128.47	19.66	351.34	66.67
CL558	2	2	12719.2	380.4	65.65	37.23	17.35	346.2	106.14	0.1	121.73	40.76	7.23	63.39	7.81	52.75	0.52	0.01	4.14	7.84	81.06	3.03	2454.65	25.1	3.46	24.3	3.28	381.08	16.76	4.91	828.32	11.9	57.57	169.85	2083.68	10.7	118.99	35.8	149.25	846.7	2747.4	1502.46	419.62	3008.63	30239.7	1945.14	50.29	314.71	64.17
CL61	0	3	1171.49	13.96	39.74	297.93	34.23	154.55	0.66	0.1	38	304.05	14.16	59.5	163.68	62.11	19.5	0.01	1.82	2.81	4.12	13.8	18.26	12.68	3.01	166.71	48.92	53.51	74.61	70	924.91	30.12	21.24	51.85	953.74	157.29	116.84	8.61	124.14	988.56	4815.08	72.99	40.85	2541.92	26691.4	1356.94	7.57	22	8.25
CL66	2	2	5644.22	263.93	39.3	329.03	92.34	296.31	196.22	62.68	99.76	825.74	29.9	529.33	227.81	132.72	21.08	2.39	17.26	10.49	6.27	11.67	68.14	45.11	7.14	590.05	41.5	343.73	96.88	56.98	15303.9	2985.04	127.63	209.44	3243.16	106.58	101.57	93.59	1103.18	1400.29	1709.74	244.13	62.39	5648.36	29672.2	1431.63	2722.12	203.86	25.18
CL68	2	2	3533.93	70.24	62.54	1.4	45.34	107.29	13.45	0.1	84.11	28.95	0.27	11.07	1.37	6.13	0.02	0.01	0.65	4.16	1.87	7.65	33.26	2.62	0.13	33.28	2.24	34.4	20.55	1.61	159.61	0.56	12.02	41.23	2351.49	614.96	428	11.08	57.21	592.43	8387.87	21.35	93.01	3867.6	25424.2	2763.72	2.06	30.05	15.02
CL69	11	2	2406.15	67.67	107.48	1.4	4.22	86.27	0.66	0.1	93.04	20.92	0.04	26.69	7.47	5.42	0.02	0.01	0.87	0.66	0.42	2.33	7.66	0.47	0.73	0.64	1.24	73.18	9.76	0.05	152.68	0.56	31.58	6.88	988.22	120.85	247.07	12.76	0.33	1136.99	2088.32	1973.2	105.7	2894.65	25223.7	1969.65	1.55	54.72	9.21
CL70	4	2	7108.57	183.3	31.73	79.9	12.9	66.62	0.66	0.1	106.31	70.47	0.04	45.81	39.25	13.21	1.04	0.01	1.01	3.61	1.11	13.17	167.27	0.47	6.1	53.86	1.67	24	8.2	11	256.77	103.95	54.11	6.88	675.6	175.2	180.72	12.29	40.22	1648.75	2167.44	29.72	96.53	2880.59	24287.5	2253.55	39.25	58.09	10.94
CL71	5	2	3955.71	66.72	19.68	1.4	2.77	64.62	0.66	0.1	45.85	39.56	0.04	10.71	1.82	0.7	0.27	0.01	2.8	5.74	1.07	3.98	3.49	0.47	1.91	0.64	1.67	61.81	5.13	0.05	231.88	0.56	3.78	49.11	808.57	390.49	271.74	10.41	29.25	854.57	3374.43	18.35	51.62	3298.47	25915.1	2394.27	1.16	55.2	19.17
CL75	5	2	5576.32	103.54	15.75	59.73	19.75	65.62	0.66	0.1	136.39	47.57	0.04	5.17	25.87	3.89	0.77	0.01	0.02	0.83	0.98	5.67	27.01	0.47	0.35	13.5	1.17	18.34	10.61	10.46	225.55	0.56	28.68	6.88	855.3	69.02	135.65	7.94	63.33	758.34	1340.77	19.13	57.87	2627.14	33626.1	2169.7	2.89	27.84	13.61
CL77	17	4	4333.8	49.43	33.5	57.3	38.96	110.05	0.66	0.1	83.47	2.73	0.04	6.95	14.71	1.62	0.09	0.01	2.37	1.45	0.48	13.44	8.16	0.47	0.01	2.42	0.94	80.5	3	2.86	11.06	12.33	27.67	6.88	274.49	138.19	192.78	12.29	11.53	566.77	4110.95	14.63	34.61	2908.77	29146	1852.82	2.89	47.44	25.14
CL78	5	2	5161.19	125.31	45.52	5.71	44.79	160.94	43.75	0.1	113.04	110.35	0.04	16.31	4.61	17.08	0.04	0.01	0.02	5.48	16	7.11	11.53	0.47	44.47	32.74	2.24	13.35	29.33	0.4	77.95	0.56	155.93	6.88	662.68	5887.94	349.09	5.58	176.38	630.72	3874.16	15.84	42.73	1766.96	27234.1	1462.47	2.63	99.02	1.85
CL79	7	2	5171	126.29	28.48	40.2	7.98	34.82	0.66	0.1	98.86	17.13	0.04	4.99	5.71	2.54	0.02	0.01	0.95	6.69	3.18	4.34	32.15	0.47	1.14	26.02	1.53	43.6	10.02	1.77	379.63	0.56	82.6	18.33	2339.9	341.53	312.39	11.08	72.46	1388.2	3692.68	18.61	135.8	3295.32	25308.3	1945.26	3.31	44.5	10.42
CL80	13	2	7426.74	113.6	9.32	11.19	0.34	404	0.66	26.02	64.33	2.73	0.04	11.79	0.89	2.58	0.02	0.01	0.39	4.67	2.01	3.25	78.51	0.47	9.46	0.64	1.46	20.96	5.13	0.05	1150.49	13.18	7.57	6.88	761.44	609.63	179.15	8.99	45.66	880.76	3852.45	21.11	60.82	3392.95	22631.3	2495.51	2.51	60.01	4.32
CL82	20	2	6325.16	175.52	82.37	201.28	32.69	478.63	0.66	0.1	44.63	34.51	12.31	19.04	6.95	3.38	0.74	0.01	2.93	5.04	2.14	6.85	29.98	0.47	5.96	125.88	2.8	226.4	17.64	2.51	339.9	0.56	40.46	169.17	1688.4	339.04	438.86	57.61	60.28	1004.08	4147	26.6	93.59	1879.44	30891.9	3382.84	5.35	239.39	38.79
CL84	10	2	5509.1	234.19	76.07	359.4	30.55	756.48	6.91	204.33	119.36	711.15	36.95	53.01	90.62	9.12	15.46	0.01	2.59	23.93	2.71	2.31	68.43	11.49	51.68	135.25	50.24	603.55	26.92	13.48	445.57	134.52	63.77	299.86	1942.79	162.76	191.3	95.07	503.08	1393.02	1930.06	70.87	19.09	2269.82	22610.3	2142.52	46.33	344.09	99.41
CL86	3	2	4819.82	77.62	4.5	9.56	17.06	218.45	0.66	0.1	31.68	15.03	7.93	12.16	8.66	4.52	1.84	0.01	0.88	7.49	0.49	7.04	61.84	0.47	0.8	84.82	3.96	159.01	17.64	2.65	407.41	14.16	78.4	30.63	957.62	89.65	205.21	31.69	133.76	1306.59	2929.75	73.29	54.98	2717.18	35760.6	2732.41	6.28	29.37	12.78
CL87	4	2	7176.76	195.4	38.18	129.69	49.49	163.03	19.74	0.1	136.69	133.2	0.04	92.64	21.93	66.52	1.25	0.66	1.2	9.6	3.55	5.57	84.62	10.31	2.75	89.09	2.8	99.14	26.23	36.58	566.01	0.56	203.86	49.67	1328.43	799.84	696.95	19.5	245.4	1452.62	3475.81	49.51	101.2	4525.49	30870.8	1338.35	4.91	76.12	5.68
CL89	4	2	4048.48	74.85	64.37	51.54	40.43	81.27	47.6	0.1	26.81	87.28	0.72	3.75	9.65	8.77	1.15	0.07	0.5	1.63	20.83	5.07	53.7	0.47	17.67	61.43	1.53	123.41	10.61	6.44	429.31	0.56	279.93	51.31	2643.54	1997.22	263.82	44.88	282.87	1074.05	5123.72	25.78	55.82	2613.31	28455.6	2167.06	3.68	87.94	8
CL91	4	2	2500.78	21.65	174.18	164.12	27.31	78.68	0.66	0.1	124.2	68.74	14.31	36.6	37.17	6.28	8.32	0.01	0.84	15.05	1.37	0.32	81	2.1	2.19	37.1	1.46	10.35	12.95	29.52	219.19	0.56	51.49	58.66	356.43	414.07	216.43	14.91	90.57	1060.42	3082.02	25.98	23.96	3428.93	25311.5	1780.57	2.42	44.01	12.52
CL93	1	2	8513.27	297.06	13.22	40.2	22.65	114.76	0.66	0.1	181.45	27.47	0.04	1.12	26.71	3.98	0.16	0.01	1.7	0.69	0.73	0.2	189.88	0.47	1.51	12.23	1.24	25.48	7.68	6.73	287.11	47.25	57.54	6.88	1400.64	290	147.52	18.68	180.04	793.48	1768.78	28.77	201.95	7400.27	32833.6	1840.18	24.8	59.53	26.93
CL96	1	2	3701.51	88.86	35.63	166.96	8.86	50.21	31.32	0.1	133.96	254.47	4.73	138.4	109.87	15.56	1.23	0.01	0.44	3.65	2.52	5.2	65.33	0.47	70.84	81	2.38	11.57	22.49	45.63	351.36	24.11	51.15	6.88	3697.06	1638.8	529.4	13.29	36.32	1237.43	6698.46	36.66	60.77	4963.72	32852.9	1646.26	7.96	66.52	7.69
CL98	10	2	7434.3	473.36	23.92	104.13	25.6	58.31	0.66	0.1	24.22	85	0.04	34.39	119.2	33.27	0.96	0.01	0.16	1.14	1.56	69.58	121.45	0.47	0.46	6.19	0.72	85.17	35.64	59.93	86.03	80.55	108.17	49.67	924.73	149.36	45.21	15.68	109.27	1342.12	2124.69	41.01	94.47	3702.89	33126.5	1802.04	16.43	42.7	44.61
[truncated: 1 more columns]

## Sheet: Fig 4
Fig 4A-4E
pid	whoseverity_imp	sex	age	hivrdtresult	phase3	steroids	scd40l	egf	eotaxin	fgf2	flt3l	fractalkine	gcsf	gmcsf	groalpha	ifna2	ifngamma	il1a	il1b	il1ra	il2	il3	il4	il5	il6	il7	il8	il9	il10	il12p40	il12p70	il13	il15	il17a	il17eil25	il17f	il18	il22	il27	ip10	mcp1	mcp3	mcsf	mdc	migcxcl9	mip1a	mip1b	pdgfaa	pdgfabbb
CL105	2	1	57	0	1	0	1243.85	111.82	34.93	64.79	10.47	83.8	0.66	0.1	45.81	132.61	1.03	53.94	30.26	13.07	3.23	0.01	0.02	6.4	2.32	3.81	33.5	5.02	23.09	229.71	2.52	43.6	6.42	21.79	11.06	0.56	11.68	40.56	274.49	178.57	201.89	8.71	22.89	1076.34	1369.11	1311.48	113.57	2404.57	28036.1
CL106	1	1	28	0	1	0	4086.25	26.06	16.42	8.68	17.19	80.41	0.66	0.1	88.59	34.51	3.85	8.56	4.24	1.45	0.02	0.01	1.65	10.13	1.35	4.04	24.78	0.47	0.01	28.85	2.66	80.5	17.48	0.05	429.31	0.56	19.24	40.56	3968.71	308.78	223.03	11.24	70.94	891.31	3648.36	27.2	126.28	1544.08	29043.6
CL107	1	1	30	0	1	0	6788.09	98.98	32.04	137.1	27.85	182.55	0.66	0.1	66.01	60.63	0.93	59.5	41.06	3.84	1.03	0.03	1.9	45.92	4.49	3.67	33.44	0.47	2.33	60.43	3.56	24.99	33.5	36.92	173.26	0.88	63.74	24.17	1003.8	257.96	340.79	14.33	80.03	838.58	1647.48	18.08	30.67	5207.2	30906.1
CL109	2	1	32	0	1	0	3746.18	223.9	63.04	18.71	17.09	317	0.66	0.1	67.43	10.16	1.67	5.35	2.46	5.17	0.02	0.01	1.21	1.87	3.41	8.32	42.93	0.47	0.01	20.21	1.89	106.6	3.7	4.59	131.42	0.56	14.34	31.5	857.46	107.37	140.57	14.11	37.1	1016.96	1614.21	19.89	49.81	3617.77	25681.5
CL111	1	1	44	1	1	0	2174.79	39.12	49.08	13.45	38.59	90.28	0.66	0.1	60.03	2.73	0.41	18.85	0.89	3.1	0.17	0.01	0.99	3.13	2.07	6.64	21.54	0.47	1.27	27.15	2.38	56.71	13.53	1.38	116.78	0.56	5.78	13.97	515.36	361.95	276.04	9.26	128.58	1099.14	4580.36	13.35	25.49	1667.78	21878.1
CL113	2	1	35	0	1	0	3289.08	137.2	13.31	159.49	17.61	279.58	0.66	0.1	86.44	329.28	4.18	89.46	135.1	37.08	7.98	0.01	1.86	4.65	5.34	0.73	41.11	0.47	1.6	20.8	11.45	105.93	77.25	42.49	310.84	0.56	25.39	95.85	2300.17	118.02	157.19	14.62	0.33	627.24	2021.41	26.8	48.49	2696.57	27185.5
CL118	1	1	34	1	1	0	5526.22	32.67	39.43	4.54	19.66	62.57	0.66	0.1	128.52	19.08	0.04	9.64	3.07	1.13	0.02	0.01	2.1	988.32	1.18	10.15	9.47	18.73	2.46	6.9	2.38	56.71	8.9	0.6	61.12	0.56	27.42	37.05	3886.98	352	296.14	10.41	123.4	509.86	4306.06	16.13	67	3119.73	32893.9
CL119	2	1	34	1	1	0	5820.23	122.85	53.25	23.85	56.57	81.27	19.74	0.1	97.33	38.33	0.56	43.22	35.07	4.67	0.24	0.01	0.93	14.59	2.69	6.64	43.15	21.71	1.8	64.92	1.96	75.76	22.25	10.73	269.01	71.93	10.73	37.42	1655.45	65.74	286.6	13.37	73.98	1639.26	2448.42	59.54	41.43	2504.35	30227.5
CL121	2	1	55	0	1	0	2407.15	50.17	28.21	51.54	10.54	81.27	0.66	0.1	10.92	7.09	0.04	1.12	6.78	0.18	0.02	0.01	0.88	0.71	0.62	3.38	2.48	0.47	0.01	0.64	0.16	14.49	6.15	11.05	11.06	0.56	0.83	6.88	1298.38	27.3	141.4	5.81	33.97	971.34	4162.85	5.69	96.66	2943.94	25985.1
CL122	2	1	33	0	1	0	231.76	1.38	71.4	26.47	47.36	53.79	0.66	0.1	30.25	2.73	0.04	13.42	2.66	4.99	0.02	0.01	0.02	13.1	1.43	0.81	16.04	0.47	31.73	83.87	1.53	4.96	10.95	3.55	43.08	0.56	299.14	6.88	5106.55	343.18	272.42	7.03	83.8	1480.94	12498.3	9.65	49.8	491.37	15043.2
CL124	2	1	36	0	1	0	11697.6	121.93	52.88	75.64	23.93	51.42	0.66	0.1	69.23	60.63	1.16	33.29	15.77	2.2	0.56	0.03	3.24	6.99	4.35	7.04	124.71	1.54	3.18	74.73	1.02	96.74	9.33	10.19	131.42	11.03	42.48	75.7	1863.19	222.54	244.74	18.49	142.62	1508.21	9054.44	28.38	46.29	5019.46	31173.3
CL127	2	1	36	1	1	0	546.53	12.03	28.16	14.16	12.03	84.63	0.66	0.1	27.6	52.82	0.04	12.16	5.53	0.66	0.02	0.01	0.13	4.02	4.23	2.52	10.42	0.47	1.8	18.42	5.3	4.96	17.95	1.05	269.01	0.56	74.11	6.88	447.79	48.29	279.96	9.62	71.7	1923.31	4803.94	23.86	64.49	1448.94	20284.9
CL128	2	1	30	0	1	0	4150.02	336.69	46.96	19.31	33.64	82.96	0.66	0.1	270.16	47.57	0.38	25.78	6.78	5.42	0.23	0.01	0.63	15.05	1.39	1.5	115.99	4.6	2.97	41.38	2.52	34.85	7.05	1.46	77.95	2.17	178.56	6.88	1138.33	361.87	323.27	13.67	87.56	4207.08	2015.31	32.8	80.34	11929.4	58913.8
CL132	2	1	58	0	1	0	3938.86	201.96	32.56	17.47	17.71	233.61	66.8	0.1	57.44	44.25	1.89	3.93	3.86	3.64	3.73	0.01	0.64	3.44	0.75	4.8	69.55	0.47	7.98	40.32	1.96	60.25	8.73	1.77	256.77	47.47	42	110.09	3002.12	178.84	191.7	19.81	136.71	2943.39	1601.7	25.57	47.86	2919.47	35149.7
CL133	2	1	24	0	1	0	10771.8	803.78	41.3	152.56	17.16	93.4	2.61	0.1	179.78	147.39	2.74	116.79	146.41	8.34	3.4	0.09	2.1	5.32	0.21	13.28	173.56	8.59	4.03	91.92	4.03	67.18	20	47.8	482.96	17.69	63.65	16.73	615.28	167.92	259.28	16.37	66.38	1743.42	3196.03	1461.19	102.81	2767.04	30486
CL135	2	1	42	0	1	0	6527.45	27.64	33.3	39.36	28.96	89.49	8.75	0.1	59.55	44.25	1.12	11.25	9.49	1.53	0.07	0.01	1.23	25.58	5.13	4.73	15.5	3.89	6.14	63.93	2.94	57.5	12.29	5.4	396.35	0.56	38.36	64.39	766.28	4914.9	271.87	13.52	206.99	1056.43	10485.4	25.15	25.75	3864.62	28621
CL136	2	1	34	0	1	0	13911.5	586.89	8.82	29.46	52.85	113.43	32.29	0.1	216.8	46.48	1.69	8.2	8.82	2.42	0.31	0.01	1.45	1.17	2.44	10.79	40.74	4.09	1.39	79.08	3.08	43.6	4.28	2.29	368.39	0.56	73.59	54.97	420.21	265.43	121.63	16.37	208.45	2182.33	3323.4	33.49	135.24	7344.56	38981
CL139	2	1	58	0	1	0	6799.74	213.93	36.13	27.99	40.46	101.61	30.51	0.1	117.08	52.82	0.69	12.7	6.43	1.49	0.02	0.01	0.84	1.51	1.67	6.84	9.52	0.47	3.28	38.71	2.94	36.2	27.22	2.22	293.08	0.56	102.04	45.33	1755.53	648.13	276.14	9.53	220.06	1304.48	1518.84	29.53	64.16	2597.41	41469.3
CL141	2	1	38	0	1	0	11380.1	54.73	30.53	50.05	6.58	178.18	9.6	0.1	60	54.84	0.84	25.96	24.62	5.22	0.96	0.01	2.31	5.4	2.4	16.1	164.53	0.47	5.57	192.69	2.66	13.92	14.51	5.22	231.88	7.98	51.72	6.88	697.18	391.16	281.22	14.69	37.1	502.1	4648.16	41.01	185.46	4751.26	145663
CL143	2	1	24	0	1	0	4986.37	556.84	49.41	100.91	14.74	108.68	0.66	0.1	160.37	137.26	0.04	38.8	39.64	7.03	2.79	0.01	3.81	70.35	4.26	3.04	131.89	8	5.83	34.93	4.03	64.51	14.1	18.19	334.14	15.54	89.14	52.38	433.51	337.81	310.25	13.22	334.51	2551.7	2079.83	42.34	67.89	4267.64	41023.3
CL144	2	1	48	0	1	0	9123.65	539.72	99.86	650.01	90.41	692.81	23.01	214	201.14	503.63	20.2	548.8	266.74	121.55	12.14	18.07	5.08	11.32	4.7	10.78	124.37	6.76	0.15	575.56	12.33	912.44	8.2	125.69	1286.83	24.36	45.94	373.58	1300.83	143.08	294.37	37.64	634.5	1244.37	1235.56	109.98	86.87	4271.6	32413.6
CL146	2	1	47	0	1	0	13291.9	403.14	50.27	43.06	47.11	105.18	0.66	0.1	83.54	40.76	0.04	2.87	9.16	2.75	0.24	0.01	2.47	20.1	1.96	8.96	153.32	7.42	15.35	152.85	3.08	46.96	7.76	8.07	193.26	0.56	86.46	6.88	400.16	281.56	255.5	11.49	264.88	2457.58	5461.75	36.18	232.72	6969.99	41831.1
CL147	2	1	35	1	1	0	4604.27	421.9	36.64	26.98	14.67	116.74	0.66	0.1	103.37	55.83	0.29	28.89	13.01	3.17	0.27	0.01	2.93	129.43	1.07	7.24	97.72	9.2	8.23	12.23	1.89	56.71	11.04	5.71	199.82	6.35	48.69	47.98	1190.12	306.36	429.21	12.29	82.29	1436.18	5369.42	38.26	93.26	2974.13	27826.6
CL152	2	1	31	0	1	0	10174.1	467	39.78	15.53	12.47	82.12	0.66	0.1	122.76	28.95	0.95	10.71	10.14	1.27	0.68	0.01	1.25	6.95	1.02	2.52	391.8	0.47	4.87	8.95	2.66	34.85	12.95	0.6	93.94	0.56	25.99	30.63	660.81	358.68	249.98	18.1	158.8	949.37	3305.42	26.6	111.85	3656.82	28124.7
CL170	2	1	38	1	1	0	1814	180.03	9.38	34.59	9.7	34.82	26.09	0.1	59.03	39.56	0.04	717.13	10.95	2.51	0.78	0.01	0.65	24.89	0.56	2.24	0.91	3.79	1.09	46.12	3.08	36.64	9.59	5.34	109.3	0.56	44.34	22.4	1247.58	46.99	248.65	5.22	25.28	1342.67	2171.42	23.19	49.86	1971.57	28225.2
CL171	2	1	24	0	1	1	3399.16	86.88	38.84	224.22	15.33	573.28	0.66	0.1	178.68	112.95	9.26	153.09	57.07	2.93	6.69	0.01	2.27	0.98	0.25	4.59	51.16	5.14	3.37	72.29	1.82	69.82	13.12	68.86	124.15	0.56	7.47	6.88	2117.64	58.9	101.05	11	72.46	839.48	1500.17	25.57	14.75	2622.99	33195.3
CL174	2	1	36	0	1	0	7976.6	24.5	16.97	40.2	12.2	102.33	0.66	0.1	60.39	48.65	0.04	34.02	56.21	5.29	1.55	0.01	1.33	1.17	0.38	4.78	9.23	12.21	3.66	15.99	2.38	19.93	2.59	15.72	231.88	6.69	30.75	41.23	2249.4	111.77	167.43	9.89	36.32	789.64	1497.51	22.05	45.37	2888.3	31448.8
CL176	2	1	32	0	1	0	4470.51	87.93	25.77	31.84	9.83	94.17	0.66	0.1	51.95	28.95	0.04	15.41	12.7	1.21	0.79	0.01	0.02	1.56	0.86	3.78	9.42	0.47	0.01	12.87	1.46	61.81	7.68	2.22	159.61	0.56	4.29	14.95	3700.62	56.25	205.84	12.6	180.77	749.92	1183.53	16.13	30.47	1278.4	27922.1
CL177	2	1	27	0	1	0	5426.4	134.01	20.34	1.4	11.07	94.93	0.66	0.1	129.37	25.92	0.04	27.79	30.53	7.06	0.38	0.01	1.29	17.11	0.74	5.04	7.73	4.82	55.28	62.93	9.41	125.66	1.63	7.55	124.15	0.56	84.89	208.4	2625.08	141.34	57.12	15.82	116.71	1435.72	3618.39	19.38	67.34	2634.85	22100.8
CL178	2	0	35	0	1	0	7754.09	66.92	68.96	35.48	24.25	80.41	19.94	0.1	89.06	60.63	0.04	12.52	21.5	3.19	0.16	0.01	1.11	3.31	0.76	5.99	15.74	1.13	0.21	55.39	3.01	100.17	18.27	5.65	555.79	0.56	14.66	61.93	330.27	161.22	304.95	12.68	127.84	1966.96	1004.85	24.51	41.44	3959.19	28645.2
CL180	2	1	36	0	1	0	2573.77	235.27	16.31	55.17	21.14	66.62	0.66	0.1	54.14	106.38	3.01	21.22	40.93	6.64	1.26	0.01	0.16	2.1	3.44	0.9	34.27	0.47	0.05	228.89	4.3	61.03	22.18	13.89	69.66	0.56	82.92	29.73	562.68	98.09	371.92	11.73	147.04	1138.53	2691.49	19.13	38.72	2003.57	35719.2
CL182	2	0	33	0	1	0	5663.58	52.22	76.19	14.16	11.17	78.68	2.61	0.1	156.03	7.09	0.04	11.07	4.24	0.92	0.02	0.01	0.02	2.38	102.09	2.08	7	0.47	0.04	17.82	1.53	6.41	10.87	0.3	124.15	0.56	19.02	6.88	1655.85	365.42	246.47	11.16	32.4	1969.2	1812.9	22.05	40.37	1711.15	24774.2
CL186	2	0	24	0	1	0	8001.68	259.2	31.76	65.12	18.1	100.15	0.66	0.1	186.39	71.32	0.04	33.29	27.81	1.27	0.6	0.01	0.26	20.45	0.42	6.25	8.02	4.29	1.86	42.97	2.87	33.04	17.08	11.8	374.02	14.58	21.43	44.72	1426.13	118.59	211.68	9.53	37.89	1397.99	1659.99	667.47	54.01	4923.28	31301.8
CL188	2	0	24	0	1	0	5325.39	63.81	21.27	57.3	10.5	98.68	0.66	0.1	118.12	50.76	0.04	15.77	16.68	2.17	0.09	0.01	0.77	1.52	0.97	5.02	7.6	0.47	0.91	39.78	1.82	22.49	5.13	5.53	238.16	45.31	38.17	6.88	685.57	93.19	274.03	8.14	0.33	1873.81	2637.46	19.13	37.13	3607.73	29588.3
CL189	2	0	56	0	2	0	7798.6	262.49	27.85	250.07	16.77	348.17	0.66	204.33	318.57	47.57	52.81	60.42	64.32	11.18	15.22	0.01	0.02	7.98	37.52	5.4	587.93	7.86	2.11	645.09	2.24	20.45	2.17	60.2	339.9	0.56	258.81	6.88	656.12	275.32	227.84	10.49	0.33	208.06	4682.53	123.47	190.79	871.54	23589.9
CL190	2	1	36	0	1	0	11717.3	250.43	80.44	53	23.87	793.71	0.66	17.25	117.26	2.73	59.12	18.85	17.72	0.98	5.58	0.01	31.96	84.94	36.8	24.05	285.95	9.28	5.59	1107.39	197.53	805.75	6.24	4.84	109.3	0.56	85.25	376.37	2256.47	77.43	179.95	157.32	155.86	2331.44	2747.4	167.69	193.25	2311.98	23590.4
CL191	2	1	24	0	1	0	12321.4	196.03	37.44	336.66	49.43	946.11	31	1477.88	241.35	63.4	67.37	20.86	48.67	9.06	15.62	0.01	16.18	9.84	22.44	36.62	17.39	32.38	1.03	115.94	211.4	771.6	10.1	6.02	299.03	15.27	99.55	309.69	2719.61	207.85	307.66	121.69	2318.02	1463.74	3573.61	134.15	88.19	2002.57	24543.6
CL192	2	1	22	0	1	0	6546.43	67.07	29.57	163.46	12.96	229.46	0.66	0.1	122.29	202.31	3.08	112.1	87.2	8.05	3.73	0.01	6.86	1.96	0.72	15.87	15.42	4.45	0.49	33.28	4.44	376.01	7.23	52.04	555.79	21.2	35.33	277.07	1641.4	103.78	183.5	56.94	80.78	1144.07	1765.59	745.77	41.55	4245.21	39278.6
CL195	4	1	38	0	1	0	15222	150.89	14.99	68.06	16.54	121.27	14.39	0.1	136.46	109.7	0.61	16.86	20.78	7.89	0.66	0.01	2.26	22.84	11.75	9.17	402.29	14.75	146.71	77.15	8.25	259.18	15.56	5.47	159.61	2.83	321.38	100.9	1322.66	317.22	91.33	25.09	261.99	1172.23	6071.6	74.77	136.71	864.62	21473.4
CL196	1	1	18	0	1	0	14797.5	221.42	15.97	73.15	20.46	73.3	15.97	0.1	125.76	82.69	0.8	18.13	25.74	13.96	0.79	0.01	1.84	20.1	21.81	8.54	730.67	14.43	132.74	97.07	3.62	220.04	18.74	5.65	498.77	5.67	382.66	95.68	1156.37	251.93	85.48	21.82	239.61	1097.42	5958.28	107.93	162.4	983.53	22558.8
CL198	2	1	19	0	1	0	13113.5	400.77	26.52	30.42	18.82	775.4	0.66	0.1	85.02	861.17	45.72	18.13	13.01	3.07	0.38	0.01	0.77	0.66	1.08	1.71	125.7	3.75	3.28	10.94	28.12	640.36	16.52	4.14	304.95	4.22	87.93	340.63	2258.39	100.82	179.55	110.16	57.21	1858.81	3100.74	42.49	50.35	3780.72	28847.4
CL199	2	1	33	0	2	0	13650.9	566.54	26.03	102.79	37.25	76.91	0.66	0.1	239.41	94.62	0.38	77.34	36.91	3.52	2.4	0.01	1.82	9.98	24.9	3.89	740.16	0.47	0.01	35.47	3.28	58.69	16.84	23.05	450.95	3.25	173.66	100.13	787.71	55.64	299.05	10.23	120.43	2158.79	1683.41	1780.15	173.63	4675.85	43846.3
CL200	1	1	49	0	2	0	19156.2	655.57	49.33	45.06	67.28	118.05	0.66	0.1	141.28	70.47	0.2	66.92	12.38	10.47	0.59	0.01	2.6	3.25	15.31	11.22	374.91	8.34	7.1	62.43	5.57	42.74	6.69	4.65	724.22	43.14	181.69	80.59	645.68	56.28	217.6	13.52	26.08	1667.3	3571.72	2798.58	619.92	8785.6	30838.3
CL201	2	1	25	0	2	0	12067.2	513.27	23.61	72.53	75.13	255.27	92.43	0.1	94.48	114.88	4.55	16.68	30.26	37.94	2.29	0.01	3	7.51	17.14	11.83	34.42	5.61	20.58	110.93	17.02	190.02	61.88	4.65	488.24	30	241.07	140.41	4634.33	1656.49	334.83	33.62	342.38	2636.92	2639.86	60	76.73	8357.98	33338.8
CL202	1	0	50	0	2	0	12103	967.78	42.8	304.93	17.45	93.4	0.66	0.1	153.2	229.24	1.59	100.49	128.75	19.7	16.18	1.59	2.24	3.5	35.18	3.57	1640.44	4.22	0.01	82.91	4.97	113.6	64.34	113.53	1654.27	242.07	0.92	77.8	878.1	209.75	209.41	18.74	0.33	903.18	2497.05	253.03	234.03	5269.57	32688.6
CL204	1	1	46	0	2	1	8456.47	486.25	125.22	208.7	17.52	147.98	0.66	0.1	129.92	19.08	0.1	25.6	118.87	17.74	3.62	0.01	1.05	8	1.03	8.32	16.29	0.47	0.01	9.62	1.38	85.53	19.3	45.05	43.08	0.56	20.35	34.39	651.4	64.69	300.31	13.52	32.4	1138.28	1223.23	23.64	102.78	2827.05	30026.5
CL205	2	1	36	0	2	0	4938.33	98.23	32.24	282.17	3.02	64.62	0.66	0.1	52.73	91.72	3.89	58.38	126.7	14.53	6.76	0.01	0.02	2.53	0.15	6.61	12.38	0.47	10.29	21.98	4.17	34.85	14.99	44.81	814.32	97.79	73.76	6.88	2219.37	179.01	62.13	6.92	0.33	398.99	2048.23	33.15	82.5	2762.67	29145.3
CL206	1	1	32	0	2	0	1241.26	1.38	15.75	20.49	15	102.33	0.66	0.1	62.31	43.1	0.04	3.4	8.66	10.85	0.11	0.01	0.72	47.51	1.28	0.92	3.36	0.47	26.18	0.64	1.31	47.38	17.32	3.55	11.06	0.56	29.01	6.88	1958.01	772.75	106.49	8.89	74.73	848.59	3346.49	18.08	33.04	1717.95	27371.6
CL207	1	1	29	0	2	0	9860.71	614.04	35.13	58.34	53.31	190.17	176.58	0.1	63.6	86.52	11.44	51.72	48.05	10.06	1.18	0.01	0.77	10.15	1.59	8.5	38.6	22.94	1.09	61.43	5.7	187.42	27.9	4.14	685.5	207.21	36.61	126.69	1764.31	68.59	161.73	31.64	143.35	1021	2926.01	58.5	38.37	3744.73	34283.1
CL209	4	1	56	1	2	1	5229.83	132.12	20.91	27.99	9.5	254.88	76.87	10.58	172.07	56.81	8.95	17.04	12.54	151.89	0.04	0.01	1.63	1.96	36.58	18.63	15.68	0.47	107.77	15.99	2.38	152.93	23.33	2.58	173.26	0.56	56.79	135.33	7642.43	33699.7	347	39.85	209.17	415.53	11761.9	25.57	34.14	2018.06	21394.6
CL210	2	0	47	0	2	0	10857.3	428.14	64.19	46.62	15.76	121.91	0.66	0.1	134.51	65.21	0.04	32.74	21.36	6.46	0.6	0.01	0.11	5.4	10.09	9.93	732.57	8.23	4.12	29.96	1.82	112.94	13.2	3.41	837.63	29.88	60.49	87.35	1558.37	141.97	153.57	18.49	89.07	1348.81	732.1	291.45	329.6	2840.58	29857.7
CL211	3	1	38	0	2	0	8489.45	57.53	43.77	833.57	98.66	618.52	0.66	0.1	130.18	1127.57	32.86	837.2	693.95	298.66	71.67	0.01	2.58	1.74	569.27	1.69	694.92	43.37	7.49	152.41	2.1	367.77	403.62	290.81	695.23	0.56	125.86	238.95	2795.16	466.74	523.94	1165.88	127.1	464.98	4901.51	1083.94	401.71	3537.62	33678.6
CL212	2	1	30	0	2	0	8984.95	107.02	56.39	52.27	99.5	588.09	0.66	76.98	125.76	46.48	17.37	25.96	10.31	63.84	0.27	0.01	0.51	3.52	108.55	48.01	1892.54	4.16	1.05	63.43	26.66	551.08	11.29	0.69	310.84	6.35	52.69	331.75	2318.51	264.15	334.47	86.82	121.17	1472.37	3317.77	282.85	219.68	2757	21910.4
CL213	2	0	38	0	2	0	10077.2	355.58	8.61	114.55	40.28	88.69	0.66	0.1	19.91	67.87	0.04	42.67	50.04	38.61	0.61	0.01	3.03	1.08	69.24	7.89	1357.31	3.46	0.16	52.33	2.52	61.42	23.33	20.93	555.79	23.48	26.27	101.37	1146.02	94.73	275.68	17.18	44.89	630.44	2816.67	290.1	258.36	2499.04	31548.6
CL214	4	1	50	0	2	1	8429.97	394.81	13.07	114.04	10.74	472.49	65.04	0.1	79	41.94	0.04	7.84	48.17	4.72	0.33	0.01	2.68	0.79	28.61	2.06	8.73	2.34	27.05	23.14	1.96	90.13	27.67	4.59	385.23	0.56	54.05	81.69	1261.2	33332.9	187.21	16.78	135.98	1432.75	2284.26	30.09	35.07	4161.88	29295.2
CL215	2	1	27	0	2	0	11087.1	646.08	37.2	25.96	11.27	87.08	0.66	0.1	46.71	25.92	0.04	17.22	13.94	6.08	0.19	0.01	1.71	1.92	235.58	9.64	1585.65	0.47	0.38	13.5	2.24	117.88	11.96	0.05	22.9	2.17	11.52	39.19	1657.85	564.94	201.71	27.65	105.54	1623.62	1821.67	814.44	377.35	3886.29	28182.2
CL217	2	0	24	0	2	0	9464.88	390.05	23.11	148.24	26.81	91.07	0.66	0.1	86.88	156.59	2.64	97.12	72.85	8.74	3.29	2.91	1.47	1.03	244.39	1.58	1841.96	4.66	1.67	80.52	4.64	57.11	32.76	40.14	786.13	5.32	40.07	6.88	453.37	117.2	134.71	11.73	138.19	3225.72	2003.36	538.99	250.15	4934.65	32497.9
CL218	1	1	50	1	2	0	7025.86	129.63	29.95	77.78	13.89	176.7	11.22	0.1	73	77.94	0.04	43.59	8.82	9.49	0.24	0.01	1.08	0.66	12.45	1.23	952.04	0.47	4.55	20.8	1.46	126.31	26.69	11	179.98	0.56	28.74	69.1	1665.03	314.15	167.87	23.17	144.09	408.16	3295.76	342.42	373.12	2044.42	20294.3
CL219	3	1	27	0	2	0	11215.8	490.16	27.85	27.99	19.14	437.16	0.66	0.1	92.69	22.66	16.35	7.31	6.95	5.82	0.13	0.01	1.68	1.42	15.22	6.39	124.1	14.76	1.47	9.62	4.97	249.01	14.02	0.69	269.01	4.96	26.21	189.38	913.29	95.42	161.19	67.85	22.89	934.91	1810.51	169.29	143.87	4330.88	27465
CL220	2	1	50	0	2	0	14159.9	530.64	40.59	31.37	4.47	242.17	0.66	0.1	147.63	34.51	0.04	47.65	218.83	20.62	0.24	0.01	3.15	1.03	236.9	2.76	1107.9	0.47	3.18	44.02	1.53	109.62	5.78	0.87	351.36	0.56	24.73	111.69	1772.29	92.75	481.45	314.71	91.32	2839.58	2273.64	1036.35	812.31	6413.46	23011.1
CL221	2	1	28	0	2	0	777.87	38.86	26.56	3.18	22.46	99.42	0.66	0.1	90.15	46.48	1.47	16.86	8.15	1.57	0.02	0.01	2.87	4.06	0.16	5.41	9.27	0.47	0.01	50.27	1.67	91.53	8.12	1.38	456.32	2.17	15.41	87.87	2092.8	236.69	295.63	19.12	25.28	1640.36	659.82	20.14	17.95	2206.45	31108.1
CL222	2	1	34	0	2	0	6747.02	52.25	66.3	1871.42	97.58	272.12	0.66	32.81	491.65	1370.45	181.33	2340.63	1411.61	562.18	166.39	0.01	3.13	7.16	11.68	2.41	194.23	71.31	0.01	931	3.9	176.61	316.25	464.81	3182.33	7.98	11.94	106.99	1587.54	157.43	203.76	32.83	441.39	1737.6	1799.61	350.86	95.49	5942.26	25299.3
CL223	1	1	42	1	2	0	75.67	1.38	29.63	17.47	5.44	115.43	0.66	0.1	28.88	20.92	0.04	6.41	7.98	0.98	0.07	0.01	0.02	15.84	0.7	0.04	8.11	0.47	1.25	14.75	0.72	23	11.2	2	11.06	0.56	141.76	6.88	404.88	334.28	242.59	7.84	0.33	1033.95	1266.64	15.84	54.12	399.64	11974
CL224	1	1	46	0	2	0	12389.2	925.85	31.44	31.84	7.98	131.8	0.66	0.1	46.32	63.4	0.63	10.89	25.46	8.42	0.02	0.01	2.51	6.61	25.62	8.7	204.65	0.47	0.01	36.56	1.46	46.13	10.78	7.26	445.57	1.18	42.96	6.88	647.6	65.42	229.52	8.89	114.48	768.86	1390.75	412.99	364.19	1832.11	27500.7
CL226	2	1	27	0	2	0	8586.58	40.39	30.7	58.34	36.46	145.75	0.66	0.1	129.12	71.32	0.99	11.79	36.39	10.63	1.87	0.01	2.22	1.99	38.38	4.09	1122.35	6.17	2.13	78.6	2.52	53.92	37.25	9.58	231.88	2.4	49.54	33.18	2285.23	523.62	313.43	14.62	163.2	1512.52	2019.29	2465.29	101	5099.61	30521.8
CL227	2	0	28	0	2	0	11558.3	295.88	15.85	65.45	20.24	106.59	0.66	0.1	117.32	90.26	0.04	13.24	40.8	6.59	1.54	0.01	1.06	3.71	1.13	10.14	129.94	0.47	0.01	33.83	1.96	64.13	17	10.68	334.14	0.56	29.48	6.88	897.58	173.66	272.43	14.18	50.3	1175.53	807.89	22.97	54.68	2472.64	40171.7
CL228	2	1	35	0	2	0	3722.89	228.65	24.41	127.99	40.56	192.98	0.66	0.1	140.88	189.23	4.02	117.73	73.79	12.65	5.44	0.34	1.76	18.18	3.21	5.09	18.42	26.92	0.67	60.93	3.62	140.25	29.93	19.06	555.79	47.7	96.54	103.37	1419.34	221.78	234.55	20.61	126.36	1021.88	1973.88	64.46	67.17	3015.09	26048.1
CL229	3	0	38	0	2	0	6465.72	257.23	14.23	230.4	36.34	175.71	0.66	0.1	151.05	355.82	7.85	306.82	177.84	33.68	18.02	0.07	2.14	23.57	5.55	4.02	20.83	25.41	2.41	77.15	3.62	108.28	56.09	53.76	860.8	45.77	135.83	62.83	1981.91	364.91	323.75	20.25	112.25	1110.92	3166.57	67.67	110.47	2785.62	25232.8
CL231	2	1	35	0	2	0	2351.62	55.65	38.14	43.47	41.93	110.73	0.66	0.1	119.42	52.82	0.91	11.25	11.27	3.62	0.02	0.01	1.19	4.43	0.57	6.88	25.53	3.24	2	23.72	2.1	68.69	24.02	5.83	304.95	8.3	38.87	6.88	1235.35	317.9	449.1	9.8	73.22	2565.65	3980.68	32.45	67.72	1658.15	29395.8
CL233	3	1	37	1	2	0	9825.12	39.44	23.44	9.56	45.9	69.54	0.66	0.1	31.49	10.16	0.04	10.35	2.25	1.32	0.02	0.01	1.56	5.74	11.01	14.63	442.72	2	0.01	12.23	1.6	23	9.68	2.22	11.06	0.56	58.85	6.88	363.53	102.51	128.26	107.09	97.32	1745.82	4823.15	48.86	281.92	3294.7	27666.6
CL234	4	1	35	0	2	1	11600.6	221.42	25.35	123.34	23.61	380.69	109.31	0.1	106.31	70.47	12.48	16.13	55.11	141.13	0.7	0.01	1.79	0.45	26.41	29.84	35.19	0.47	74.36	0.64	2.24	229.43	49.54	14.2	322.54	12.48	146.12	185.9	4410.43	38280.6	158.08	78.44	144.09	390.18	7019.71	29.72	104.33	4492.83	31785.2
CL235	2	1	37	0	2	0	4414.19	287.44	32.07	27.99	11.47	119.35	0.66	0.1	36.74	22.66	1.01	19.04	4.61	4.82	0.04	0.01	0.71	4.21	5.12	4.06	591.2	0.47	0.01	44.55	2.94	53.51	8.55	1.38	61.12	40.61	30.81	69.1	1123.38	212.46	356.21	35.17	92.07	1075.4	1837.61	96.18	269.76	5587.22	34206.2
CL236	2	1	40	0	2	0	64.02	3.09	31.62	36.79	3.87	126.92	0.66	0.1	19.99	50.76	0.59	12.7	19.92	3.45	0.02	0.01	0.02	8.23	0.33	2.3	9.8	10.37	0.65	57.92	0.87	129.83	19.37	2.65	293.08	0.56	25.99	98.87	1046.27	128.77	293.47	31.79	1.27	1273.56	1655.73	13.35	37.1	902.91	16004.7
CL238	2	0	27	0	2	0	8621.43	377.77	16.11	97.1	24.16	76.91	27.48	0.1	67.78	93.18	0.72	44.51	29.58	12.23	2.08	0.01	1.45	2.01	1.06	7.98	231.94	8.82	0.73	27.72	3.62	91.53	14.26	15.11	269.01	30.12	58	41.88	3493.21	303.59	167.19	14.76	92.82	1217.27	988.39	1953.5	23.72	3139.56	27404.2
CL24	2	0	25	0	1	0	1810.87	142.92	32.72	18.1	16.18	112.76	0.66	0.1	66.08	20.92	0.04	14.68	2.66	1.45	0.02	0.01	1.39	8.77	4.84	2.4	8.57	0.47	5.1	48.72	2.52	73.18	19.22	2.51	11.06	0.56	21.79	53.69	1634.95	201.75	162.42	11.97	302.27	1706.68	2258.51	24.72	24.67	2662.8	28781.6
CL240	2	1	50	0	2	0	118.51	21.01	43.74	4.54	27.98	211.5	42.34	0.1	40.7	2.73	2.45	15.05	14.25	1.88	3.01	0.01	0.11	1.69	0.33	2.17	8.2	0.47	0.13	144.97	6.88	33.49	6.96	4.14	152.68	0.56	45.13	55.97	1459.23	238.35	437.05	24.25	17.26	1196.97	3462.62	16.13	35.56	1002.97	20543.1
CL241	2	1	47	0	2	0	3826.51	143.88	174.55	16.84	29.41	135.97	0.66	0.1	86.38	54.84	0.04	39.54	13.94	3.1	0.27	0.01	0.25	19.34	2.14	4.67	61.52	1.94	0.99	193.53	3.62	15.62	13.36	4.33	61.12	0.56	28.96	6.88	666.4	262.68	331.33	9.26	251.9	1204.97	7463.94	38.26	108.01	3289.36	35313.9
CL242	2	1	37	0	2	0	15452.5	69.26	35.51	78.08	66	155.09	0.66	0.1	40.55	2.73	0.04	9.46	33.21	6	0.02	0.01	0.52	1.51	2.4	7.54	199.34	0.47	12.19	34.93	2.24	73.55	20.7	6.85	11.06	0.56	96.6	76.09	2071.83	965.87	270.27	19.25	130.06	604.4	2193.99	612.55	75.18	3143.01	34486.6
CL243	3	1	58	0	2	1	8168.07	355.65	122.65	753.47	49.58	413.61	0.66	0.1	103.01	580.34	97.41	841.09	479.19	237.09	61.71	0.01	7.46	13.55	78.71	4.59	340.32	42.92	3.2	505.7	13.59	871.86	375.76	211.32	3316.09	250.99	21.51	623.64	3134.41	394.37	379	86.44	177.84	931.39	9332.88	153.88	95.83	5432.14	40989
CL247	2	1	28	0	2	0	3562.12	8.62	16.05	562.62	45.56	110.73	0.66	0.1	95.29	250.84	4.42	130.88	395.1	14.59	20.17	0.01	1.1	7.51	1.2	6.23	36.45	26.54	0.38	35.47	2.38	72.81	125.02	137.71	920.36	34.77	41.98	14.95	681.06	639.05	118.68	11.41	36.32	747.46	3144.62	81.25	61.05	1750.4	27257.2
CL248	2	1	39	0	2	0	3841.8	472.46	23.1	30.42	22.27	107.98	18.31	0.1	203.34	53.84	1.47	8.38	10.63	4.94	0.64	0.01	1.76	7.86	53.09	1.6	966.51	5.59	6.82	70.83	3.76	43.6	17.08	3.68	407.41	0.56	93.74	56.72	4132.09	512.36	356.94	12.29	216.44	1771.49	847.58	1325.75	271.85	2775.25	36645.6
CL249	1	1	26	0	2	0	6926.44	183.72	41.31	31.84	23.87	87.89	0.66	0.1	61.72	12.74	0.04	11.79	9.16	1.79	0.02	0.01	1.34	2.77	2.25	0.41	102.29	0.47	0.53	32.74	1.82	24.99	2.59	1.54	199.82	0.56	23.78	6.88	2829.44	117.08	141.9	10.66	104.8	1202.85	2704.8	58.27	33.07	2710.95	33048.3
CL251	2	1	38	0	2	0	4990.16	333.47	36.28	48.54	10.54	87.89	0.66	0.1	84.21	66.11	0.04	18.31	21.79	3.12	0.41	0.01	1.26	1.89	0.34	10.8	310.16	0.47	0.52	14.13	1.82	54.72	21.25	10.95	250.6	15.81	68.53	6.88	1997.26	47.66	146.23	14.91	120.43	2017.45	1608.35	132.62	55.37	3633.23	33002
CL252	4	1	38	0	2	1	9857.83	23.44	35.69	66.11	74.85	189.7	52.35	0.1	160.82	56.81	0.54	20.67	34.54	4.99	0.08	0.01	8.16	6.06	2.81	6.98	170.58	19.55	14.65	179.56	2.73	143.99	30.07	16.66	256.77	26.71	66.6	129.6	2662.81	6133	266.71	20	214.98	1834.37	4849.07	64.13	130.47	5228.16	33815.9
CL254	1	0	29	0	2	0	4843.52	261.24	35.07	53.37	10.07	177.19	0.66	0.1	22.55	43.1	0.04	19.76	36.65	15.96	0.5	0.01	0.02	7.96	0.96	2.65	82.98	0.47	1.19	24.87	1.6	113.27	9.42	18.82	509.25	0.56	13.25	74.34	1842.25	90.32	132.64	12.91	0.33	1027.76	1308.4	37.94	56.6	3059.09	29883.6
CL255	4	1	58	0	2	1	2285.15	55.79	41.8	55.17	5.69	115.43	11.98	0.1	18.65	133.78	5.98	35.86	40.55	25.29	1.43	2.08	2.94	0.64	2.5	20.45	12.93	4.96	3.39	15.99	5.24	89.42	20	13.48	1382.79	0.56	48.23	71.56	2889.03	112.89	81.04	17.05	85.31	65.52	963.53	43.64	159.03	4474.73	34486.6
CL257	2	0	25	0	2	0	9223.9	528.55	34.01	45.06	2.19	190.64	0.66	0.1	104.81	108.38	4.57	48.21	28.36	14.28	1	0.01	2.03	6.61	18.42	1.96	3082.2	0.47	2.58	72.29	1.82	232.45	27.29	15.41	646.26	242.75	25.39	125.75	2648.8	127.37	185.56	182.52	155.86	1156.91	1982.38	76.91	81.69	6718.6	27826
CL258	2	0	25	0	2	0	316.87	1.38	38.43	210.09	9.93	138.89	0.66	0.1	105.09	65.21	0.69	23.95	35.73	4.4	1.62	0.48	0.35	644.47	1.37	3.21	7.09	6.24	1.68	33.28	1.24	81.95	15.56	33.82	152.68	0.56	15.84	43.79	2278.54	117.55	261.5	13.82	110.76	389.77	1514.84	23.19	37.87	675.45	21242
CL259	3	1	48	1	2	0	5031.88	292.22	9.17	250.44	16.96	114.1	0.66	0.1	77.16	71.32	1.12	100.12	81.92	24.68	1.84	0.01	2.7	1.6	28.74	7.63	1639.43	1.6	5.48	73.27	3.62	64.13	26.31	60.94	965.57	14.72	115.43	55.97	1357.9	291.89	351.48	908.1	279.28	1506.24	12511.9	44.35	210.9	4444.47	43672.2
CL26	2	0	24	0	1	0	2569.13	157.78	30.98	84.34	19.82	54.95	0.66	0.1	83.98	79.54	0.04	33.29	59.38	3.98	0.85	0.01	1.51	2.77	1.21	3.14	42.91	0.47	0.38	12.23	1.53	4.96	4.38	23.7	269.01	0.56	14.34	31.5	1184.29	48.61	159.02	8.14	53.38	1262.49	412.75	2732.62	57.96	6672.36	31418.1
CL262	2	0	27	0	2	1	8146.21	60.82	34.08	24.91	12.3	158.3	0.66	0.1	54.21	141.25	4.07	19.76	13.32	2.2	0.6	0.01	0.22	1.72	0.44	1.87	109.42	6.19	4.58	37.64	2.66	53.51	10.61	2.58	357.06	17.29	20.02	55.97	960.85	90.65	132.56	10.49	131.54	610.69	1022.12	529.45	37.86	4739.46	28325.1
CL263	4	1	47	0	2	1	2118.13	11.5	14.21	207.7	67.19	101.61	0.66	0.1	8.52	171.1	4.97	168.56	195.34	19.47	10.34	0.01	1.92	26.7	4.52	12.63	8.46	9.71	1.57	41.91	7.41	57.9	99.36	35.12	445.57	0.56	48.69	55.47	1628.88	1241.86	158.06	13.22	113	222.2	11169.1	49.25	94.78	869.93	25461.2
CL264	2	0	21	0	2	0	9652.67	103.39	27.85	102.26	43.64	604.77	123.33	0.1	37.19	94.62	31.83	25.96	35.07	9.9	1.15	0.54	11.85	4.53	0.44	14.07	19.36	5.2	3.7	592.58	3.76	376.49	16.68	21.83	631.4	31.44	54.74	200.3	3103.32	199.34	138.37	76.34	173.46	1950.68	3457.78	36.34	89.32	5943.2	30213.3
CL265	2	0	19	0	2	0	6277.75	464.09	14.06	70.31	3.94	86.27	71.4	0.1	43.56	49.71	0.04	25.23	33.88	7.34	1.29	0.01	2.87	16.78	1.28	2.14	59.39	7.49	0.35	19.61	2.66	59.86	20.08	9.31	334.14	18.21	106.24	6.88	2368.35	140.18	242.14	15.68	203.36	2196.76	3030.96	30.28	50.25	2810.09	29469.7
CL266	1	1	31	0	2	0	6943.64	244.78	29.89	81.69	102.75	121.91	7.23	0.1	122.84	88.77	8.19	78.46	62.76	13.57	6.62	0.01	5.9	30.79	0.64	16.6	42.55	22.9	3.04	91.45	6.3	214.74	12.79	53.09	709.76	841.21	23.01	114.99	3950.19	241.64	268.76	33.57	134.5	1015.65	1667.18	69.23	78.94	2893.27	22607.8
CL267	4	1	37	0	2	1	3821.73	52.53	23.37	65.45	13.98	116.09	8.75	0.1	70.78	31.8	0.43	42.85	20.5	8.72	1.01	0.01	1.6	1.81	6.85	19.68	22.1	0.47	15.41	0.64	2.24	61.42	33.35	10.84	256.77	3.25	120.02	30.63	2064.35	933.13	223.38	14.26	225.86	1364.55	1015.65	21.35	35.95	3804.43	37412.1
CL268	2	1	31	0	2	0	5494.21	98.47	169.23	33.68	46.18	102.33	7.85	0.1	54.82	62.49	0.56	13.6	21.07	3.36	0.41	0.01	0.84	3.65	1.29	9.03	95.75	1.6	3.56	38.71	2.45	55.52	30	13.63	357.06	4.41	81.28	6.88	1480.81	1180.63	293.37	11.49	243.23	857.28	3666.19	35.52	99.7	3749.95	30906.8
CL269	4	1	33	0	2	1	16966.9	677.42	17.36	187.77	16.12	91.07	19.74	14.85	191.57	75.5	0.74	37.33	10.14	96.57	27.76	0.24	3.45	2.49	13.79	66.09	2985.11	7.16	42.11	27.72	2.66	66.04	26.92	2	540.38	1389.86	50.7	85.79	1896.26	144.05	297.12	111.45	118.94	675.33	2845.73	50.04	66.4	13586.8	24236.1
CL27	2	0	27	0	1	0	7314.15	261.64	40.47	48.92	69.87	367.48	46.92	0.1	183.23	76.32	0.72	68.41	44.64	4.54	0.97	0.19	1.45	8.6	0.62	4.42	5.25	23.44	10.48	121.83	6.56	94.31	30.82	9.97	665.95	154.68	49.08	42.21	864.63	161.88	176.33	21.22	197.54	1625.8	1727.3	58.62	60.19	4692.12	36486.1
CL271	4	1	41	0	2	1	1804.61	289.36	25.91	22.76	146.52	97.94	0.66	0.1	183.23	39.56	2.34	8.92	7.47	5.57	0.71	0.24	1.13	11.94	3.66	176.7	32.17	7.28	24.91	35.47	2.1	38.85	54.1	2.86	345.64	24.98	49.37	6.88	1449.46	822.93	254.49	8.33	395.17	477.86	10916.2	30.46	50.69	5812.02	29240
CL273	2	0	47	0	2	1	10275.4	128	42.59	40.61	86.48	94.93	0.66	0.1	125.64	71.32	0.56	27.43	22.64	8.26	0.83	0.01	1.51	31.54	1.64	9.99	53.16	13.75	0.2	17.82	2.31	130.79	33.05	3.68	656.12	196.82	68.62	6.88	1638.18	59.71	249.75	19	131.54	1994.93	3818.28	48.59	44.9	5994.53	32985
CL274	4	1	41	0	2	1	4025.61	119.35	71.99	101.99	10.07	87.08	0.66	0.1	94.63	67.87	0.1	41.2	22.64	7.55	0.92	0.01	0.9	1.52	1.8	2.78	29.1	4.87	2.43	33.83	2.66	56.71	20.94	4.78	396.35	18.48	65.41	95.2	1155.83	319.79	207.56	13.67	41	508.81	3102.61	29.91	89.7	1699.39	34643
CL276	4	1	43	0	2	0	35.28	17.01	34.53	27.99	23.61	89.49	23.01	0.1	81.11	71.32	0.95	21.95	7.81	8.42	0.22	0.17	1.06	2.33	27.22	4.75	49.96	0.47	6.56	6.9	1.96	186.84	14.91	1.05	385.23	0.56	34.05	178.85	1963.3	4491.58	233.75	30.83	557.55	1029.63	3914.34	24.29	35.28	3569.42	21872.8
CL277	2	1	55	1	2	1	4434.44	126.04	54.49	507.14	92.76	1210.08	0.66	551.02	174.07	118.67	88.22	21.4	76.13	5.49	22.54	0.01	9.01	4.86	13.77	72.91	41.32	41.62	32.29	13.5	193.05	756.63	44.66	4.01	983.52	256.89	109.43	392.82	2056.86	222.71	277.78	171.14	1358.27	545.03	5344.47	42.92	80.96	2614.94	27193.6
CL278	4	1	85	0	2	1	96.36	29.09	9.9	26.98	17.45	66.62	20.33	0.1	36.21	47.57	13.96	13.78	11.59	7.03	1.32	0.01	1.93	3.86	27.45	39.42	5.17	1.78	6.09	1.57	4.17	52.3	21.71	2.15	1717.58	216.77	24.6	27.84	1913.89	109.33	121.46	7.84	28.45	396.08	4838.2	27.8	47.94	1973.65	19150.5
CL279	2	0	29	0	2	1	1673	31.02	8.35	55.88	90.71	97.94	0.66	0.1	95.29	90.99	2.16	63.58	72.03	6.44	0.46	0.01	0.78	8.6	4.33	4.24	140.23	38.78	1.05	47.68	2.03	145.85	34.53	10.08	818.99	353.41	49.88	93.9	62947.8	85.4	107.71	13.59	163.2	689.44	1267.71	109.22	31.68	3693.48	27632.3
CL280	2	0	31	0	2	0	4888.4	197.4	10.07	100.37	13.13	47.7	0.66	0.1	118.75	124.85	1.32	38.25	29.72	6.05	2.33	0.01	1.87	12.02	1.62	4.11	133.62	3.85	3.89	67.39	3.56	58.29	16.76	19.59	767.21	12.48	139.86	51.31	1630.9	237.34	108.86	15.96	166.87	2365.81	4326.1	48.46	33.87	3224.78	31260.5
CL281	2	1	27	0	2	0	645.01	67.27	12.92	35.92	8.01	66.62	0.66	0.1	87.39	51.8	0.36	17.58	19.63	2.02	0.27	0.21	0.02	0.89	1.48	0.5	115.94	0.89	0.01	20.8	2.73	35.75	9.93	3.28	6078.19	0.56	25.11	62.15	17309.9	115.52	116.27	17.84	74.73	918.87	530	49.25	37.15	1418.88	24931.5
CL282	2	1	28	0	2	0	4980.68	315.73	46.6	21.64	21.24	70.49	0.66	0.1	80.54	15.03	0.04	11.07	21.65	1.25	0.05	0.01	0.02	1.96	0.66	6.14	77.11	4.9	8.72	2.42	1.53	16.17	16.04	10.95	52.29	0.56	34.71	6.88	1337.52	213.04	223.6	10.15	102.56	1071.96	1178.7	22.05	42.62	2060.05	34312.3
CL284	2	1	46	0	2	0	23.09	92.64	40.54	26.98	13.09	125.06	0.66	0.1	196.46	34.51	0.2	8.2	12.07	2.4	0.05	0.01	0.02	1.52	0.98	9.75	8.98	0.47	0.01	24.3	1.96	115.25	10.61	3.68	293.08	511.64	18.1	117.67	627.23	55.55	139.31	18.74	176.38	1183.09	542.18	15.24	62.27	2844.66	31749.3
CL285	3	1	25	0	2	1	8226.67	360.01	6.24	715.71	68.89	225.69	0.66	0.1	156.93	1148.48	74.67	217.01	601.56	230.79	74.81	0.01	0.38	10.24	6.22	9.03	103.43	35.41	4.71	939.25	4.64	114.59	545.53	210.63	1436.35	3.45	53.68	67.21	1667.42	209.34	241.67	20.55	179.31	1213.51	3725.94	1604.98	201.47	5953.23	34124.4
CL287	4	1	48	0	2	1	6274.55	421.54	82.43	210.49	9.83	82.96	0.66	0.1	113.31	50.76	0.04	29.62	31.61	17.86	1.41	0.84	1.04	1.89	21.65	3.17	2317.08	0.47	2.21	50.27	1.82	52.3	14.83	16.61	244.4	0.56	106.45	64.61	689.16	107.61	416.04	212.91	315.89	2523.56	4442.12	37.78	40.22	1123.12	27271.7
CL288	4	0	37	0	2	1	6271.99	196.77	19.64	153.91	27.6	91.07	0.66	0.1	117.64	66.99	0.15	50.24	63.6	21.45	1.89	0.01	0.78	2.62	1.19	10.48	38.84	3.31	0.48	78.11	2.24	32.58	15.96	43.4	199.82	7.98	37.61	16.73	299.48	69.05	74.48	17.05	56.45	1108.55	5812.58	19.64	39.19	1441.59	22964.1
CL289	2	0	26	0	2	0	7031.06	363.26	9.32	59.38	35.74	148.54	18.31	0.1	166.25	64.31	0.04	16.86	20.64	24.86	1.07	0.03	3.62	33.22	2.59	4.8	44.64	5.56	4.91	45.6	2.52	124.7	20.63	7.72	545.53	46.34	86.78	6.88	1947.4	77.05	194.18	23.34	174.92	1649.22	2388.64	38.26	72.69	1514.18	29215
CL29	4	1	39	0	1	0	2723.59	434.1	25.78	51.54	9.5	91.07	0.66	0.1	190.43	50.76	0.04	48.39	206.66	23.51	3.27	0.01	3.12	0.45	3.73	11.65	37.79	2.05	2.97	0.64	2.52	51.08	79.82	76.28	269.01	23.73	31.61	6.88	681.96	250.8	223.79	19.63	247.56	1184.45	2593.04	89.15	75.86	5766.32	26471.2
CL290	4	1	38	0	2	1	7859.82	32.85	38.04	14.16	10.1	77.8	0.66	0.1	80.39	37.08	0.04	8.92	9.49	1.62	0.33	0.01	0.3	2.96	1.03	2.24	16.56	0.47	2.55	8.95	0.94	77.23	21.4	6.32	206.32	43.6	6.22	33.99	2963.54	516.64	143.16	10.83	11.53	487.24	4112.59	498.2	54.07	947.85	19743.5
CL291	2	0	36	0	2	0	6905.35	115.98	38.83	21.64	34.01	82.96	6.24	0.1	48.63	34.51	0.04	3.04	6.07	2.51	0.02	0.01	5.96	0.96	1.7	5.59	29.68	0.47	0.89	27.72	3.69	66.04	22.49	0.87	124.15	2.62	18.75	59.84	2453.09	115.96	146.39	10.75	93.57	1278.35	2795.09	24.29	68.32	3128.37	28527
CL292	4	1	52	0	2	1	5474.24	328.52	70.45	39.78	41.49	140.05	0.66	0.1	51.3	76.32	1.63	6.24	13.94	39.38	15.28	0.01	2.59	6.16	20.52	15.1	131.15	0.98	16.74	19.02	2.45	73.55	49.76	5.47	328.35	6.35	79.17	68.69	1938.17	5228.39	266.66	14.4	144.83	318.79	11789.4	35.52	128.32	5032.88	28897
CL293	3	0	33	0	2	0	209.78	131.91	34.9	91.53	14.87	103.77	0.66	0.1	57.84	190.18	0.41	77.71	87.66	21.48	1.54	0.05	0.48	5.9	1.06	2.61	6.66	4.6	1.86	659.74	2.8	20.96	14.99	10.46	748.17	47.25	29.34	27.35	535.51	31.01	177.56	11.49	299.4	629.05	1018.34	34.52	22.93	2382.63	29677.4
CL294	3	0	30	0	2	0	9178.44	132.49	30.64	45.45	18.04	811.43	0.66	0.1	79.99	33.17	1.96	10.17	14.56	5.82	0.33	0.01	5.83	9.19	3.12	4.83	20.33	0.47	3.14	27.15	6.69	866.56	14.91	3.94	299.03	0.56	22.11	542.81	2576.09	307.22	202.94	134.61	78.52	716.51	2867.33	29.53	65.38	5842.24	34661.2
CL295	1	1	23	0	2	0	7120.63	345.79	17.92	81.69	4.36	90.28	665.93	0.1	15.84	30.4	0.04	4.64	31.61	4.27	144.66	0.01	0.63	4.16	6.29	4.28	1807.57	0.47	26.14	3249.05	0.87	16.17	1.96	6.97	116.78	0.56	107.29	6.88	3933.41	127.12	88.26	209.07	64.86	2166.99	1289.13	85.62	110.58	2094.21	32403.4
CL300	2	0	35	0	2	0	8332.37	285.74	43.92	139.92	43.79	68.58	1.45	0.1	102.53	109.7	0.04	45.44	85.14	27.08	2.94	0.01	4.48	2.36	4.31	7.39	536.53	0.47	0.01	74.73	1.53	27.9	32.09	32.65	675.74	61.69	206.1	106.84	1391.45	431.56	282.7	15.82	108.53	655.1	3198.44	45.75	86.41	4675.16	31567
CL304	4	1	60	1	2	1	9370.66	221.4	79.87	37.66	38.28	542.1	200.88	96.98	118.38	58.74	24.37	20.49	15.92	34.43	1.43	0.01	2.24	16.12	54.08	39.2	27.2	5.11	289.49	64.42	2.38	769.58	91.16	2.22	795.55	6.01	9.51	300.05	7660.69	9947.26	695.14	119.08	548.36	933.79	37639.2	32.09	40.98	1385.62	19020.1
CL305	4	0	44	0	2	1	10960.5	651.49	64.88	96.27	13.06	169.19	12.23	0.1	74.14	149.58	4.28	71.38	67.3	36.51	3.72	0.34	1.86	0.46	2.55	1.8	297.54	9.82	2.89	147.6	3.15	61.42	35.78	26.18	440.16	27.57	42.34	95.52	471.01	75.11	116.15	40.62	207.72	1415.88	1671.7	92.67	42.02	5962.97	23902.3
CL309	3	1	43	0	2	0	9584.33	114.71	40.78	57.3	25.85	161.46	75.33	0.1	85.84	39.56	0.04	11.79	22.08	1.88	14.63	0.01	2.66	6	1.21	3.39	17.29	10.6	3.56	286.31	2.24	80.87	21.56	5.09	293.08	2.17	112.64	81.87	791.61	346.22	22.04	17.97	108.53	1361.02	2386.78	28.77	34.54	4504.13	32709.2
CL31	1	1	50	0	1	0	2617.11	97.55	40.34	29.94	26.11	533.93	0.66	0.1	90.04	28.95	0.04	13.42	17.87	7.21	0.68	0.01	0.1	1.1	2.68	0.75	64.52	0.47	0.01	2.42	1.38	373.11	12.87	3.48	11.06	0.56	14.29	194.87	3206.36	101.35	170.35	49.08	390.19	418.77	6812.35	33.32	98.93	6096.36	34871.3
CL311	4	1	51	0	2	1	8393.33	507.89	30.18	4036.13	693.2	131.2	1120.92	40.69	466.7	4231.24	433.32	4546.9	2560.52	1072.35	346.1	0.01	113.79	27.76	231.88	8.31	1128.59	175.53	27	7071.66	73.22	149.86	2293.15	875.26	33974	66.44	1086.4	134.68	5243.63	299.54	462.98	159.52	12201.3	805.15	8031.06	736.41	168.31	3040.2	23549.2
CL312	2	1	36	0	2	0	4083.72	117.62	36.11	80.79	4.05	129.99	0.66	0.1	96.04	58.74	0.04	9.99	31.88	14.64	0.85	0.01	1.13	0.32	0.64	3.65	14.73	0.47	0.01	21.39	2.38	55.12	20.55	24.26	101.69	21.71	26.7	52.38	1427.94	73.22	95.8	10.49	77.76	371.6	836.72	26.4	49.78	3991.67	26151.5
CL313	4	1	37	0	2	1	9159.24	533.28	26.85	26.98	6.24	158.3	0.66	0.1	134.2	64.31	0.2	13.24	10.31	3.69	0.31	0.3	1.84	1	1.02	35.33	7.3	0.47	6.88	0.64	2.38	88.36	25.85	1.21	571.1	0.56	52.26	47.11	947.22	414.76	119.89	12.29	152.19	265.31	2712.52	35.02	78.32	6407.23	38968.4
CL314	2	0	37	0	2	0	13964.8	374.81	14.97	30.9	34.55	120.63	103.32	0.1	56.03	44.25	0.04	14.14	8.82	9.14	0.08	0.01	9.21	15.84	2.96	14.29	8.8	13.26	6.77	41.91	3.01	79.42	18.74	3.28	256.77	36.65	84.83	131.18	254.61	498.74	215.18	13.82	163.2	2137.01	2812.94	23.86	25.95	8251.85	41392
CL315	2	1	45	0	2	0	2598.59	33.55	17.88	108.35	29.25	107.98	0.66	0.1	86.45	73.84	0.04	17.04	21.22	4.27	0.27	0.01	0.64	1.78	0.12	2.68	10.77	0.47	0.01	50.78	0.72	51.08	17.08	0.05	43.08	8.92	51.86	80.78	418.7	32.55	146.12	21.58	90.57	1545.87	2426.9	19.13	52.84	1822.01	31096.6
CL316	2	0	62	1	2	1	6548.04	186.96	28.14	103.06	6.79	110.05	0.66	0.1	36.08	63.4	0.41	55.79	56.7	8.72	2.04	0.01	1.94	11.47	2.41	12.48	62.5	0.47	3.59	58.93	1.75	91.18	36.52	10.4	193.26	281.32	104.95	105.19	527.31	320.82	301.99	17.77	208.45	1827.66	8406.03	39.34	52.89	2355.82	28864.3
CL318	4	1	47	0	2	1	14443.6	455.57	49.62	278.05	31.24	91.85	0.66	0.1	93.63	81.91	3.42	38.62	37.17	6.69	0.99	0.56	3.28	3.77	10.09	21.78	1370.26	4.06	25.29	17.21	2.1	106.94	44.37	16.42	429.31	7.5	9.88	109.94	1467.19	5156.52	305.93	269.73	491.75	511.82	8051.44	35.52	89	2105.76	28139.8
CL32	2	0	34	1	1	0	949.17	417.51	12.43	21.64	7.26	172.72	0.66	0.1	52.24	54.84	0.04	12.34	27.94	8.85	1.46	0.01	0.02	42.43	0.5	2.32	3.74	9.02	0.01	0.64	3.83	37.09	1.96	14.04	145.68	0.56	1.44	6.88	137	44.59	90.55	7.94	121.17	745.11	842.69	15.84	43.81	5280.32	32441.6
CL320	4	1	72	0	2	1	9891.67	166.91	9.6	94.61	14.84	360.46	0.66	10.58	53.05	111.01	2.36	19.76	73.32	18.85	2.76	0.01	1.35	3.08	3.25	26.23	34.15	0.47	7.63	8.28	5.9	233.55	22.79	34.69	440.16	0.56	58.83	133.52	3194.06	6700.49	97.46	44.62	193.9	377.08	11036.5	1461.59	98.58	4233.22	28659.5
CL325	2	1	44	0	2	0	50.67	170.38	19.94	37.23	50.32	89.49	4.4	0.1	165.94	40.76	0.04	18.85	24.62	2.24	0.04	0.01	1.01	5.44	3.7	1.61	16.12	15.01	3.91	8.95	1.82	50.27	19.37	3.81	304.95	29.15	50.76	77.04	343.62	36.71	169.98	15.54	420.79	1685.81	4854.36	2343.76	25.92	547.58	39800.8
CL326	2	1	31	0	2	0	1567.91	31.96	43.5	130.9	47.54	51.42	0.66	0.1	131.29	436.08	3.8	97.5	496.65	127.88	4.19	0.01	1.14	8.12	2.63	10.05	16.21	20	2.18	44.02	6.03	256.52	86.26	103.66	385.23	0.56	23.53	6.88	896.21	85.42	329.27	33.62	266.32	1109.03	2075.05	95.1	26.17	4265.14	31590.6
CL328	2	1	22	0	2	0	182.22	58.22	12.03	68.71	37.03	76.02	5.9	0.1	179.41	75.5	11.63	235.43	39	2.24	132.63	0.01	1.97	27.04	2.63	11.99	49.94	3.82	4.1	49.24	2.52	54.32	24.94	12.01	450.95	0.88	38.11	6.88	400.16	62.79	327.39	14.26	251.17	1361.95	11477.3	913.56	51.28	3761.14	33247.9
CL329	2	0	36	0	2	0	237.19	117.46	27.61	118.85	8.52	357.25	15.52	29.52	121.15	73.01	12.28	59.5	74.49	2.11	3.93	0.01	3.05	12.34	0.64	1.67	22.55	0.47	1.2	8.28	49.88	260.78	16.6	36.88	385.23	0.56	19.72	150.52	850.96	23.46	234.94	46.05	251.9	915.84	2118.85	1139.51	40.41	3503.45	20090.3
CL33	1	1	37	0	1	0	7996.32	165.5	27.98	26.98	24.06	123.18	0.66	0.1	194.32	39.56	0.04	64.88	27.26	13.18	0.68	0.01	2.36	4.82	34.7	3.94	1581.01	0.47	5.27	38.17	1.31	46.96	19.53	3.61	166.47	152.94	6.74	6.88	738.42	27.07	146.27	11.41	126.36	1778	1412.92	709.61	397.79	1546.41	35519.9
CL331	4	1	75	0	2	1	44.1	403.76	14.79	41.44	17.32	78.68	56.04	8.77	51.16	66.11	4.93	22.31	11.11	2.84	1.1	0.21	0.88	8.68	4.11	73.62	152.41	0.8	9.83	28.28	10.11	41.02	18.74	2.44	482.96	1910.19	77.47	71.96	802.45	81.05	194.02	11.24	456.3	1628.99	1915.45	38.1	41.1	2217.42	25839.9
CL335	1	1	21	0	2	0	1090.07	554.27	34.89	511.85	21.66	58.31	44.86	0.1	38.38	595.22	8.04	543.79	358.64	70.58	15.14	11.97	2.61	0.76	2.7	3.15	49.91	21.41	5.81	277.53	6.1	52.3	170.87	164.67	2076.01	6.52	35.1	70.34	738.42	25.19	111.34	13.89	542	770.32	2187.08	94.43	50.61	4647.43	46178.4
CL336	1	1	45	0	2	0	133.41	496.81	27.72	68.06	7.03	196.68	0.66	0.1	151.84	67.87	0.17	52.09	34.41	2.79	2.32	0.07	0.84	11.89	2.56	10.47	17.62	6.37	0.97	104.96	2.94	91.53	11.29	15.87	334.14	0.56	15.68	114.28	1042.69	68.01	507.75	13.37	720.47	4287.09	1783.93	32.45	52.71	10481.7	44219.6
CL338	2	1	38	0	2	0	337.36	193.19	16.4	164.56	46.18	64.62	0.66	0.1	121.25	224.96	3.5	60.61	49.55	9.92	10.31	0.03	2.11	2.49	2.23	8.94	31.46	7.86	0.53	55.39	7.8	170.7	43.94	75.16	540.38	51.88	11.12	82.23	400.16	36.2	401.66	26.9	276.4	620.3	1397.96	50.17	38.95	9059.68	33515.7
CL339	1	0	47	0	2	0	136.14	148.63	8.03	104.66	69.32	102.33	16.84	0.1	150.84	123.63	0.04	74.73	28.49	5.04	4.39	0.01	1.19	3.84	0.79	11.85	20.83	0.47	7.78	56.91	6.16	79.42	24.1	44.89	418.4	54.01	15.95	53.17	779.05	129.46	296.35	12.13	375.22	1461.37	3964.9	2470.8	42.18	5987.88	32765.7
CL34	4	1	27	0	1	0	2075.24	223.01	53.54	90.68	73.37	192.52	27.65	0.1	207.92	167.54	3.16	81.81	61.43	12.4	3.26	0.44	2.58	13.98	4.08	6.76	159.45	26.21	0.11	104.96	8.25	122.11	36.15	15.72	1570.35	145.02	62.3	83.31	792.39	99.61	314.83	22.88	278.56	1283.5	2358.62	82.73	81.94	4473.63	32295.7
CL342	2	0	41	0	2	0	159.21	152.23	22.63	147.1	55.77	76.91	26.79	0.1	79.6	121.17	5.12	43.41	55.85	4.87	4.1	0.01	0.24	23.12	1.33	2.05	11.4	1.13	18.61	58.93	2.73	44.87	19.69	16.61	93.94	0.56	75.77	6.88	358.21	320.65	452.92	14.91	126.36	750.63	17972.9	24.08	19.75	1669.45	23348.8
CL343	1	1	26	0	2	0	38.72	178.4	20.25	22.76	44.79	92.63	0.66	116.48	79.19	15.03	0.04	15.77	8.32	1.02	0.78	0.01	0.46	24.43	1.25	3.84	11.39	3.75	7.07	58.42	3.49	6.41	8.9	3.21	43.08	8.46	30.5	6.88	269.67	42.07	174.83	13.37	562.5	2229.98	3149.71	21.11	18.89	4145.52	30273.7
CL345	2	0	21	0	2	0	46.09	479.05	22.7	18.1	11.5	59.39	9.88	0.1	52.2	31.8	0.04	4.28	16.68	0.54	0.22	0.01	0.37	1.35	0.5	5.08	9.77	1.54	0.01	0.64	1.38	260.25	10.78	3.28	101.69	0.56	12.69	92.91	927.4	28.83	266.53	49.92	143.35	4149.97	1622.2	37.47	79.08	6482.87	26261.5
CL346	2	1	30	0	2	0	61.52	315.71	13.68	28.97	29.88	103.05	0.66	0.1	260.38	67.87	0.15	29.62	24.62	1.6	0.37	0.01	2.53	5.22	1.32	7.49	65.01	4.42	0.59	14.75	3.08	34.4	14.75	4.72	472.35	22.6	30.01	72.36	415.68	20.07	269.93	13.22	151.45	1393.02	1460.43	29.15	21.56	7913.26	49450
CL348	3	1	50	1	2	0	90.53	468.52	26.95	66.44	32.47	168.69	0.66	0.1	136.58	76.32	0.04	24.14	22.64	3.31	0.68	1	0.6	1.99	9.53	0.1	1579.66	2.48	0.01	39.78	3.28	18.34	15.88	9.2	535.22	20.81	58.65	50.22	283.85	111.65	432.32	622.89	368.8	856.7	1088.93	47.93	83.19	2863.05	37890.2
CL349	2	1	18		2	0	153.37	688.53	4.94	123.34	31.68	110.73	20.13	0.1	187.98	123.01	0.47	49.87	49.67	6.72	5.7	0.01	0.89	41.79	3.78	5.04	297.31	9.49	4.41	174.86	3.01	42.74	19.92	6.55	450.95	16.08	26.98	6.88	417.19	20.58	229.21	21.46	489.63	2298.86	2373.23	55.78	85.88	10536.6	53086.9
CL35	2	1	27	1	1	0	4096.41	125.21	37.62	708.07	17.03	100.88	12.97	0.1	106.76	112.95	1.3	269.85	118.43	19.88	2.19	0.01	1.27	1.67	1.07	4.72	8.13	2.88	14.81	44.02	7.21	50.27	10.87	134.17	1089.67	0.56	27.72	48.55	1554.59	258.86	229.54	9.08	110.02	1484.03	331.68	1415	53.31	3460.69	33114.2
CL350	4	1	55	0	2	1	1516.56	577.72	43.02	222.28	62.33	476.68	0.66	13.79	90.2	100.26	13.28	749.88	392.99	38.39	14.94	0.01	4.16	3.67	9.66	20.28	61.27	14.22	3.18	166.71	4.57	354.08	218.4	150.66	675.74	33.47	38.73	213.39	1539.38	9314.81	188.76	53.51	894.96	295.15	6184.27	48.46	59.69	3395.38	24476.2
CL351	2	0	75	0	2	0	203.71	526.95	2.01	58	77.89	90.28	0.66	0.1	50.29	90.26	0.34	16.68	37.56	4.69	0.66	0.01	2.52	3.57	12.92	9.53	26.73	8.96	3.87	18.42	2.1	67.94	23.03	13.48	412.91	52.78	59.43	6.88	693.63	54.37	123.8	12.76	648.6	878.43	3814.76	37.31	106.88	9551.38	45591.5
CL352	1	1	38	0	2	0	184.8	730.76	14.6	69.99	59.27	149.09	22.26	0.1	135.49	71.32	1.85	29.99	27.26	4.67	3.02	0.19	2.06	4.98	14.49	7.72	626.54	11.54	3.23	94.27	4.17	71.32	39.95	6.44	665.95	42.45	5.44	62.15	433.51	96.85	241.91	51.5	594.28	1537.17	5136.66	51.96	76.24	9225.69	36952.2
CL354	2	0	24	0	2	0	2897.93	55.38	114.05	25.44	17.84	189.23	32.13	0.1	100	41.94	0.04	15.95	4.61	2.2	0.22	0.56	1.28	0.5	2.91	9.57	6.53	5.45	2.18	56.4	2.52	75.76	33.35	1.85	287.11	6.35	53.88	24.17	3941.17	1438.82	377.76	14.04	238.17	4422.88	3346.22	24.29	49.97	2744.24	30071.5
CL358	4	1	97	0	2	1	22.34	177.46	5.4	16.19	19.53	182.07	0.66	0.1	88.04	10.16	0.04	7.13	6.43	1.23	0.02	0.01	3.94	11.55	4.86	16.76	101.46	15.25	0.32	0.64	1.96	88.01	43.58	3.07	11.06	12.9	25.09	35.55	803.98	212.38	352.78	23.11	340.95	354.49	7018.5	21.11	16.37	4567.66	29516.5
CL36	1	0	27	0	1	0	1980.15	138.19	23.27	125.55	18.49	142.92	0.66	0.1	82.73	60.63	8.21	77.71	98.18	16.33	4.03	0.01	0.35	41.24	2.21	8.56	44.34	4.26	0.46	58.93	4.91	62.97	39.95	36.84	535.22	28.67	0.83	86.83	465.66	39.1	163.03	11.49	68.66	2160.31	2703.2	500.97	49.33	1570.64	21230.5
CL360	3	0	38	0	2	1	11714.6	248.61	61.86	111.73	65.51	948.49	41.78	0.1	50.8	77.94	9.26	323.82	18.46	37.24	0.59	0.01	3.35	21.29	26.22	8.79	186.23	4.32	8.99	131.69	139.68	728.91	27.52	19.79	519.68	12.19	63.65	339.13	5882.94	1308.79	209.03	117.01	408.7	1331.99	7280.85	2471.72	202.29	4043.79	28684.3
CL363	4	1	41	0	2	1	11892.1	135	65.24	45.45	36.4	80.41	0.66	0.1	220.06	41.94	0.04	7.13	7.64	544.23	0.23	0.01	1.14	147.04	6.68	8.25	23.15	4.72	16.27	139.68	3.56	53.11	34.09	2.86	179.98	0.56	18.02	6.88	705.97	615.92	337.38	13.37	132.28	824.86	12398.1	27.2	55.04	4864.71	32726.7
CL367	1	1	35	0	2	0	119.07	608.23	32.48	76.87	38.15	173.22	0.66	0.1	146.22	100.26	0.22	22.68	33.21	5.04	0.86	0.9	0.87	2.93	18.04	0.26	1728.26	0.8	0.01	47.16	4.17	23.5	12.79	11.27	493.51	50.64	69.11	57.21	341.74	148.99	395.52	700.06	478.29	713.19	1458.03	49.12	116.2	2952.79	38531.6
CL368	4	0	46	0	2	1	126.28	88.72	15.34	130.18	9.03	66.62	4.4	0.1	34.37	38.33	0.04	43.78	48.3	3.4	0.11	0.01	5.14	0.93	3.03	17.34	3.14	2.57	11.55	2.42	3.21	61.42	46.89	2.37	256.77	0.56	48.69	77.99	318.34	70.69	120.78	14.69	329.5	392.47	1385.94	31.38	16.79	5378.91	28431
CL369	3	1	32	0	2	1	13449.5	817.29	32.95	303.88	61.38	505.8	118.36	62.68	184.57	523.67	20.68	197.12	173.69	40.01	19.46	24.16	12.84	28.54	11.41	17.22	283.53	20.26	27.11	498.32	78.1	388.29	104.24	61.02	4231.26	127.71	158.52	192.08	3436.32	198.53	380.45	70.28	1013.12	2412.96	1688.2	152.73	282.66	7291.49	38912.8
CL370	2	1	38	0	2	1	10655.4	123.19	11.55	66.44	24.8	184.96	47.33	0.1	167.43	93.18	15.97	30.17	33.88	4.52	2.98	7.84	3.93	4.06	3.93	3.81	249.28	1.6	30.83	47.68	5.77	308.1	29.4	9.42	456.32	5.14	104.44	206.94	2073.86	275.6	78.1	51.74	336.66	479.37	2322.24	54.45	62.61	4935.4	36255.5
CL371	4	1	38	0	2	1	18984	47.94	14.75	122.1	83.61	207.08	0.66	0.1	235.82	166	11.39	105.36	52.9	4.45	10.41	0.13	5.47	9.69	3.48	26.25	11.92	12.29	6.2	360.34	4.44	261.84	19.84	25.18	374.02	12.76	76.3	146.86	1068.66	175.89	88.39	42.95	212.08	1454.84	5716.18	78.91	86.44	8268.09	28444.5
CL377	2	0	27	0	2	0	13905.7	1062.04	34.5	53.73	35.27	207.08	8.16	0.1	112.83	48.65	0.1	22.49	19.19	5.27	0.82	0.15	3.88	19.76	3.8	6.77	540.22	0.47	6.51	88.62	3.08	39.72	22.49	11.59	488.24	9.99	84.16	98.56	995.1	177.93	42.33	28.08	385.2	2143.92	5680.87	108.61	390.13	7523.39	43859.5
CL378	2	1	70	0	2	1	9163.77	236.97	24	232.32	59.15	185.91	0.66	0.1	249.73	92.45	0.8	59.13	136.17	6.75	11.19	0.01	7.07	5.2	6.08	10.87	8.62	4.57	2.72	48.2	2.87	195.2	10.53	36.67	269.01	0.56	44.7	150.03	657.07	131.04	302.69	26.74	118.94	1244.81	4332.96	31.01	86.84	2912.38	31251.2
CL379	4	1	30	0	2	1	81.08	236.73	9.77	61.78	158.58	167.16	7.23	0.1	70.73	93.9	0.76	28.52	22.36	2.13	1.15	0.03	4.96	7.49	4.05	23.06	18.39	5.72	5.19	50.78	4.97	126.63	21.71	6.32	809.63	19.39	54.82	105.94	618.29	214.59	364.31	18.93	95.07	1273.79	6932.55	39.96	20.57	8190.27	37153.7
CL38	1	1	49	0	1	0	2567.14	598.62	39.16	41.44	39.37	202.6	21.88	0.1	130.04	128.46	0.38	53.94	32.41	50.05	1.32	0.01	1.02	3.57	8.83	6.17	354.68	3	9.12	69.36	2.17	37.09	22.87	10.95	2026.78	0.56	92.55	46.53	1207.46	486.55	104.92	10.91	347.38	920.84	4511.03	1258.05	378.57	1506.96	29437.9
CL380	2	1	34	0	2	0	78.68	899.91	6.62	47.78	25.69	62.57	0.66	0.1	223	77.94	1.03	26.69	21.5	4.45	0.94	0.01	4.89	6.85	1.97	9.24	96.31	1.66	0.01	45.6	7.21	130.15	27.75	12.01	407.41	6.01	65.21	148.7	472.34	106.54	152.95	25.59	183.69	2202.05	2933.75	37.47	115.67	9095.81	43893.5
CL381	4	1	56	0	2	1	108.95	349.51	82.02	12.72	184.2	98.68	0.66	0.1	123.9	96.05	0.97	22.86	30.26	4.4	1.23	0.05	3.39	15.95	4.47	39.1	26.15	18.87	2.85	36.01	4.03	124.05	27.37	5.77	586.31	23.36	22.52	99.34	727.48	194.85	419.74	13.22	335.94	683.01	6266.02	42.19	59.98	4712.44	28937.3
CL383	2	0	44	0	2	0	63.39	1707.06	1.75	58	34.08	103.05	0.66	0.1	112.01	35.81	0.04	23.04	9.82	3.48	0.9	0.01	0.2	4.82	4.9	0.38	77.47	0.47	0.01	53.35	2.03	18.87	30.97	10.51	244.4	5.32	4.75	6.88	221.1	49.01	180.58	10.15	454.88	493.38	3517.54	38.26	24.23	3669.64	32593.7
CL384	1	1	55	1	2	0	222.81	1297.83	10.41	143.88	81.43	183.52	1.45	0.1	70.41	146.28	3.72	49.68	55.85	6.03	2.48	0.01	1.14	30.35	15.02	17.05	1282.62	9.04	0.43	89.56	2.66	227.23	52.75	32.56	1150.49	560.59	99.07	117.11	771.9	109.49	278.95	375.67	621.8	881.44	6085.58	54.32	91.91	4701.68	34845.4
CL385	1	1	24	0	2	0	215.81	318.18	22.45	78.69	32.54	195.76	0.66	0.1	136.87	50.76	3.63	48.39	49.42	4.27	1.37	0.05	3.16	23.48	1.81	0.79	268.75	8.44	11.59	65.41	3.08	81.59	7.5	13.16	374.02	0.56	7.49	80.41	1114.43	41.39	310.63	11.16	704.97	3452.01	4646.22	49.65	135.66	4779.74	31292.4
CL386	4	1	53	0	2	1	60.26	122.16	24.76	44.66	130.59	123.81	0.66	0.1	261.3	81.12	1.12	18.67	44.89	2.68	1.26	0.15	1.79	3.79	4.76	4.23	37.99	5.64	1.36	19.02	4.97	21.99	41.7	6.44	856.18	8.77	38.92	8.83	390.54	135.78	308.61	13.52	190.98	573.35	1251.1	508.42	37.45	7552.34	38470.6
CL387	1	1	26	0	2	0	92.87	1505.53	34.5	87.83	86.72	110.05	0.66	0.1	227.3	44.25	0.04	22.68	9.49	1.15	0.02	0.01	1.82	9.39	2.95	2.24	305.94	11.97	2.29	33.28	2.38	62.2	21.71	10.35	131.42	0.56	13.7	25.81	1066.32	24.93	303.19	14.98	513	3063.24	4375.26	1637.42	142.51	10892.8	52629.5
CL388	2	0	25	0	2	0	61.52	224.37	26.23	57.3	26.52	60.47	15.97	0.1	194.38	85.76	1.26	27.43	18.01	4.23	0.6	0.01	2.57	12.11	1.77	3.2	70.58	6.66	0.22	44.55	2.45	126.95	24.64	7.49	586.31	36.41	15.95	130.66	636.04	97.67	190.14	17.71	563.91	1049.88	3505.15	39.34	22.17	3753.92	37861.1
CL389	1	0	27	0	2	0	68.97	526.67	31.87	30.9	75.46	105.89	45.28	1.49	151.84	68.74	0.17	23.22	14.86	5.02	0.41	0.78	0.68	15.88	6.57	8.19	102.22	0.47	2.26	61.93	4.5	39.72	30.82	4.59	665.95	1.94	69.72	62.83	967.28	150.21	255.4	11.16	1098.25	1290.18	7292.51	50.68	64.65	941.57	44874.8
CL390	1	1	39	0	2	0	4036.41	341.5	46.41	135.2	66.58	131.8	21.11	0.1	236.11	156.06	4.75	62.46	53.64	15.64	1.98	1.75	3.6	1.6	2.44	1.9	14.29	12.99	2.94	518.59	31.75	205.46	31.42	45.47	771.95	0.56	24.84	159.69	782.21	254.89	335.29	29.55	741.59	2343.43	3520.78	858.5	55.41	6189.89	40469.6
CL392	2	1	44	0	3	0	12132.9	245.56	31.41	46.62	44.07	151.84	438.56	0.1	115.99	71.32	30.56	11.07	10.95	153.33	1.46	0.01	1.37	17.2	45.55	8.35	53.91	10.14	110.48	250.13	4.03	54.32	38.64	4.33	524.87	9.69	234.09	66.14	3828.82	135381	482.57	19.19	681.02	2499.12	8940.97	1101.58	103.56	4552.35	34065.9
CL394	1	1	29	0	2	0	949.55	70	11.19	599.94	17.19	74.21	0.66	0.1	191.48	331.01	39.03	962.85	688.59	170.96	24.7	0.01	1.36	6.18	11.71	12.04	2584.15	9.36	2.41	62.43	3.69	67.18	261.74	228.47	938.51	165.56	7.34	79.67	498.12	28.51	352.03	27.44	797.19	2256.2	2770.57	45.33	30.21	5264.2	32836.9
CL397	4	1	48	0	2	1	39.4	227.55	6.57	25.96	1.64	45.09	35.27	0.1	83.47	22.66	0.04	5.35	2.03	3.52	0.02	0.01	0.18	2.23	24.57	17.16	7.5	0.47	17.93	9.62	2.03	9.09	12.45	1.13	11.06	0.56	15.36	6.88	2562.42	681.22	163.13	7.03	71.7	614.75	2098.94	10.06	24.23	1151.13	18110.3
CL398	4	1	35	0	2	0	1617.58	372.05	57.86	23.31	31.4	87.89	31.97	0.1	38.55	68.74	1.49	18.67	22.5	14.73	0.55	0.17	9.56	4.86	13.12	16.56	9.96	3.68	9.44	36.01	2.66	128.55	37.32	3.94	412.91	32.04	85.1	81.87	9568.34	529.05	491.38	18.1	688.07	431.12	9133.52	47.79	155.32	4753.39	34916.7
CL399	4	1	60	0	2	1	10279.1	104.34	9.38	58.69	33.67	121.27	31.64	0.1	212.95	37.08	0.61	13.96	30.26	0.7	0.19	0.19	8.25	1	122.33	72.61	1603.09	17.05	119.35	148.92	2.1	142.13	211.13	2.22	269.01	38.28	503.45	149.79	3670.3	53947	151.42	90.03	989.2	548.03	21607.4	265.98	159.35	10145.6	35951.6
CL400	2	1	41	0	2	0	50.67	19.51	75.24	37.66	59.27	152.93	16.19	0.1	236.75	25.92	1.28	5.35	13.01	1.49	0.02	0.11	1.51	3	0.77	7.93	20.34	3.24	3.39	51.3	2.03	91.88	27.44	3.14	152.68	5.32	3.32	97.76	793.95	38.68	355.5	18.74	279.28	1484.79	2818	22.97	30.48	5040.75	42756.4
CL401	2	0	19	0	2	0	95.2	23.87	83.99	95.72	52.39	505.53	40.34	0.1	274.98	81.12	23.25	63.58	31.07	3.38	5.77	0.22	1.87	11.96	2.36	26.54	21.35	11.25	4.69	172.3	2.52	239	35.71	40.14	665.95	47.02	6.76	213.39	1220.96	215.87	381.57	55.45	249.01	898.32	3763.29	43.07	18.8	4428.35	31224.4
CL404	4	1	28	0	2	1	329.47	698.63	29.98	50.42	39.53	170.21	0.66	0.1	156.95	60.63	0.82	24.87	4.43	8.29	0.49	0.01	2.22	0.71	8.22	4.47	26.88	8.69	8.1	20.8	2.24	32.12	58.84	6.79	586.31	1.7	73.88	103.52	446.38	352.67	238.71	13.06	383.77	782.65	5198.06	44.49	53.18	6526.63	41491
CL405	4	1	67	0	2	1	53.9	108.16	52.15	39.78	31.94	118.05	0.66	0.1	98.47	34.51	0.04	18.67	13.79	3.48	0.02	0.01	1.34	1.24	21.89	56.7	27.67	6.06	27.28	19.02	1.24	172.77	55.31	6.08	11.06	8.61	110.19	34.78	3424.33	188.64	139.96	33.08	831.66	257.39	4139.35	13.35	36.82	3412.44	31410.8
CL406	4	0	48	1	2	1	4087.84	298.28	10.97	107.04	88.69	83.8	36.49	0.88	167.22	85.76	1.18	46.17	15.62	10.77	0.5	0.01	2.47	4.27	19.97	31.05	26.7	3.16	44.18	12.23	3.01	117.22	91.3	14.3	596.4	32.87	431.53	138.39	577.91	24796.5	1059.01	51.83	575.21	712.39	34902.7	31.38	42.24	7605.89	32337.4
CL407	4	1	47	0	2	1	9208.86	165.54	70.22	72.53	68.95	362.07	333.51	0.1	179.71	56.81	0.04	9.82	26.57	151.29	0.55	0.11	6.01	2.29	495.76	37.28	118.36	5.93	22.34	46.12	1.89	119.51	97.43	4.4	675.74	8.3	142.41	99.34	2340.84	34683	755.33	41.44	147.77	870.9	3162.29	32.62	66.69	3209.14	27804
CL408	1	0	20	0	2	0	16223.2	297.01	68.88	94.33	29.82	199.89	0.66	0.1	138.68	77.13	17.54	14.32	16.83	7.26	0.61	1.61	1.61	61.95	1.22	16.17	21.78	6.27	63.4	180.41	207.94	290.91	30.22	7.61	795.55	18.35	182.27	301.94	2605.07	201.8	163.33	15.54	152.19	2038.19	4795.87	34.18	68.21	6590.15	23190.8
CL409	1	1	32	0	3	0	12598.3	346.85	29.89	230.59	28.17	738.58	0.66	8.62	165.46	114.24	4.39	48.21	60.83	35.37	14.47	0.01	2.52	34.44	2.83	21.09	132.01	15.94	25.59	196.48	3.49	330.05	35.42	72.51	493.51	137.98	130.62	140.91	2841.01	111.92	244.43	35.22	110.76	1553.68	9486.95	73.59	99.12	4222.71	33317.3
CL410	2	0	27	0	2	0	9599.98	536.02	81.93	689.89	23.1	158.83	0.66	0.1	220.96	415.81	7.48	697.38	576.79	50.9	36.27	0.01	1.26	67.25	0.9	4.48	47.96	4.72	24.43	77.15	2.8	111.28	114.88	148.45	304.95	21.58	31.3	97.61	2051.4	172.57	232.49	17.44	101.81	2076.89	8436.22	25.78	79.41	4520.58	37638.1
CL411	1	1	36	0	3	0	9773.82	205.98	27.27	123.34	18.52	755.09	10.95	69.86	90.67	67.87	31.05	29.99	19.92	12.37	1.14	0.03	18.39	46.71	1.6	6.06	12.07	19.22	3.66	57.41	4.03	590	20.47	5.22	2666.8	1.18	48.57	342.87	2467.1	68.29	223.91	91.11	245.4	1049.6	7464.87	48.33	106.2	2298.04	23746.7
CL412	4	1	37	0	3	1	14088.3	774.83	64.54	118.6	28.33	634.38	152.91	0.1	297.11	124.24	26.17	28.71	19.33	81.34	2.5	0.19	4.25	1.1	237.95	40.22	231.4	7.02	152.43	132.14	5.9	326.54	72.87	7.2	714.59	8.61	479.9	337.36	17781.8	73640.6	130.73	114.35	984.28	1577.65	4147.27	42.92	113.08	6496.94	26218.3
CL413	4	1	64	0	3	1	20728.9	754.39	53.41	66.76	28.17	336.62	56.79	2.75	84.66	73.01	2.16	18.67	25.32	10.17	0.42	0.01	8.89	13.18	6.46	60.43	279.89	13.59	35.05	23.14	3.83	147.71	49.04	4.46	351.36	15.81	110.64	116.68	1475.11	2088.32	116.65	24.93	161	1151	1841.07	39.04	108.98	7637.49	26675
CL414	3	1	40	0	3	0	15844.9	105.81	12.08	54.09	17.87	565.81	30.83	0.1	208.53	54.84	1.26	10.71	64.56	253.79	1.75	0.01	4.19	9.44	16.73	31.53	67.85	7.44	14.63	49.24	3.69	89.07	78.57	27.99	545.53	34.77	87.76	72.36	2263.2	5921.31	343.84	21.46	657.06	1942.86	18193.7	36.83	192.08	5955.11	38831.1
CL415	1	1	53	0	3	0	15214.2	442.56	36.48	38.94	104.58	376.94	69.8	0.1	451.14	54.84	1.24	9.46	13.17	3.21	0.63	0.11	2.95	143.39	7.39	9.16	55.41	8.57	12.9	119.12	3.08	343.73	33.87	5.47	379.63	50.98	70.07	185.46	4545.78	88.11	273.58	76.56	578.04	1324.45	12136.7	1449.44	134.96	2757.13	36572.9
CL416	1	1	19	0	3	0	16874.1	654.02	39.78	48.54	36.71	504.18	38.29	0.1	113.85	45.37	19.49	21.4	21.93	5.24	17.44	0.01	5.37	1597.09	4.31	9.67	125.04	6.17	4.76	538.76	11.07	179.55	37.18	5.83	339.9	13.89	166.6	162.49	963.43	160.21	313.14	24.93	342.38	4797.02	3942.88	173.99	184.7	6935.61	34166.6
CL418	1	0	21	0	3	0	17415.2	212.13	68.23	51.17	45.93	1124.54	3.56	0.1	106.21	47.57	71.91	10.35	7.98	99.64	32.8	0.13	30.78	2555.48	6.32	1.14	151.84	41.79	36.99	73.76	2.45	703.42	17.16	3.68	231.88	298.86	99.05	416.63	2822.09	84.48	312.66	43.83	1629.2	2752.78	2290.64	50.55	63.85	8236.64	32485.4
CL419	2	1	37	0	3	0	7759.73	329.98	36.38	47.39	24.51	159.36	19.34	0.1	177.19	100.26	2.32	27.97	16.38	10.6	1.91	0.15	2.62	8.37	9.76	5.99	463.17	0.47	9.04	110.01	4.3	54.32	26.46	16.91	656.12	19.91	32.3	85.96	1607.29	26.14	213.24	14.98	320.19	1716.46	2340.3	891.59	181.55	8218.04	42500.6
CL421	2	0	32	0	3	0	7603.07	215.09	15.79	363.7	12.3	94.17	28.17	0.1	105.83	104.37	1.24	42.85	278.7	29.69	18.44	0.01	0.52	2.59	2.72	11.31	13.57	12.6	6.03	47.16	1.82	231.63	74.89	102.19	434.75	198.14	41.27	79.3	1214.74	226.94	315.15	42.91	178.57	2093.74	3084.16	1380.12	100.84	2888.16	28306.2
CL423	1	0	18	0	3	0	1313.69	304.64	16.17	160.82	30.42	105.89	0.66	0.1	125.56	144.06	6.35	144.8	207.38	37.53	4.43	0.01	0.62	104.77	1.52	6.29	80.46	6.22	7.51	68.87	1.82	266.61	10.7	73.72	244.4	4.6	93.33	97.45	2748.92	77.5	92.89	39.53	143.35	2221.06	401.82	66.4	134.6	2679.7	24264.4
CL424	1	1	36	0	3	0	16159	478.03	38.02	67.74	59.12	341.93	32.45	0.1	102.21	58.74	3.05	19.95	12.38	5.47	0.19	0.01	1.72	8.87	1.58	11.5	108.42	7.07	4.46	46.12	3.21	213.62	24.64	8.64	456.32	0.56	43.3	224.26	2246.83	156.43	339.27	39.07	158.8	1174.7	5598.39	42.05	120.38	4913.17	32741
CL425	3	0	58	0	3	0	10357	135.81	20.88	300.21	2.59	616.28	62.78	0.1	106.28	357.82	6.81	278.99	346.14	9.92	10	0.82	1.8	0.88	0.28	11.41	37.51	6.09	4.98	4.74	12.46	217.53	98.53	71.68	396.35	1.18	43.47	176.51	1871.58	42.65	106.6	54.44	0.33	602.14	808.71	53.21	59.67	2954.34	27411.2
CL426	4	1	53	0	3	1	6958.9	18.74	19.72	55.88	15.53	97.19	39.46	0.1	55.81	48.65	0.04	41.01	53.64	11.32	0.57	0.01	4.27	0.43	1.78	4.44	43.61	0.47	26.77	6.19	3.01	23.5	24.56	23.7	560.9	28.3	91.48	188.08	2107.26	13293.9	226.15	14.11	858.39	729.03	4494.21	31.01	74.93	2052.58	26287
CL428	2	1	38	0	3	0	10906	119.9	17.19	259.69	40.03	76.91	13.45	0.1	85.66	706.68	44	700.09	307.48	127.36	10.33	0.01	0.22	22.17	4.75	7.17	47.08	1.89	5.34	131.25	1.31	72.44	163.73	84.03	1054.56	0.56	36.38	6.88	2101.55	804.89	269.69	15.96	29.25	1974.62	3992.11	24.51	97.39	327.68	28015.6
CL429	4	0	78	0	3	1	2423.18	138.68	11.81	339.02	42.77	175.22	57.79	0.1	94.12	87.28	2.51	83.68	66.23	15.44	0.77	0.01	1.46	31.63	3.09	14.66	31.38	23.87	51.34	40.32	3.08	117.88	75.03	23.84	293.08	64.79	161.53	87.18	9245.3	29624.8	238.46	25.26	233.1	399.26	15712.3	57.8	131.52	2656.93	29493.1
CL430	4	1	45	0	3	1	13346.7	412.67	28.62	31.37	11.4	160.94	0.66	0.1	132.4	64.31	1.59	15.59	10.79	12.12	1.59	0.5	4.79	0.3	10.15	103.93	669.96	6.42	43.51	64.42	2.31	140.88	58.28	16.96	842.28	10.14	61.64	97.13	1102.02	318.35	214.19	24.65	127.84	702.65	6514.45	55.78	77.83	4445.35	32816.8
CL431	4	1	46	0	3	1	12198.7	213.47	12.39	171.29	34.08	218.45	0.66	22.26	102.63	54.84	0.43	24.5	105.55	49.32	0.55	0.01	3.59	0.35	4.45	91.04	87.51	4.99	11.08	0.64	1.53	56.71	56.44	26.32	193.26	8.61	57.22	39.19	7267.54	729.49	153.68	18.87	175.65	395.67	927.56	37.94	66.21	4360.24	27237.5
CL432	3	1	40	1	3	0	9922.31	140.83	87.69	44.66	53.34	440.64	0.66	0.1	101.17	28.95	0.04	17.22	14.1	3.69	0.31	0.01	4.15	12.62	5.69	6.04	34.61	7.73	30.65	6.9	2.24	306.57	21.33	3.68	2897.14	0.56	65.73	166.54	1207.98	287.54	404.48	38.19	83.05	938.73	4182.53	30.28	50	5319.27	26587.8
CL433	4	1	32	0	3	1	11628.8	254.63	45.89	237.84	2.7	1203.66	161.29	24.22	101.84	68.74	88.48	22.49	63.48	13.04	38.85	0.01	6.88	10.07	14.46	41.83	96	7.53	22.42	1247.18	10.17	658.89	23.1	11.43	269.01	12.48	38.67	636.58	2637.4	359.87	90.28	159.14	1720.76	230.96	1946	31.74	69.22	3041.5	27251.4
CL434	4	0	73	0	3	1	10578.6	22.62	5.72	200.06	20.85	203.05	24.85	0.1	129.14	203.68	5.55	294.04	140.45	92.77	5.55	0.26	5.48	5.14	32.36	72.66	6.89	6.47	202.05	83.87	14.91	106.6	147.69	54.36	1014.74	25.85	494.36	153.41	2826.05	2097.58	630.38	250.38	262.72	554.3	4482.35	80.14	62.2	6450.3	25094.9
CL435	4	0	63	0	3	1	4824.56	209.96	14.79	93.49	41.71	144.05	74.99	0.1	67.11	118.05	0.04	33.84	42.22	40.72	3.47	0.01	3.26	3.29	36.49	47.27	6.89	16.04	39.25	5.48	3.15	115.91	94.27	20.07	519.68	44.06	115.76	117.81	6582.14	25176.6	299.26	23.91	249.01	457.9	3641.88	50.17	46.66	4843.84	27526.5
CL437	2	0	35	0	3	0	7187.21	297.72	14.25	79.9	40.43	131.8	35.11	0.1	109.87	81.91	12.53	26.69	18.16	26.05	3.4	0.01	0.29	1.63	9.72	20.61	57	3.68	455.28	14.13	12.84	126.31	139.4	9.14	193.26	25.11	384.54	85.26	2704.31	85549.8	230.67	16.17	486.79	738.87	7436.41	658.34	39.4	1918.05	23589.4
CL438	2	1	37	0	3	0	7804.58	360.44	14.52	62.45	53.53	123.81	10.69	0.1	261.65	60.63	0.04	21.77	38.61	11.12	0.6	0.01	0.81	4.1	1.35	11.85	94.13	4.22	32.31	52.33	13.59	21.99	18.19	2.29	256.77	106.11	138.93	41.55	2556.47	629.57	173.29	15.33	138.93	1698.47	2618.31	31.74	43.5	3853.65	31456.1
CL44	2	1	30	0	1	0	1608.73	63.56	23.71	121.1	53.34	198.97	20.73	0.1	29.61	192.08	6.9	179.71	55.6	17.43	5.07	2.93	3.38	15.86	2.97	10.35	10.28	22.8	4.19	250.54	21.28	174.55	40.24	33.3	1141.85	145.99	56.99	135.84	778.26	35.45	129.92	39.44	646.48	1351.5	1297.43	73.98	30.7	1941.24	26427.1
CL441	4	1	51	0	3	1	7271.25	292.2	21.87	126.04	97.91	691.62	8.16	558.56	36.6	223.66	2.7	204.31	235.24	9.33	5.83	0.38	3.95	26.91	0.94	10.85	139.19	40.5	35.29	70.83	3.9	594.74	93.23	89.55	1010.3	1597.58	194.56	192.73	2653.19	2023.18	228.36	86.33	259.83	338.27	7953.87	98.23	67.64	2843.98	24804
CL442	3	0	22	0	3	0	7105.31	365.9	181.73	76.87	22.56	93.4	0.66	0.1	127.52	157.12	1.28	147.82	162.85	24.26	2.34	0.01	0.02	19.47	1.74	1.92	100.98	8.75	10.44	81.48	2.52	84.46	51.61	16.27	145.68	3.04	36.94	51.85	1933.55	29.2	126.94	11.49	243.95	1482.24	590.52	49.38	58.72	2749.49	33915.7
CL443	2	1	69	0	3	0	11267.7	29.69	50.05	143.41	31.15	168.18	14.16	0.1	271.76	209.56	0.04	135.77	107.21	66.28	1.12	0.01	3.34	3.94	69.39	33.34	97.69	7.12	68.12	133.03	2.52	46.13	42.85	34.34	225.55	6.01	7.6	83.67	1219.41	52073.4	565.98	19.38	429.32	983.39	3607.33	61.59	136.15	7376.74	32838.5
CL444	3	1	25	0	3	0	11161.7	110.75	44.88	11.19	3.38	131.8	9.32	0.1	47.05	40.76	0.04	20.13	8.82	7.97	0.02	0.01	1.2	0.58	1.05	10.04	23.25	4.66	4.33	18.42	2.17	95.35	42.35	3.41	334.14	0.56	43.44	57.21	840.01	75.66	85.98	12.37	235.27	651.48	961.91	50.04	114.55	4320.3	56402.2
CL445	4	1	36	0	3	1	4587.52	132.41	35.15	168.26	57.89	114.76	60.37	0.1	209.57	857.94	4.82	121.67	158.55	106.43	1.55	0.09	1.39	1.6	73.44	13.76	50.94	5.36	37.71	105.42	6.43	56.71	60.04	61.84	472.35	59.03	203.44	74.93	874.57	47962.5	408.82	14.76	515.12	826.24	7069.2	51.32	38.67	2436.1	25697.1
CL446	1	0	20	0	3	0	9615.98	164.41	128.24	66.11	25.72	81.27	12.97	0.1	66.92	45.37	0.45	19.4	11.59	12.67	0.11	0.01	3.26	17.31	0.67	10.35	46.56	0.47	286.48	15.99	5.57	61.42	18.19	9.97	11.06	26.1	82.57	90.08	4831.58	129.48	87.2	17.18	83.8	1259.57	5416.82	41.01	137.58	3453.42	37575.5
CL447	2	0	40	0	3	0	12295.4	89.18	23.95	2446.49	99.26	68.58	0.66	0.1	209.38	1196.57	83.24	1792.73	1637.08	347.06	201.31	0.01	2.56	33.43	43.41	6.13	296.55	65.51	13.42	721.16	12.08	73.92	1003.1	809.69	379.63	5.84	240.83	6.88	4869.86	318.75	195.73	12.91	63.33	993.25	7841	372.27	67.08	747.65	33779.1
CL448	4	1	43	0	3	1	11529	44.1	26.98	124.08	17.48	116.74	0.66	0.1	21.97	54.84	0.89	15.41	27.53	78.11	0.02	0.01	1.51	2.03	16.57	19.52	181.46	23.8	37.47	14.75	0.24	68.31	482.46	13.42	11.06	16.75	86.28	93.08	1576.75	66.97	89.34	22.12	18.87	760.01	1718.79	40.86	144.35	3188.71	22700
CL450	2	1	31	0	3	0	8887.37	88.27	47.48	36.79	17.68	53.79	0.66	0.1	103.23	2.73	0.04	9.64	19.92	4.67	3.22	0.01	2.32	9.86	3.12	7.82	106.65	0.47	21.88	41.91	2.8	51.9	17.16	3.68	69.66	0.56	29.76	6.88	1406.14	247.01	161.12	15.05	29.25	457.85	5101.23	36.83	75.82	5568.75	32950.2
CL451	2	0	26	0	3	0	5214.33	16.22	13.09	10.39	4.19	50.21	86.22	0.1	132.15	19.08	0.04	11.43	20.93	1.79	0.02	0.01	0.02	23.75	4.86	0.63	22.69	0.47	3.82	10.94	0.56	4.96	27.52	0.5	256.77	0.56	37.89	6.88	30183.5	213.44	73.65	5.46	33.97	1235.51	1722.24	19.13	20.49	1706.33	24409.6
CL452	2	1	27	0	3	0	6592.15	337.81	29.04	278.05	50.79	190.64	0.66	0.1	146.04	379.4	11.81	305.68	128.43	14.76	16.73	0.01	0.75	11.91	1.8	10.19	185.35	15.07	5.39	34.38	17.15	4.96	57.71	68.32	3009.11	0.56	82.57	18.33	1364.01	71.69	91.01	8.33	61.8	997.58	3948.86	1068.33	195.89	3137.47	26132.2
CL454	2	1	25	0	3	0	5219.39	258.41	13.61	141.55	7.26	70.49	14.62	0.1	107.79	96.76	0.04	70.27	49.67	15.76	3.07	0.01	0.49	0.98	1.46	7.98	506.2	0.98	12.69	24.3	3.62	182.47	57.29	22.21	385.23	172.33	74.2	23.01	2098.86	135.27	83.08	22.53	30.04	889.52	353.72	49.91	64.07	2802.04	22713.3
CL455	4	0	41	0	3	1	1429.62	509.79	8.97	20.49	7.91	150.19	0.66	0.1	147.94	33.17	0.04	28.52	9.82	34.18	0.02	0.01	0.02	0.42	2.89	6.02	23.65	0.47	12.19	0.64	0.4	4.96	9.76	3.68	11.06	15.4	30.2	6.88	864.63	1301.24	92.3	7.03	48.75	119.75	1431.07	5.69	21.95	2466.08	24762.7
CL458	2	1	38	1	3	0	11651.6	88.93	12.92	49.3	99.8	122.54	0.66	0.1	179.46	25.92	0.04	9.28	6.95	4.15	0.02	0.01	1.65	11.72	12.49	20.18	57.11	5.56	35.72	81	1.38	47.79	8.2	3.41	11.06	0.56	187.96	6.88	9727.57	6198.61	192.16	12.13	67.14	433.66	28982	32.8	58.32	3508.65	26011.4
CL459	4	1	52	0	3	1	10911.7	276.18	64.39	40.2	45.1	147.42	0.66	0.1	194.32	39.56	1.36	4.64	14.4	145.77	0.02	0.01	2.18	5.44	27.22	24.61	125.01	3.89	31.06	0.64	2.38	63.74	46.89	3.94	11.06	0.56	188.16	6.88	5298.55	3784.24	190.33	56.86	97.32	424.55	6596.15	40.56	79.09	3592.91	19054.9
CL46	3	1	26	0	1	0	1319.18	308.71	109.18	106.51	167.53	1950.93	394.92	504.24	154.85	77.94	61.18	34.94	50.79	5.12	3.29	0.01	1.89	10.62	1.32	7.42	80.54	3.24	1.83	111.84	3.9	1564.5	24.02	13.22	626.43	35.71	26.59	780.82	3173.42	172.24	199.89	269.41	348.1	1162.19	4540.02	123.82	27.18	6096.36	30127.4
CL461	4	1	50	0	3	1	11768.7	92.69	8.66	23.85	2.33	77.8	0.66	0.1	84.09	2.73	0.04	12.16	7.81	42.71	0.02	0.01	2.62	21.76	27.32	12.74	527.79	1.54	15.47	17.21	1.75	65.66	17.8	7.44	77.95	1.7	61.15	67.42	420.21	23.84	168.66	9.17	124.88	1590.81	3525.09	26.4	118.13	5856.66	27101.4
CL462	4	0	35		3	1	10494.3	405.25	18.64	399.22	7.3	231.96	0.66	0.1	174.56	54.84	10.02	76.22	116.57	13.23	2.12	0.01	0.75	0.43	1.99	2.43	352.16	0.8	2.13	41.91	1.82	198.64	33.57	63.32	328.35	13.61	2.28	119.48	1266.21	163.55	148.08	39.16	0.33	887.39	1369.91	74.08	69.96	4759.07	27265.3
CL464	2	0	20	0	3	0	7712.29	271.34	16.82	572.29	1.9	126.92	247.89	0.1	26.69	1009.16	12.5	1066.35	687.06	176.21	75.91	0.01	1.14	7.67	1.18	0.21	111.54	32.43	23.95	549.36	16.09	192.33	173.2	208.95	724.22	144.58	46.79	175.39	707.71	256.37	135.68	14.69	33.19	471.81	1593.97	52.84	88	2620.47	29137.7
CL467	2	1	58	1	3	0	3374.09	31.06	10.55	1.4	14.21	34.82	0.66	0.1	81.71	2.73	0.04	7.84	0.89	3.36	0.02	0.01	0.02	10.6	1.92	4.13	30.54	0.47	7.57	40.85	0.79	29.79	11.54	0.05	11.06	0.56	46.28	6.88	370.48	92.88	162.9	7.84	19.68	2125.55	1331.94	25.15	31.28	2164.2	22023.4
CL469	4	1	58	0	3	1	6139.58	428.81	38.31	129.69	21.98	150.19	0.66	0.1	165.7	667.38	11.88	387.14	170.36	43.62	19.7	0.01	1.54	2.14	116.37	2.56	844.19	32.05	42.6	430.82	106.82	45.71	85.91	75.65	1120.17	885.4	33.33	6.88	1800.22	630.47	94.66	22.29	85.31	726.16	5803.35	1167.72	318.18	3954.41	19979.9
CL47	1	1	25	1	1	0	1415.9	73.31	33.96	12.72	2.95	31.43	0.66	0.1	39.17	12.74	0.04	10.17	3.07	1.06	0.02	0.01	0.02	16.21	0.32	2.08	2.77	0.47	0.71	34.38	1.96	4.96	12.95	0.5	124.15	0.56	24.68	6.88	1201.18	66.15	78.14	8.14	187.34	1940.36	1341.57	18.35	23.53	1847.44	29790.8
CL470	3	1	44	1	3	0	5445.09	340.2	7.37	207.1	2.3	104.48	0.66	0.1	81.36	20.92	0.04	53.57	10.47	42.84	1.17	0.01	1.06	0.32	38.05	19.03	893.94	0.47	56.98	0.64	0.32	40.16	18.03	7.14	11.06	0.56	33.85	18.33	1665.43	42.95	34.9	4.71	50.3	106.67	1367.77	1358.34	484.51	2200.61	25911.3
CL471	4	0	64		3	1	7180.35	122.33	19.22	74.4	29.6	92.63	0.66	0.1	187.81	155.52	1.16	22.68	59.74	5.02	0.02	0.01	1.46	11.3	60.85	16.34	514.54	0.47	0.07	0.64	1.09	38.85	60.11	12.54	166.47	1.18	26.37	44.72	3466.49	1910.68	242.6	29.7	95.07	100.96	12048.4	342.3	268.16	3337.71	29326.7
CL472	2	1	23	0	3	0	9414.37	237.77	50.57	52.64	0.34	175.71	264.34	0.1	72.3	25.92	0.04	7.13	516.96	3.57	39.41	0.01	1.86	0.27	1.23	1.94	179.66	1.28	27.15	951.59	0.94	10.35	13.85	9.42	11.06	0.56	1.17	29.73	4548.72	15.93	260.94	217.91	26.08	220.7	351.18	218.81	102.99	3887.61	30770.2
CL475	2	1	36	0	3	0	7560.8	732.34	76.46	31.84	11.3	77.8	0.66	0.1	105.84	10.16	0.04	19.76	4.99	25.32	0.12	0.01	1.46	8.17	160.27	2.53	1250.95	0.47	6.71	72.78	1.17	22.49	8.55	2.86	11.06	0.56	53.09	6.88	527.31	93.19	205.47	11.49	49.52	1812.01	2807.61	2163.27	565.54	2633.33	30630.6
CL478	1	1	21	0	3	0	9965.28	345.63	10.72	106.51	3.55	135.38	0.66	0.1	74.49	31.8	0.04	41.2	10.63	25.23	2.32	0.01	1.59	0.5	10.64	29.4	1150.57	0.47	54.12	0.64	0.72	57.11	26.69	13.27	11.06	0.56	42.87	40.56	2525.38	74.1	44.97	5.46	116.71	116.56	1500.44	524.21	310.59	2337.22	27897.6
CL479	2	1	30	0	3	0	12227.9	706.79	11.94	85.51	4.05	68.58	0.66	0.1	87.19	37.08	0.04	19.76	21.07	14.3	0.33	0.01	1.44	0.3	3.34	0.04	919.02	0.47	10.91	8.95	0.64	161.73	27.22	9.42	109.3	0.56	42.37	63.73	2323.87	25.13	136.18	23.22	25.28	704.09	642.25	379.13	180.53	1595.2	25033.1
CL48	1	1	40	0	1	0	4264.13	236.54	28.75	23.85	26.14	235.25	0.66	0.1	129.26	63.4	0.04	17.4	4.99	1.51	0.12	0.01	5.28	1.24	0.7	1.78	9.41	0.47	0.01	248.91	34.41	268.46	16.12	0.87	244.4	30.48	50.61	177.18	1056.93	87.46	338.68	24.59	67.9	1224.18	592.45	1644.83	70.17	3042.37	30337.8
CL480	2	1	28	0	3	0	3248.44	5.5	18.15	87.54	17.06	138.89	56.92	0.1	126.5	10.16	9.3	17.04	14.1	32.08	0.35	0.01	0.86	1.08	297.65	5.97	328	0.47	11.02	35.47	1.24	512.12	39.08	3.61	244.4	0.56	25.14	161.68	4579.07	496.87	295.41	50.79	113	217.48	3120	858.61	253.89	489.39	17713.2
CL482	4	1	68	0	3	1	12980.1	673.67	6.68	94.89	78.77	194.84	15.97	0.1	125.54	67.87	0.84	15.59	48.17	201.6	2.23	0.07	3.26	12.84	627.51	36.1	1910.81	7.49	112.1	38.71	3.01	69.44	114.95	17.55	467.02	35.83	282.35	68.27	3825.54	48171.8	592.01	181.99	617.57	689.11	33140.2	1420.02	460.33	2806.46	30486.7
CL484	1	1	20	0	3	0	8018.41	596.87	26.56	365.68	31.53	125.06	0.66	0.1	45.23	71.32	2.95	63.95	32.14	7.06	2.61	0.01	0.65	11	416.65	1.12	2884.23	10.8	52.64	83.87	3.15	160.82	7.5	2.44	225.55	6.69	96.51	49.95	1153.11	178.99	220.34	25.43	254.78	1228.64	9100.5	2597.93	283.76	2012.21	28917.8
CL485	4	0	72	0	3	1	17875.9	463.37	24.97	105.19	16.38	114.1	0.66	0.1	41.4	116.79	1.57	12.88	68.13	47.52	3.32	0.01	3.98	4.1	13.99	24.97	2254.56	0.47	51.18	11.58	2.66	110.95	43.94	6.55	1005.85	1.7	136.48	111.83	7936.92	286.62	193.53	21.22	390.9	753.36	6026.5	447.48	157.06	6121.68	34429.1
CL486	4	1	47	0	3	1	13563.9	175.06	40.05	58	22.07	528.89	0.66	38.85	135.41	56.81	0.04	10.71	19.04	8.13	18.32	0.01	5.25	14.81	2.87	42.89	16.83	2.48	37.93	236.27	2.24	504.06	53.89	6.08	685.5	185.04	103.39	287.69	2063.67	571.63	190.69	87.31	168.33	264.56	2006.01	83	64.76	9537.4	32266.3
CL487	4	1	46	0	3	1	5914.42	347.64	14.41	16.84	12.76	133	33.08	0.1	86.37	50.76	0.04	51.72	4.43	18.04	0.02	0.01	1.26	1.03	4.28	11.86	11.24	0.47	18.22	17.82	2.38	41.02	59.97	0.87	186.65	38.17	136.17	54.46	343.62	5477.16	275.37	13.37	215.71	783.82	1490.84	21.58	17.85	3421.25	25576.2
CL489	4	0	42	0	3	1	9175.65	170.36	28.4	31.37	14.61	215	18.52	0.1	56.1	118.05	0.59	47.65	132.52	74.75	1.12	0.48	1.55	5.12	77.77	3.33	1359.17	0.47	5.16	32.18	7.21	269.78	49.76	533.02	238.16	45.43	47.1	256.33	2007.34	266.64	175.49	16.91	169.06	599.99	4996.59	1325.12	194.1	4158.04	32635.6
CL49	2	1	22	0	1	0	2042.14	100.21	27.82	109.91	13.39	93.4	0.66	0.1	74.93	77.13	1.26	27.61	40.42	3.12	2.79	0.74	1.2	9.92	0.77	1.61	323.38	4.79	23.86	24.3	1.96	44.02	2.49	8.41	1741.18	13.89	13.91	64.83	1203.27	112.43	105.71	9.8	37.1	1723.69	2681.37	33.49	144.56	3218.17	28449.4
CL491	4	0	70	0	3	1	9773.46	400.24	36.08	73.15	32.25	510.67	0.66	16.13	47.34	65.21	13.95	39.54	60.83	11.18	2.29	0.01	4.09	16.78	154.79	11.36	2191.45	16.44	76.16	19.02	2.66	433.67	158.24	25.73	477.66	21.84	330.46	209.23	2704.31	17174.5	519.13	123.02	313.74	617.88	9405.99	484.69	657.91	2468.94	22886.1
CL492	4	0	40	1	3	0	14040.4	544.43	301.82	97.1	20.82	282.9	23.57	0.1	88.61	133.78	9.69	33.84	43.88	22.91	1.58	0.01	4.09	1.67	78.83	69.47	1835.09	0.89	43.36	10.94	14.97	168.62	47.97	13.94	709.76	26.1	52.18	156.62	5057.07	791.3	344	49.58	403.72	477.22	2230.1	1473.44	631.08	7710.61	20946.5
CL493	4	0	58	0	3	1	16643.1	404.5	8.19	53	16.34	279.95	7.23	0.1	92.06	69.61	0.72	87.03	50.67	28.89	1.29	3.58	4.63	4.53	70.36	47.21	205.97	7.6	28.3	5.48	2.66	99.83	77.32	5.83	472.35	181.75	161.59	74.34	2654.35	2522.01	522.42	39.12	487.5	620.88	17395.5	549.69	268.62	6000.23	33472.1
CL494	4	0	80	0	3	1	19519.1	320.05	28.48	103.06	32.76	168.18	19.74	0.1	77.09	63.4	10.97	16.86	30.26	149.15	0.68	0.24	3.63	1.38	634.11	13.61	1847.87	3.5	35.88	77.15	12.52	202.62	55.02	4.07	456.32	4.22	94.28	120.17	9098.77	16410.4	298.62	280.35	425.05	704.15	3414.74	1452.61	1087.53	4770.46	28427.9
CL498	1	1	38	0	3	0	7511	101.8	27.61	59.73	6.58	82.12	0.66	0.1	144.94	61.56	0.04	19.95	25.04	3.84	0.5	0.01	0.97	11.89	22.67	8.15	539.75	5.25	0.85	46.64	1.02	25.97	10.1	1.38	385.23	0.56	37.94	68.89	715.52	66.33	320.19	12.91	194.63	1010.63	3546.65	235.32	235.28	3980.88	37198.8
CL5	1	1	22	0	1	0	3198.06	118	21.31	449.89	25.53	162.51	65.16	0.1	196.35	1432.84	53.07	1060.11	673.59	172.57	10.1	25.88	4.24	31.63	9.53	3.51	25.88	4.35	0.01	549.36	2.24	78.33	440.83	271.15	2886.6	267.01	25.8	76.85	359.99	20.74	323.39	35.6	101.06	720.09	1213.84	34.52	44.65	3561.06	29247
CL500	1	1	31	0	3	0	13953.1	488.31	27.79	22.2	48.04	207.08	28.68	0.1	75.04	45.37	0.04	16.31	13.79	1.47	0.02	0.01	2.4	30.26	48.71	7.44	184.69	2.15	2.61	19.02	3.96	41.02	29.48	2.29	287.11	2.62	2.13	63.95	1242.5	81	179.53	11.65	78.52	1820	2838.8	382.73	445.65	2772.47	47089.9
CL51	4	1	60	0	1	0	2450.19	150.15	20.5	43.06	16.12	137.73	0.66	0.1	184.02	48.65	0.04	17.22	22.5	3.79	0.02	0.01	1.12	1.92	0.79	4.02	18.6	0.47	4.83	24.87	2.66	39.72	16.36	8.24	445.57	6.85	3.24	6.88	1022.81	192.61	369.41	9.44	217.89	1754.09	3061.43	22.97	43.08	2389.34	30195.7
CL52	2	0	40	0	1	0	4754.41	17.17	15.87	1844.53	190.05	596.45	17.9	315.28	275.75	2177.78	169.36	2332.29	1242.57	496.24	165.22	0.01	2.07	0.76	16.93	14.62	283.44	69.63	66.92	1018.21	685	46.54	911.29	409.51	4780.61	10.88	70.91	6.88	868.19	516.72	133.7	10.75	192.44	1082.89	4016.34	433.19	54.25	1884.41	30546
CL53	2	1	32	0	1	0	1417.7	92.48	33.09	43.06	29.98	272.5	1.45	0.1	25.17	60.63	5.73	30.35	21.93	5.14	6.55	0.01	0.02	1.87	1.84	1.73	21.71	0.47	1.02	27.72	4.17	236.01	10.36	1.54	22.9	0.56	10.12	68.06	1073.9	115.79	183.29	33.57	130.06	908.73	2091.77	30.46	51.36	2333.13	12940.5
CL54	2	1	33	1	1	0	1875.05	187.54	14.73	186.52	21.88	211.06	70.95	0.1	62.97	100.95	12.97	9.28	59.86	2.91	16.07	0.01	2.7	14.66	1.24	33.46	36.89	1.06	3.28	84.35	5.11	219.2	18.59	22.11	390.8	18.48	70.77	145.14	2023.59	835.43	276.8	51.62	243.23	2011.97	2973.53	30.83	50.86	1120.77	30899.7
CL55	2	1	40	0	1	0	1463.49	42.42	30.6	28.48	7.03	178.67	0.66	0.1	109.25	74.67	0.41	18.67	7.81	2.65	1.57	0.01	0.1	4.39	1.21	2.55	13.07	0.47	3.82	44.55	2.17	46.13	11.62	1.38	596.4	11.32	44.99	6.88	2664.85	260.87	281.66	11.73	14.82	1931.51	3520.78	24.29	71.16	2105.14	35553.9
CL552	1	1	25	0	3	0	5315.58	343.38	92.22	30.42	20.37	174.22	0.66	0.1	214.74	70.47	2.7	16.86	13.32	5.22	1.71	0.01	2.37	22.87	43.12	1.89	1126.17	4.06	4.55	81.48	2.94	138.06	23.03	12.75	412.91	39.21	33.21	71.16	1597.44	100.41	207.4	17.9	183.69	1053.7	3566.06	381.34	556.12	4775.21	30249.2
CL555	2	1	25	0	3	0	14367.9	664.7	28.11	134.49	26.74	792.79	7.85	352.23	155.27	106.38	3.83	63.76	127.67	14.05	6.57	0.56	0.7	2.57	159.48	1.91	2837.66	2.1	3.82	36.56	2.24	678.12	60.82	33.21	748.17	37.23	94.04	285.31	3471.69	216.32	172.69	99.16	121.91	1423.43	1373.38	1370.73	258.06	3624.02	34830.7
CL557	1	1	24	0	3	0	8926.43	403.59	21.22	487.15	21.62	119.35	20.92	0.1	157.36	346.42	7.74	239.6	171.72	33.39	4.18	23.41	3.15	4.23	46.94	8.96	1146.84	20.76	4.62	184.66	6.82	72.06	129.75	118.63	4364.17	51.88	97.37	87.35	1580.91	38.12	268.37	19	274.96	1621.6	3036.31	729.51	218.95	3581.06	30792.7
CL558	2	1	27		3	0	12719.2	380.4	65.65	37.23	17.35	346.2	106.14	0.1	121.73	40.76	7.23	63.39	7.81	52.75	0.52	0.01	4.14	7.84	81.06	3.03	2454.65	25.1	3.46	24.3	3.28	381.08	16.76	4.91	828.32	11.9	57.57	169.85	2083.68	10.7	118.99	35.8	149.25	846.7	2747.4	1502.46	419.62	3008.63	30239.7
CL56	1	1	43	0	1	0	143.72	57.91	26.96	114.55	7.47	94.17	0.66	0.1	11.82	22.66	0.04	45.99	30.53	4.52	1.07	0.01	0.02	1.79	1.15	3.5	4.42	0.47	1.03	0.64	1.02	45.29	13.69	24.58	124.15	0.56	3.42	23.59	354.63	62.13	172.75	10.49	55.68	1045.85	2135.58	16.99	56.79	2460.72	19429.4
CL57	1	1	44	0	1	0	4487.59	49.55	21.36	34.14	8.22	125.06	0.66	0.1	28.51	37.08	0.04	5.88	7.81	12.56	0.08	0.01	2.24	3.52	0.85	1.54	9.13	0.47	1	15.99	0.64	18.87	6.69	5.16	339.9	4.78	14.77	31.07	3005.14	91.5	198.27	10.83	86.06	619.42	2098.94	22.74	56.24	3162.99	30430.2
CL59	1	1	42	0	1	0	2485.49	122.6	7.75	290	16.83	195.3	0.66	0.1	107.19	91.72	6.88	84.42	174.83	15.16	3.52	0.01	0.69	3.67	1.52	10.44	12.02	5.08	0.2	18.42	17.4	70.95	37.91	29.65	738.61	2.62	28.96	52.91	1005.04	136.9	46.84	11.33	18.06	649.56	1643.76	53.71	20.18	4171.41	27039.4
CL60	1	1	32	0	1	0	1327.59	38.35	39.51	1.4	2.44	56.08	0.66	0.1	82.41	17.13	0.04	14.32	0.89	3.55	0.02	0.01	0.02	1.42	0.16	2.44	9.63	0.47	5.1	0.64	1.02	9.09	11.71	0.05	11.06	0.56	47.78	6.88	469.68	1454.73	271.47	6.04	40.22	856.26	1927.41	9.65	31.48	580.21	24809.8
CL61	3	1	43	1	1	0	1171.49	13.96	39.74	297.93	34.23	154.55	0.66	0.1	38	304.05	14.16	59.5	163.68	62.11	19.5	0.01	1.82	2.81	4.12	13.8	18.26	12.68	3.01	166.71	48.92	53.51	74.61	70	924.91	30.12	21.24	51.85	953.74	157.29	116.84	8.61	124.14	988.56	4815.08	72.99	40.85	2541.92	26691.4
CL62	1	1	54	1	1	0	2323.79	22.67	24.43	53.37	0.34	58.31	0.66	0.1	28.42	2.73	8.7	0.44	14.86	0.7	0.13	0.01	0.18	17.45	0.66	3.87	12.58	0.47	0.01	0.64	0.64	228.88	1.17	12.59	69.66	0.56	0.83	143.66	1409.79	120.96	186.91	35.6	26.87	335.44	2693.88	5.69	39.32	2297.7	23216.6
CL63	1	1	49	0	1	0	3547.71	127.17	32.63	1.4	9.97	80.41	0.66	0.1	82.7	22.66	0.04	6.95	11.75	0.6	0.07	0.01	0.35	1.28	0.4	2.07	9.98	0.47	0.05	0.64	1.96	49.45	15.32	2.86	193.26	0.56	12.61	61.01	1860.99	61.69	204.87	13.96	26.08	654.95	878.79	15.84	47.03	3110.23	28454.3
CL64	1	1	36	0	1	0	4253.36	76.74	19.37	892.86	40.06	133.6	0.66	0.1	117.85	304.41	16.22	278.23	501.42	55.71	18.46	0.01	3.99	0.59	0.69	2.63	15.68	12.86	8.04	49.24	331.53	100.17	121.12	227.85	2695.38	4.78	0.83	82.95	2079.96	452.77	182.69	25.87	22.09	522.87	1986.1	106.39	52.94	3958.24	25640.4
CL65	1	1	40	1	1	0	6970.59	153.18	23.56	14.85	23.55	92.63	0.66	0.1	96.91	30.4	0.04	14.14	6.6	3.17	0.02	0.01	0.55	33.08	3.46	4.15	195.82	0.47	0.01	33.28	1.46	26.94	14.43	1.69	166.47	11.61	81.07	6.88	414.15	51.78	263.64	8.42	95.82	1150.44	1238.24	24.94	120.23	3002.19	31043.8
CL66	2	1	23	0	1	0	5644.22	263.93	39.3	329.03	92.34	296.31	196.22	62.68	99.76	825.74	29.9	529.33	227.81	132.72	21.08	2.39	17.26	10.49	6.27	11.67	68.14	45.11	7.14	590.05	41.5	343.73	96.88	56.98	15303.9	2985.04	127.63	209.44	3243.16	106.58	101.57	93.59	1103.18	1400.29	1709.74	244.13	62.39	5648.36	29672.2
CL67	1	1	42	0	1	0	8562.69	107.17	40.45	42.66	6.99	181.59	38.58	0.1	104.97	31.8	0.04	27.06	14.56	3	7.34	0.01	0.39	25.67	6.93	0.92	660.23	0.47	2	46.12	2.24	39.72	8.9	8.13	138.6	0.56	115.91	36.68	816.92	130.11	224.1	52.4	114.48	985.17	2490.41	102.88	71.65	2735.06	28276.9
CL68	2	1	56	1	1	0	3533.93	70.24	62.54	1.4	45.34	107.29	13.45	0.1	84.11	28.95	0.27	11.07	1.37	6.13	0.02	0.01	0.65	4.16	1.87	7.65	33.26	2.62	0.13	33.28	2.24	34.4	20.55	1.61	159.61	0.56	12.02	41.23	2351.49	614.96	428	11.08	57.21	592.43	8387.87	21.35	93.01	3867.6	25424.2
CL69	2	1	32	0	1	0	2406.15	67.67	107.48	1.4	4.22	86.27	0.66	0.1	93.04	20.92	0.04	26.69	7.47	5.42	0.02	0.01	0.87	0.66	0.42	2.33	7.66	0.47	0.73	0.64	1.24	73.18	9.76	0.05	152.68	0.56	31.58	6.88	988.22	120.85	247.07	12.76	0.33	1136.99	2088.32	1973.2	105.7	2894.65	25223.7
CL70	2	1	26	0	1	0	7108.57	183.3	31.73	79.9	12.9	66.62	0.66	0.1	106.31	70.47	0.04	45.81	39.25	13.21	1.04	0.01	1.01	3.61	1.11	13.17	167.27	0.47	6.1	53.86	1.67	24	8.2	11	256.77	103.95	54.11	6.88	675.6	175.2	180.72	12.29	40.22	1648.75	2167.44	29.72	96.53	2880.59	24287.5
CL71	2	1	38	1	1	0	3955.71	66.72	19.68	1.4	2.77	64.62	0.66	0.1	45.85	39.56	0.04	10.71	1.82	0.7	0.27	0.01	2.8	5.74	1.07	3.98	3.49	0.47	1.91	0.64	1.67	61.81	5.13	0.05	231.88	0.56	3.78	49.11	808.57	390.49	271.74	10.41	29.25	854.57	3374.43	18.35	51.62	3298.47	25915.1
CL75	2	0	21	0	1	0	5576.32	103.54	15.75	59.73	19.75	65.62	0.66	0.1	136.39	47.57	0.04	5.17	25.87	3.89	0.77	0.01	0.02	0.83	0.98	5.67	27.01	0.47	0.35	13.5	1.17	18.34	10.61	10.46	225.55	0.56	28.68	6.88	855.3	69.02	135.65	7.94	63.33	758.34	1340.77	19.13	57.87	2627.14	33626.1
CL77	4	1	49	0	1	0	4333.8	49.43	33.5	57.3	38.96	110.05	0.66	0.1	83.47	2.73	0.04	6.95	14.71	1.62	0.09	0.01	2.37	1.45	0.48	13.44	8.16	0.47	0.01	2.42	0.94	80.5	3	2.86	11.06	12.33	27.67	6.88	274.49	138.19	192.78	12.29	11.53	566.77	4110.95	14.63	34.61	2908.77	29146
CL78	2	1	55	0	1	0	5161.19	125.31	45.52	5.71	44.79	160.94	43.75	0.1	113.04	110.35	0.04	16.31	4.61	17.08	0.04	0.01	0.02	5.48	16	7.11	11.53	0.47	44.47	32.74	2.24	13.35	29.33	0.4	77.95	0.56	155.93	6.88	662.68	5887.94	349.09	5.58	176.38	630.72	3874.16	15.84	42.73	1766.96	27234.1
CL79	2	1	50	0	1	0	5171	126.29	28.48	40.2	7.98	34.82	0.66	0.1	98.86	17.13	0.04	4.99	5.71	2.54	0.02	0.01	0.95	6.69	3.18	4.34	32.15	0.47	1.14	26.02	1.53	43.6	10.02	1.77	379.63	0.56	82.6	18.33	2339.9	341.53	312.39	11.08	72.46	1388.2	3692.68	18.61	135.8	3295.32	25308.3
CL80	2	1	32	0	1	0	7426.74	113.6	9.32	11.19	0.34	404	0.66	26.02	64.33	2.73	0.04	11.79	0.89	2.58	0.02	0.01	0.39	4.67	2.01	3.25	78.51	0.47	9.46	0.64	1.46	20.96	5.13	0.05	1150.49	13.18	7.57	6.88	761.44	609.63	179.15	8.99	45.66	880.76	3852.45	21.11	60.82	3392.95	22631.3
CL81	1	1	24	0	1	0	5489.77	189.72	29.02	912.6	18.07	629.19	20.13	0.1	70.9	501.13	29.47	1054.26	329.82	144.87	34.12	40.22	1.73	55.25	2.76	12.32	156.42	24	0.12	319.5	22.39	486.71	111.38	242.52	983.52	81.1	30.78	276.11	2899.09	82.8	121.71	45.15	89.07	1221.8	2777.5	192.39	87.65	3825.18	26925.1
CL82	2	1	42	0	1	0	6325.16	175.52	82.37	201.28	32.69	478.63	0.66	0.1	44.63	34.51	12.31	19.04	6.95	3.38	0.74	0.01	2.93	5.04	2.14	6.85	29.98	0.47	5.96	125.88	2.8	226.4	17.64	2.51	339.9	0.56	40.46	169.17	1688.4	339.04	438.86	57.61	60.28	1004.08	4147	26.6	93.59	1879.44	30891.9
CL84	2	1	24	0	1	0	5509.1	234.19	76.07	359.4	30.55	756.48	6.91	204.33	119.36	711.15	36.95	53.01	90.62	9.12	15.46	0.01	2.59	23.93	2.71	2.31	68.43	11.49	51.68	135.25	50.24	603.55	26.92	13.48	445.57	134.52	63.77	299.86	1942.79	162.76	191.3	95.07	503.08	1393.02	1930.06	70.87	19.09	2269.82	22610.3
CL85	1	1	23	1	1	0	5013.87	175.7	59.57	43.87	33.45	97.19	0.66	0.1	48.23	67.87	0.04	29.8	29.45	4.82	0.56	0.01	0.02	20.19	2.64	3.47	337.77	0.47	0.67	44.02	1.67	7.78	15.24	6.67	225.55	0.56	23.69	6.88	1683.27	295.97	413.22	11.81	117.46	714.37	1780.74	28.77	60.46	2091.93	31174.8
CL86	2	1	41	0	1	0	4819.82	77.62	4.5	9.56	17.06	218.45	0.66	0.1	31.68	15.03	7.93	12.16	8.66	4.52	1.84	0.01	0.88	7.49	0.49	7.04	61.84	0.47	0.8	84.82	3.96	159.01	17.64	2.65	407.41	14.16	78.4	30.63	957.62	89.65	205.21	31.69	133.76	1306.59	2929.75	73.29	54.98	2717.18	35760.6
CL87	2	1	32	0	1	0	7176.76	195.4	38.18	129.69	49.49	163.03	19.74	0.1	136.69	133.2	0.04	92.64	21.93	66.52	1.25	0.66	1.2	9.6	3.55	5.57	84.62	10.31	2.75	89.09	2.8	99.14	26.23	36.58	566.01	0.56	203.86	49.67	1328.43	799.84	696.95	19.5	245.4	1452.62	3475.81	49.51	101.2	4525.49	30870.8
CL88	1	1	27	0	1	0	6725.38	71.22	42.64	261.16	10.77	121.91	0.66	0.1	179.78	226.25	0.07	167.62	129.83	15.04	2.76	0.01	0.98	2.4	1.98	9.51	356	5.77	1.8	30.52	3.49	75.76	46.89	33.65	606.45	53.34	26.16	50.77	1396.97	58.19	204.25	61.35	39.45	523.24	1669.84	68.3	74.44	3734.13	29304.2
CL89	2	1	33	0	1	0	4048.48	74.85	64.37	51.54	40.43	81.27	47.6	0.1	26.81	87.28	0.72	3.75	9.65	8.77	1.15	0.07	0.5	1.63	20.83	5.07	53.7	0.47	17.67	61.43	1.53	123.41	10.61	6.44	429.31	0.56	279.93	51.31	2643.54	1997.22	263.82	44.88	282.87	1074.05	5123.72	25.78	55.82	2613.31	28455.6
CL90	1	1	52	0	1	0	5992.47	132.49	32.16	245.58	12.76	148.54	0.66	0.1	110.19	121.17	1.03	87.22	194.93	2.79	7.23	0.01	0.44	0.83	0.64	11.56	25.83	4.66	7.55	2.42	1.09	44.02	77.67	64.56	238.16	1.7	55.22	6.88	580.05	97.65	217.07	15.19	72.46	993.25	4109.58	36.18	93.35	3849.76	30417.2
CL91	2	1	40	1	1	0	2500.78	21.65	174.18	164.12	27.31	78.68	0.66	0.1	124.2	68.74	14.31	36.6	37.17	6.28	8.32	0.01	0.84	15.05	1.37	0.32	81	2.1	2.19	37.1	1.46	10.35	12.95	29.52	219.19	0.56	51.49	58.66	356.43	414.07	216.43	14.91	90.57	1060.42	3082.02	25.98	23.96	3428.93	25311.5
CL92	1	1	42	0	1	0	4249.55	243.42	44.76	120.85	13.29	57.2	0.66	0.1	49.77	25.92	0.95	16.86	12.38	1.53	0.02	0.01	0.02	4.65	2.84	3.26	225.19	0.47	4.58	8.28	0.72	51.9	1.85	8.58	11.06	0.56	30.5	6.88	499.37	136.03	195.06	57.18	86.06	1371.01	1594.51	134.74	67	2379.63	23445.3
CL93	2	1	41	0	1	0	8513.27	297.06	13.22	40.2	22.65	114.76	0.66	0.1	181.45	27.47	0.04	1.12	26.71	3.98	0.16	0.01	1.7	0.69	0.73	0.2	189.88	0.47	1.51	12.23	1.24	25.48	7.68	6.73	287.11	47.25	57.54	6.88	1400.64	290	147.52	18.68	180.04	793.48	1768.78	28.77	201.95	7400.27	32833.6
CL94	1	1	36	0	1	0	8275.59	8.37	22.02	139.45	41.9	54.95	0.66	0.1	65.97	111.01	0.04	60.24	67.42	20	0.77	0.01	4.79	0.58	3.43	5.66	113.77	0.47	0.01	70.83	3.28	87.66	33.72	47.64	456.32	6.35	26.59	96.17	1115.55	178.03	195.45	15.05	80.78	1994.93	2427.69	48.19	212.57	5452.84	34998.6
CL96	2	1	32	0	1	0	3701.51	88.86	35.63	166.96	8.86	50.21	31.32	0.1	133.96	254.47	4.73	138.4	109.87	15.56	1.23	0.01	0.44	3.65	2.52	5.2	65.33	0.47	70.84	81	2.38	11.57	22.49	45.63	351.36	24.11	51.15	6.88	3697.06	1638.8	529.4	13.29	36.32	1237.43	6698.46	36.66	60.77	4963.72	32852.9
CL98	2	1	45	0	1	0	7434.3	473.36	23.92	104.13	25.6	58.31	0.66	0.1	24.22	85	0.04	34.39	119.2	33.27	0.96	0.01	0.16	1.14	1.56	69.58	121.45	0.47	0.46	6.19	0.72	85.17	35.64	59.93	86.03	80.55	108.17	49.67	924.73	149.36	45.21	15.68	109.27	1342.12	2124.69	41.01	94.47	3702.89	33126.5
Fig 4F
process	nes
Inflammasome complex assembly	2.04558
Negative regulation of coagulation	1.77551
Positive regulation of IL-1 production	1.77268
Phagocytosis	1.78359
Leukotriene metabolic process	1.77709
Superoxide metabolic process	1.79365
Neg. reg. of extrinsic apoptotic signaling via DRR	1.79774
Receptor-mediated endocytosis	1.77714
Regulation of leukocyte degranulation	1.79444
Pos. reg. of syncytium formation by PM fusion	1.75742
Myeloid leukocyte-mediated immunity	1.76041
Autophagosome organization	1.89536
Reg. of NLRP3 inflammasome complex assembly	1.85572
Cytokine production in inflammatory response	1.93224
Complement activation	1.81618
Myeloid cell activation in immune response	1.90847
Cytoplasmic translation	-2.37609
Mitochondrial gene expression	-2.12706
Ribosome biogenesis	-2.05294
RNA methylation	-1.96398
Ribosomal small subunit assembly	-1.94596
tRNA modification	-1.92562
Ribosomal large subunit assembly	-1.85346
Histone H3 K14 acetylation	-1.85219
Positive T cell selection	-1.78438
Peroxisome organization	-1.77819
Ribonucleoprotein complex biogenesis	-1.73378
[truncated: 18 more columns]

## Sheet: Fig 5
Fig 5A-5L
pid	sex	age	hivrdtresult	kpsadmit16plus_imp	tempmax_imp	heartrate3_imp	resprate3_imp	sbp3_imp	o2sat3_imp	lactate_imp	hgb_imp	wbc_imp	platelets_imp	phase3	assisttowalkoob	supplementaloxygen	supplementaloxygemount	whoseverity_imp	hospdeathtransf	daysspentinhospitalimp	hcc	hcc3	scd40l	egf	eotaxin	fgf2	flt3l	fractalkine	gcsf	gmcsf	groalpha	if2	ifngamma	il1a	il1b	il1ra	il2	il3	il4	il5	il6	il7	il8	il9	il10	il12p40	il12p70	il13	il15
CL105	1	57	0	90	36.5	113	20	132	97	3.8	14.9	4	110	1	0	0		2	0	21	1	CRS 1	1243.85	111.82	34.93	64.79	10.47	83.8	0.66	0.1	45.81	132.61	1.03	53.94	30.26	13.07	3.23	0.01	0.02	6.4	2.32	3.81	33.5	5.02	23.09	229.71	2.52	43.6	6.42
CL109	1	32	0	90	36.5	76	18	130	98	3	15.4	4.16	121	1	0	0		2	0	15	1	CRS 1	3746.18	223.9	63.04	18.71	17.09	317	0.66	0.1	67.43	10.16	1.67	5.35	2.46	5.17	0.02	0.01	1.21	1.87	3.41	8.32	42.93	0.47	0.01	20.21	1.89	106.6	3.7
CL113	1	35	0	90	37.4	85	20	109	96	2.1	15.1	4.16	221	1	0	0		2	0	18	1	CRS 1	3289.08	137.2	13.31	159.49	17.61	279.58	0.66	0.1	86.44	329.28	4.18	89.46	135.1	37.08	7.98	0.01	1.86	4.65	5.34	0.73	41.11	0.47	1.6	20.8	11.45	105.93	77.25
CL119	1	34	1	90	36.5	86	16	129	99	3	16.1	4.37	207	1	0	0		2	0	16	1	CRS 1	5820.23	122.85	53.25	23.85	56.57	81.27	19.74	0.1	97.33	38.33	0.56	43.22	35.07	4.67	0.24	0.01	0.93	14.59	2.69	6.64	43.15	21.71	1.8	64.92	1.96	75.76	22.25
CL121	1	55	0	90	36.5	69	20	162	97	2.4	17.6	4.63	121	1	0	0		2	0	18	1	CRS 1	2407.15	50.17	28.21	51.54	10.54	81.27	0.66	0.1	10.92	7.09	0.04	1.12	6.78	0.18	0.02	0.01	0.88	0.71	0.62	3.38	2.48	0.47	0.01	0.64	0.16	14.49	6.15
CL122	1	33	0	90	36.4	80	16	120	97	3.2	17.4	4.37	165	1	0	0		2	0	16	1	CRS 1	231.76	1.38	71.4	26.47	47.36	53.79	0.66	0.1	30.25	2.73	0.04	13.42	2.66	4.99	0.02	0.01	0.02	13.1	1.43	0.81	16.04	0.47	31.73	83.87	1.53	4.96	10.95
CL124	1	36	0	90	36.5	78	18	110	97	2.3	15.8	5.8	216	1	0	0		2	0	18	1	CRS 1	11697.6	121.93	52.88	75.64	23.93	51.42	0.66	0.1	69.23	60.63	1.16	33.29	15.77	2.2	0.56	0.03	3.24	6.99	4.35	7.04	124.71	1.54	3.18	74.73	1.02	96.74	9.33
CL127	1	36	1	90	36.1	77	18	124	96	2.4	17.9	4.38	245	1	0	0		2	0	18	1	CRS 1	546.53	12.03	28.16	14.16	12.03	84.63	0.66	0.1	27.6	52.82	0.04	12.16	5.53	0.66	0.02	0.01	0.13	4.02	4.23	2.52	10.42	0.47	1.8	18.42	5.3	4.96	17.95
CL128	1	30	0	90	36.6	74	16	108	97	2.4	18.5	5.8	294	1	0	0		2	0	21	1	CRS 1	4150.02	336.69	46.96	19.31	33.64	82.96	0.66	0.1	270.16	47.57	0.38	25.78	6.78	5.42	0.23	0.01	0.63	15.05	1.39	1.5	115.99	4.6	2.97	41.38	2.52	34.85	7.05
CL132	1	58	0	90	36.5	97	19	120	96	2.3	14.4	6.2	207	1	0	0		2	0	15	1	CRS 1	3938.86	201.96	32.56	17.47	17.71	233.61	66.8	0.1	57.44	44.25	1.89	3.93	3.86	3.64	3.73	0.01	0.64	3.44	0.75	4.8	69.55	0.47	7.98	40.32	1.96	60.25	8.73
CL133	1	24	0	90	36.9	73	20	130	98	3	11.5	4	183	1	0	0		2	0	21	2	CRS 2	10771.8	803.78	41.3	152.56	17.16	93.4	2.61	0.1	179.78	147.39	2.74	116.79	146.41	8.34	3.4	0.09	2.1	5.32	0.21	13.28	173.56	8.59	4.03	91.92	4.03	67.18	20
CL135	1	42	0	90	36.5	89	20	125	96	2.1	18.2	6.06	268	1	0	0		2	0	17	1	CRS 1	6527.45	27.64	33.3	39.36	28.96	89.49	8.75	0.1	59.55	44.25	1.12	11.25	9.49	1.53	0.07	0.01	1.23	25.58	5.13	4.73	15.5	3.89	6.14	63.93	2.94	57.5	12.29
CL136	1	34	0	90	36.5	93	20	125	96	2.3	16.1	4.1	280	1	0	0		2	0	18	1	CRS 1	13911.5	586.89	8.82	29.46	52.85	113.43	32.29	0.1	216.8	46.48	1.69	8.2	8.82	2.42	0.31	0.01	1.45	1.17	2.44	10.79	40.74	4.09	1.39	79.08	3.08	43.6	4.28
CL139	1	58	0	90	36.6	97	18	129	95	3	14.4	6.2	207	1	0	0		2	0	16	1	CRS 1	6799.74	213.93	36.13	27.99	40.46	101.61	30.51	0.1	117.08	52.82	0.69	12.7	6.43	1.49	0.02	0.01	0.84	1.51	1.67	6.84	9.52	0.47	3.28	38.71	2.94	36.2	27.22
CL141	1	38	0	90	36.6	92	18	124	98	2.1	17.4	4.5	207	1	0	0		2	0	16	1	CRS 1	11380.1	54.73	30.53	50.05	6.58	178.18	9.6	0.1	60	54.84	0.84	25.96	24.62	5.22	0.96	0.01	2.31	5.4	2.4	16.1	164.53	0.47	5.57	192.69	2.66	13.92	14.51
CL143	1	24	0	90	36.6	74	16	115	98	2.1	17.7	4.85	230	1	0	0		2	0	15	1	CRS 1	4986.37	556.84	49.41	100.91	14.74	108.68	0.66	0.1	160.37	137.26	0.04	38.8	39.64	7.03	2.79	0.01	3.81	70.35	4.26	3.04	131.89	8	5.83	34.93	4.03	64.51	14.1
CL144	1	48	0	90	36.5	69	20	135	97	2	12.2	7.62	185	1	0	0		2	0	15	2	CRS 2	9123.65	539.72	99.86	650.01	90.41	692.81	23.01	214	201.14	503.63	20.2	548.8	266.74	121.55	12.14	18.07	5.08	11.32	4.7	10.78	124.37	6.76	0.15	575.56	12.33	912.44	8.2
CL146	1	47	0	90	36.6	72	18	132	97	2.8	17.6	4.22	259	1	0	0		2	0	16	1	CRS 1	13291.9	403.14	50.27	43.06	47.11	105.18	0.66	0.1	83.54	40.76	0.04	2.87	9.16	2.75	0.24	0.01	2.47	20.1	1.96	8.96	153.32	7.42	15.35	152.85	3.08	46.96	7.76
CL147	1	35	1	90	36.5	84	18	117	98	2.1	16.1	6.73	280	1	0	0		2	0	15	1	CRS 1	4604.27	421.9	36.64	26.98	14.67	116.74	0.66	0.1	103.37	55.83	0.29	28.89	13.01	3.17	0.27	0.01	2.93	129.43	1.07	7.24	97.72	9.2	8.23	12.23	1.89	56.71	11.04
CL152	1	31	0	90	36.5	94	16	101	98	1.2	17.4	4.11	204	1	0	0		2	0	15	1	CRS 1	10174.1	467	39.78	15.53	12.47	82.12	0.66	0.1	122.76	28.95	0.95	10.71	10.14	1.27	0.68	0.01	1.25	6.95	1.02	2.52	391.8	0.47	4.87	8.95	2.66	34.85	12.95
CL170	1	38	1	90	36.9	68	18	120	98	2	15.3	6.59	143	1	0	0		2	0	17	1	CRS 1	1814	180.03	9.38	34.59	9.7	34.82	26.09	0.1	59.03	39.56	0.04	717.13	10.95	2.51	0.78	0.01	0.65	24.89	0.56	2.24	0.91	3.79	1.09	46.12	3.08	36.64	9.59
CL171	1	24	0	90	36.7	72	19	115	98	2.4	17.6	3.12	272	1	0	0		2	0	14	1	CRS 1	3399.16	86.88	38.84	224.22	15.33	573.28	0.66	0.1	178.68	112.95	9.26	153.09	57.07	2.93	6.69	0.01	2.27	0.98	0.25	4.59	51.16	5.14	3.37	72.29	1.82	69.82	13.12
CL174	1	36	0	90	36.5	87	19	173	97	2.1	16.1	19.6	287	1	0	0		2	0	11	1	CRS 1	7976.6	24.5	16.97	40.2	12.2	102.33	0.66	0.1	60.39	48.65	0.04	34.02	56.21	5.29	1.55	0.01	1.33	1.17	0.38	4.78	9.23	12.21	3.66	15.99	2.38	19.93	2.59
CL176	1	32	0	90	36.8	70	18	120	96	2	16.6	3.15	110	1	0	0		2	0	15	1	CRS 1	4470.51	87.93	25.77	31.84	9.83	94.17	0.66	0.1	51.95	28.95	0.04	15.41	12.7	1.21	0.79	0.01	0.02	1.56	0.86	3.78	9.42	0.47	0.01	12.87	1.46	61.81	7.68
CL177	1	27	0	90	37	74	18	106	98	1.8	15.4	5.32	210	1	0	0		2	0	17	1	CRS 1	5426.4	134.01	20.34	1.4	11.07	94.93	0.66	0.1	129.37	25.92	0.04	27.79	30.53	7.06	0.38	0.01	1.29	17.11	0.74	5.04	7.73	4.82	55.28	62.93	9.41	125.66	1.63
CL178	0	35	0	90	36.6	96	18	122	96	3.4	11.5	7.5	308	1	0	0		2	0	10	1	CRS 1	7754.09	66.92	68.96	35.48	24.25	80.41	19.94	0.1	89.06	60.63	0.04	12.52	21.5	3.19	0.16	0.01	1.11	3.31	0.76	5.99	15.74	1.13	0.21	55.39	3.01	100.17	18.27
CL180	1	36	0	90	36.8	76	18	110	98	1.8	13.8	4.5	283	1	0	0		2	0	15	1	CRS 1	2573.77	235.27	16.31	55.17	21.14	66.62	0.66	0.1	54.14	106.38	3.01	21.22	40.93	6.64	1.26	0.01	0.16	2.1	3.44	0.9	34.27	0.47	0.05	228.89	4.3	61.03	22.18
CL182	0	33	0	90	36.5	68	16	104	98	2.9	13.3	4.63	121	1	0	0		2	0	26	1	CRS 1	5663.58	52.22	76.19	14.16	11.17	78.68	2.61	0.1	156.03	7.09	0.04	11.07	4.24	0.92	0.02	0.01	0.02	2.38	102.09	2.08	7	0.47	0.04	17.82	1.53	6.41	10.87
CL186	0	24	0	90	36.4	94	18	108	99	2.5	13.1	4.37	280	1	0	0		2	0	30	1	CRS 1	8001.68	259.2	31.76	65.12	18.1	100.15	0.66	0.1	186.39	71.32	0.04	33.29	27.81	1.27	0.6	0.01	0.26	20.45	0.42	6.25	8.02	4.29	1.86	42.97	2.87	33.04	17.08
CL188	0	24	0	90	36.6	104	22	109	98	2.9	16.2	6.06	321	1	0	0		2	0	21	1	CRS 1	5325.39	63.81	21.27	57.3	10.5	98.68	0.66	0.1	118.12	50.76	0.04	15.77	16.68	2.17	0.09	0.01	0.77	1.52	0.97	5.02	7.6	0.47	0.91	39.78	1.82	22.49	5.13
CL189	0	56	0	90	36.5	90	18	135	97	2.5	15.3	6.23	287	2	0	0		2	0	10	1	CRS 1	7798.6	262.49	27.85	250.07	16.77	348.17	0.66	204.33	318.57	47.57	52.81	60.42	64.32	11.18	15.22	0.01	0.02	7.98	37.52	5.4	587.93	7.86	2.11	645.09	2.24	20.45	2.17
CL190	1	36	0	90	36.8	97	16	139	96	2.3	16.2	4.6	315	1	0	0		2	0	19	2	CRS 2	11717.3	250.43	80.44	53	23.87	793.71	0.66	17.25	117.26	2.73	59.12	18.85	17.72	0.98	5.58	0.01	31.96	84.94	36.8	24.05	285.95	9.28	5.59	1107.39	197.53	805.75	6.24
CL191	1	24	0	90	36.8	78	16	140	97	2.8	16.1	4.81	204	1	0	0		2	0	13	2	CRS 2	12321.4	196.03	37.44	336.66	49.43	946.11	31	1477.88	241.35	63.4	67.37	20.86	48.67	9.06	15.62	0.01	16.18	9.84	22.44	36.62	17.39	32.38	1.03	115.94	211.4	771.6	10.1
CL192	1	22	0	90	37.5	98	18	115	94	2.8	18.5	4.38	227	1	0	0		2	0	13	2	CRS 2	6546.43	67.07	29.57	163.46	12.96	229.46	0.66	0.1	122.29	202.31	3.08	112.1	87.2	8.05	3.73	0.01	6.86	1.96	0.72	15.87	15.42	4.45	0.49	33.28	4.44	376.01	7.23
CL195	1	38	0	90	37	79	16	114	98	2.8	15.3	9.8	379	1	0	0		4	0	18	2	CRS 2	15222	150.89	14.99	68.06	16.54	121.27	14.39	0.1	136.46	109.7	0.61	16.86	20.78	7.89	0.66	0.01	2.26	22.84	11.75	9.17	402.29	14.75	146.71	77.15	8.25	259.18	15.56
CL198	1	19	0	90	36.5	75	16	120	98	2.9	16.6	5.4	259	1	0	0		2	0	12	2	CRS 2	13113.5	400.77	26.52	30.42	18.82	775.4	0.66	0.1	85.02	861.17	45.72	18.13	13.01	3.07	0.38	0.01	0.77	0.66	1.08	1.71	125.7	3.75	3.28	10.94	28.12	640.36	16.52
CL199	1	33	0	80	36.6	85	16	138	99	2.6	14.7	5.9	210	2	0	0		2	0	10	1	CRS 1	13650.9	566.54	26.03	102.79	37.25	76.91	0.66	0.1	239.41	94.62	0.38	77.34	36.91	3.52	2.4	0.01	1.82	9.98	24.9	3.89	740.16	0.47	0.01	35.47	3.28	58.69	16.84
CL201	1	25	0	90	36.5	81	18	131	97	2.8	17.4	9.1	338	2	0	0		2	0	13	2	CRS 2	12067.2	513.27	23.61	72.53	75.13	255.27	92.43	0.1	94.48	114.88	4.55	16.68	30.26	37.94	2.29	0.01	3	7.51	17.14	11.83	34.42	5.61	20.58	110.93	17.02	190.02	61.88
CL205	1	36	0	80	36.5	73	20	126	98	2.6	16.3	5.7	165	2	0	0		2	0	8	1	CRS 1	4938.33	98.23	32.24	282.17	3.02	64.62	0.66	0.1	52.73	91.72	3.89	58.38	126.7	14.53	6.76	0.01	0.02	2.53	0.15	6.61	12.38	0.47	10.29	21.98	4.17	34.85	14.99
CL209	1	56	1	60	39.1	118	26	109	94	2.4	13.7	15.1	182	2	1	1		4	0	11	2	CRS 2	5229.83	132.12	20.91	27.99	9.5	254.88	76.87	10.58	172.07	56.81	8.95	17.04	12.54	151.89	0.04	0.01	1.63	1.96	36.58	18.63	15.68	0.47	107.77	15.99	2.38	152.93	23.33
CL210	0	47	0	90	36.2	108	20	136	97	2.4	15.3	7.16	334	2	0	0		2	0	8	1	CRS 1	10857.3	428.14	64.19	46.62	15.76	121.91	0.66	0.1	134.51	65.21	0.04	32.74	21.36	6.46	0.6	0.01	0.11	5.4	10.09	9.93	732.57	8.23	4.12	29.96	1.82	112.94	13.2
CL211	1	38	0	90	36.7	82	18	132	99	4.2	16.7	5.8	305	2	0	0		3	0	11	2	CRS 2	8489.45	57.53	43.77	833.57	98.66	618.52	0.66	0.1	130.18	1127.57	32.86	837.2	693.95	298.66	71.67	0.01	2.58	1.74	569.27	1.69	694.92	43.37	7.49	152.41	2.1	367.77	403.62
CL212	1	30	0	90	36.7	115	16	125	98	2.9	15.2	4.1	143	2	0	0		2	0	7	2	CRS 2	8984.95	107.02	56.39	52.27	99.5	588.09	0.66	76.98	125.76	46.48	17.37	25.96	10.31	63.84	0.27	0.01	0.51	3.52	108.55	48.01	1892.54	4.16	1.05	63.43	26.66	551.08	11.29
CL213	0	38	0	90	36.4	83	16	136	96	2.7	16.7	5.35	323	2	0	0		2	0	10	2	CRS 2	10077.2	355.58	8.61	114.55	40.28	88.69	0.66	0.1	19.91	67.87	0.04	42.67	50.04	38.61	0.61	0.01	3.03	1.08	69.24	7.89	1357.31	3.46	0.16	52.33	2.52	61.42	23.33
CL214	1	50	0	50	37.2	119	27	128	93	2.6	15	11.7	174	2	0	1		4	1	10	1	CRS 1	8429.97	394.81	13.07	114.04	10.74	472.49	65.04	0.1	79	41.94	0.04	7.84	48.17	4.72	0.33	0.01	2.68	0.79	28.61	2.06	8.73	2.34	27.05	23.14	1.96	90.13	27.67
CL215	1	27	0	90	36.4	83	18	131	97	2.6	15.2	4.4	207	2	0	0		2	0	10	1	CRS 1	11087.1	646.08	37.2	25.96	11.27	87.08	0.66	0.1	46.71	25.92	0.04	17.22	13.94	6.08	0.19	0.01	1.71	1.92	235.58	9.64	1585.65	0.47	0.38	13.5	2.24	117.88	11.96
CL217	0	24	0	90	36.1	86	18	118	97	2.9	18.2	5.8	426	2	0	0		2	0	10	2	CRS 2	9464.88	390.05	23.11	148.24	26.81	91.07	0.66	0.1	86.88	156.59	2.64	97.12	72.85	8.74	3.29	2.91	1.47	1.03	244.39	1.58	1841.96	4.66	1.67	80.52	4.64	57.11	32.76
CL219	1	27	0	70	36.6	102	20	120	97	2.7	16.1	12.42	280	2	0	0		3	0	10	1	CRS 1	11215.8	490.16	27.85	27.99	19.14	437.16	0.66	0.1	92.69	22.66	16.35	7.31	6.95	5.82	0.13	0.01	1.68	1.42	15.22	6.39	124.1	14.76	1.47	9.62	4.97	249.01	14.02
CL220	1	50	0	90	35.9	99	20	134	97	2.8	11.5	11	365	2	0	0		2	0	14	2	CRS 2	14159.9	530.64	40.59	31.37	4.47	242.17	0.66	0.1	147.63	34.51	0.04	47.65	218.83	20.62	0.24	0.01	3.15	1.03	236.9	2.76	1107.9	0.47	3.18	44.02	1.53	109.62	5.78
CL221	1	28	0	90	36.8	68	18	110	98	2.4	15.7	15.1	287	2	0	0		2	0	16	1	CRS 1	777.87	38.86	26.56	3.18	22.46	99.42	0.66	0.1	90.15	46.48	1.47	16.86	8.15	1.57	0.02	0.01	2.87	4.06	0.16	5.41	9.27	0.47	0.01	50.27	1.67	91.53	8.12
CL222	1	34	0	90	36.8	79	20	130	98	1.8	12.2	5.5	227	2	0	0		2	0	16	2	CRS 2	6747.02	52.25	66.3	1871.42	97.58	272.12	0.66	32.81	491.65	1370.45	181.33	2340.63	1411.61	562.18	166.39	0.01	3.13	7.16	11.68	2.41	194.23	71.31	0.01	931	3.9	176.61	316.25
CL226	1	27	0	90	36.7	71	18	120	100	2.4	16.1	5.13	194	2	0	0		2	0	13	2	CRS 2	8586.58	40.39	30.7	58.34	36.46	145.75	0.66	0.1	129.12	71.32	0.99	11.79	36.39	10.63	1.87	0.01	2.22	1.99	38.38	4.09	1122.35	6.17	2.13	78.6	2.52	53.92	37.25
CL227	0	28	0	90	36.6	77	18	109	98	4	14.2	2.6	259	2	0	0		2	0	23	1	CRS 1	11558.3	295.88	15.85	65.45	20.24	106.59	0.66	0.1	117.32	90.26	0.04	13.24	40.8	6.59	1.54	0.01	1.06	3.71	1.13	10.14	129.94	0.47	0.01	33.83	1.96	64.13	17
CL228	1	35	0	90	37.9	100	18	135	95	2.4	16.2	3.9	155	2	0	0		2	0	8	2	CRS 2	3722.89	228.65	24.41	127.99	40.56	192.98	0.66	0.1	140.88	189.23	4.02	117.73	73.79	12.65	5.44	0.34	1.76	18.18	3.21	5.09	18.42	26.92	0.67	60.93	3.62	140.25	29.93
CL229	0	38	0	90	37.3	117	24	121	97	2.8	11.6	5.4	235	2	0	0		3	0	9	2	CRS 2	6465.72	257.23	14.23	230.4	36.34	175.71	0.66	0.1	151.05	355.82	7.85	306.82	177.84	33.68	18.02	0.07	2.14	23.57	5.55	4.02	20.83	25.41	2.41	77.15	3.62	108.28	56.09
CL231	1	35	0	90	36.5	102	15	138	98	2.3	13.1	10.1	323	2	0	0		2	0	15	1	CRS 1	2351.62	55.65	38.14	43.47	41.93	110.73	0.66	0.1	119.42	52.82	0.91	11.25	11.27	3.62	0.02	0.01	1.19	4.43	0.57	6.88	25.53	3.24	2	23.72	2.1	68.69	24.02
CL233	1	37	1	90	36.4	104	28	154	99	3.4	14.5	5.1	110	2	0	0		3	0	9	1	CRS 1	9825.12	39.44	23.44	9.56	45.9	69.54	0.66	0.1	31.49	10.16	0.04	10.35	2.25	1.32	0.02	0.01	1.56	5.74	11.01	14.63	442.72	2	0.01	12.23	1.6	23	9.68
CL234	1	35	0	90	36.6	109	20	137	95	3.8	15.9	5.4	210	2	0	1		4	0	19	2	CRS 2	11600.6	221.42	25.35	123.34	23.61	380.69	109.31	0.1	106.31	70.47	12.48	16.13	55.11	141.13	0.7	0.01	1.79	0.45	26.41	29.84	35.19	0.47	74.36	0.64	2.24	229.43	49.54
CL235	1	37	0	90	36.7	104	20	143	97	2	15.1	5.1	280	2	0	0		2	0	15	1	CRS 1	4414.19	287.44	32.07	27.99	11.47	119.35	0.66	0.1	36.74	22.66	1.01	19.04	4.61	4.82	0.04	0.01	0.71	4.21	5.12	4.06	591.2	0.47	0.01	44.55	2.94	53.51	8.55
CL236	1	40	0	80	37.6	93	20	126	96	2.4	15.3	4.15	182	2	0	0		2	0	11	1	CRS 1	64.02	3.09	31.62	36.79	3.87	126.92	0.66	0.1	19.99	50.76	0.59	12.7	19.92	3.45	0.02	0.01	0.02	8.23	0.33	2.3	9.8	10.37	0.65	57.92	0.87	129.83	19.37
CL238	0	27	0	80	36.6	120	18	151	97	2.7	17.6	6.14	317	2	0	0		2	0	8	1	CRS 1	8621.43	377.77	16.11	97.1	24.16	76.91	27.48	0.1	67.78	93.18	0.72	44.51	29.58	12.23	2.08	0.01	1.45	2.01	1.06	7.98	231.94	8.82	0.73	27.72	3.62	91.53	14.26
CL24	0	25	0	80	37.8	78	20	105	98	1.3	14.1	4.72	181	1	0	0		2	0	22	1	CRS 1	1810.87	142.92	32.72	18.1	16.18	112.76	0.66	0.1	66.08	20.92	0.04	14.68	2.66	1.45	0.02	0.01	1.39	8.77	4.84	2.4	8.57	0.47	5.1	48.72	2.52	73.18	19.22
CL240	1	50	0	90	37.3	76	24	148	99	1.8	15	3.3	206	2	0	0		2	0	17	1	CRS 1	118.51	21.01	43.74	4.54	27.98	211.5	42.34	0.1	40.7	2.73	2.45	15.05	14.25	1.88	3.01	0.01	0.11	1.69	0.33	2.17	8.2	0.47	0.13	144.97	6.88	33.49	6.96
CL241	1	47	0	90	36.4	86	20	132	99	4	16.2	6.3	315	2	0	0		2	0	13	1	CRS 1	3826.51	143.88	174.55	16.84	29.41	135.97	0.66	0.1	86.38	54.84	0.04	39.54	13.94	3.1	0.27	0.01	0.25	19.34	2.14	4.67	61.52	1.94	0.99	193.53	3.62	15.62	13.36
CL242	1	37	0	90	36.4	98	22	120	97	3.8	16.6	5.13	194	2	0	0		2	0	9	1	CRS 1	15452.5	69.26	35.51	78.08	66	155.09	0.66	0.1	40.55	2.73	0.04	9.46	33.21	6	0.02	0.01	0.52	1.51	2.4	7.54	199.34	0.47	12.19	34.93	2.24	73.55	20.7
CL243	1	58	0	90	37.2	94	18	104	95	2.2	12.5	4.37	216	2	0	0		3	0	9	2	CRS 2	8168.07	355.65	122.65	753.47	49.58	413.61	0.66	0.1	103.01	580.34	97.41	841.09	479.19	237.09	61.71	0.01	7.46	13.55	78.71	4.59	340.32	42.92	3.2	505.7	13.59	871.86	375.76
CL247	1	28	0	80	36.7	89	22	114	97	2.6	17.9	5.13	179	2	0	0		2	0	7	2	CRS 2	3562.12	8.62	16.05	562.62	45.56	110.73	0.66	0.1	95.29	250.84	4.42	130.88	395.1	14.59	20.17	0.01	1.1	7.51	1.2	6.23	36.45	26.54	0.38	35.47	2.38	72.81	125.02
CL248	1	39	0	90	38.6	96	26	123	96	4	13.1	4	158	2	0	0		2	0	10	1	CRS 1	3841.8	472.46	23.1	30.42	22.27	107.98	18.31	0.1	203.34	53.84	1.47	8.38	10.63	4.94	0.64	0.01	1.76	7.86	53.09	1.6	966.51	5.59	6.82	70.83	3.76	43.6	17.08
CL251	1	38	0	90	36.7	63	18	121	98	3.8	13.1	9.8	268	2	0	0		2	0	11	1	CRS 1	4990.16	333.47	36.28	48.54	10.54	87.89	0.66	0.1	84.21	66.11	0.04	18.31	21.79	3.12	0.41	0.01	1.26	1.89	0.34	10.8	310.16	0.47	0.52	14.13	1.82	54.72	21.25
CL252	1	38	0	60	37.9	118	20	126	94	4.2	14.6	7.5	149	2	1	1		4	0	22	2	CRS 2	9857.83	23.44	35.69	66.11	74.85	189.7	52.35	0.1	160.82	56.81	0.54	20.67	34.54	4.99	0.08	0.01	8.16	6.06	2.81	6.98	170.58	19.55	14.65	179.56	2.73	143.99	30.07
CL255	1	58	0	50	36.7	94	24	122	93	2.9	14.2	3.6	169	2	0	1		4	0	10	1	CRS 1	2285.15	55.79	41.8	55.17	5.69	115.43	11.98	0.1	18.65	133.78	5.98	35.86	40.55	25.29	1.43	2.08	2.94	0.64	2.5	20.45	12.93	4.96	3.39	15.99	5.24	89.42	20
CL257	0	25	0	90	36.7	116	18	104	100	2.6	18.2	4	110	2	0	0		2	0	10	2	CRS 2	9223.9	528.55	34.01	45.06	2.19	190.64	0.66	0.1	104.81	108.38	4.57	48.21	28.36	14.28	1	0.01	2.03	6.61	18.42	1.96	3082.2	0.47	2.58	72.29	1.82	232.45	27.29
CL258	0	25	0	80	37.1	101	20	114	97	2.6	16.6	4.4	206	2	0	0		2	0	5	1	CRS 1	316.87	1.38	38.43	210.09	9.93	138.89	0.66	0.1	105.09	65.21	0.69	23.95	35.73	4.4	1.62	0.48	0.35	644.47	1.37	3.21	7.09	6.24	1.68	33.28	1.24	81.95	15.56
CL259	1	48	1	90	36.6	94	20	163	99	4	13.8	5.08	174	2	0	0		3	0	13	2	CRS 2	5031.88	292.22	9.17	250.44	16.96	114.1	0.66	0.1	77.16	71.32	1.12	100.12	81.92	24.68	1.84	0.01	2.7	1.6	28.74	7.63	1639.43	1.6	5.48	73.27	3.62	64.13	26.31
CL26	0	24	0	80	37.1	70	18	120	92	1.8	13.6	5.1	426	1	0	0		2	0	21	1	CRS 1	2569.13	157.78	30.98	84.34	19.82	54.95	0.66	0.1	83.98	79.54	0.04	33.29	59.38	3.98	0.85	0.01	1.51	2.77	1.21	3.14	42.91	0.47	0.38	12.23	1.53	4.96	4.38
CL262	0	27	0	80	36.7	90	24	100	98	2.6	12.8	4.38	280	2	0	0		2	0	6	1	CRS 1	8146.21	60.82	34.08	24.91	12.3	158.3	0.66	0.1	54.21	141.25	4.07	19.76	13.32	2.2	0.6	0.01	0.22	1.72	0.44	1.87	109.42	6.19	4.58	37.64	2.66	53.51	10.61
CL263	1	47	0	60	37.3	92	24	123	92	2.4	13.3	15.4	121	2	0	1		4	0	9	2	CRS 2	2118.13	11.5	14.21	207.7	67.19	101.61	0.66	0.1	8.52	171.1	4.97	168.56	195.34	19.47	10.34	0.01	1.92	26.7	4.52	12.63	8.46	9.71	1.57	41.91	7.41	57.9	99.36
CL264	0	21	0	80	36.8	82	18	104	98	2.5	16.6	5.35	221	2	0	0		2	0	8	2	CRS 2	9652.67	103.39	27.85	102.26	43.64	604.77	123.33	0.1	37.19	94.62	31.83	25.96	35.07	9.9	1.15	0.54	11.85	4.53	0.44	14.07	19.36	5.2	3.7	592.58	3.76	376.49	16.68
CL265	0	19	0	80	36.6	73	18	105	99	2.4	15.7	3.15	206	2	0	0		2	0	8	1	CRS 1	6277.75	464.09	14.06	70.31	3.94	86.27	71.4	0.1	43.56	49.71	0.04	25.23	33.88	7.34	1.29	0.01	2.87	16.78	1.28	2.14	59.39	7.49	0.35	19.61	2.66	59.86	20.08
CL267	1	37	0	70	36.3	87	32	117	85	2.7	14.4	6.23	149	2	0	1		4	0	16	1	CRS 1	3821.73	52.53	23.37	65.45	13.98	116.09	8.75	0.1	70.78	31.8	0.43	42.85	20.5	8.72	1.01	0.01	1.6	1.81	6.85	19.68	22.1	0.47	15.41	0.64	2.24	61.42	33.35
CL268	1	31	0	80	36.5	88	18	109	97	2.6	16.1	6.6	221	2	1	0		2	0	9	1	CRS 1	5494.21	98.47	169.23	33.68	46.18	102.33	7.85	0.1	54.82	62.49	0.56	13.6	21.07	3.36	0.41	0.01	0.84	3.65	1.29	9.03	95.75	1.6	3.56	38.71	2.45	55.52	30
CL269	1	33	0	70	36.5	130	24	109	90	2.6	10.7	1.8	137	2	1	1		4	0	17	2	CRS 2	16966.9	677.42	17.36	187.77	16.12	91.07	19.74	14.85	191.57	75.5	0.74	37.33	10.14	96.57	27.76	0.24	3.45	2.49	13.79	66.09	2985.11	7.16	42.11	27.72	2.66	66.04	26.92
CL27	0	27	0	80	36.5	75	20	115	99	2.4	14	5.64	321	1	0	0		2	0	21	2	CRS 2	7314.15	261.64	40.47	48.92	69.87	367.48	46.92	0.1	183.23	76.32	0.72	68.41	44.64	4.54	0.97	0.19	1.45	8.6	0.62	4.42	5.25	23.44	10.48	121.83	6.56	94.31	30.82
CL271	1	41	0	50	38.7	78	24	143	96	2.6	14.7	10.1	272	2	0	1		4	0	11	1	CRS 1	1804.61	289.36	25.91	22.76	146.52	97.94	0.66	0.1	183.23	39.56	2.34	8.92	7.47	5.57	0.71	0.24	1.13	11.94	3.66	176.7	32.17	7.28	24.91	35.47	2.1	38.85	54.1
CL273	0	47	0	80	36.7	80	22	122	97	2.7	13.8	3.9	174	2	0	0		2	0	9	1	CRS 1	10275.4	128	42.59	40.61	86.48	94.93	0.66	0.1	125.64	71.32	0.56	27.43	22.64	8.26	0.83	0.01	1.51	31.54	1.64	9.99	53.16	13.75	0.2	17.82	2.31	130.79	33.05
CL274	1	41	0	80	36.9	95	24	132	93	2.5	13.9	11.18	338	2	0	1		4	0	12	1	CRS 1	4025.61	119.35	71.99	101.99	10.07	87.08	0.66	0.1	94.63	67.87	0.1	41.2	22.64	7.55	0.92	0.01	0.9	1.52	1.8	2.78	29.1	4.87	2.43	33.83	2.66	56.71	20.94
CL276	1	43	0	90	36.5	79	18	113	96	1.7	11.5	3.25	174	2	0	1		4	0	13	1	CRS 1	35.28	17.01	34.53	27.99	23.61	89.49	23.01	0.1	81.11	71.32	0.95	21.95	7.81	8.42	0.22	0.17	1.06	2.33	27.22	4.75	49.96	0.47	6.56	6.9	1.96	186.84	14.91
CL277	1	55	1	80	36.6	64	18	152	95	2.4	15.1	7.4	146	2	0	0		2	0	8	2	CRS 2	4434.44	126.04	54.49	507.14	92.76	1210.08	0.66	551.02	174.07	118.67	88.22	21.4	76.13	5.49	22.54	0.01	9.01	4.86	13.77	72.91	41.32	41.62	32.29	13.5	193.05	756.63	44.66
CL278	1	85	0	90	37.6	90	19	148	94	2.6	8.1	15.1	258	2	0	1		4	0	10	1	CRS 1	96.36	29.09	9.9	26.98	17.45	66.62	20.33	0.1	36.21	47.57	13.96	13.78	11.59	7.03	1.32	0.01	1.93	3.86	27.45	39.42	5.17	1.78	6.09	1.57	4.17	52.3	21.71
CL279	0	29	0	90	37.4	95	16	120	99	2.9	12.8	4.6	206	2	0	0		2	0	8	1	CRS 1	1673	31.02	8.35	55.88	90.71	97.94	0.66	0.1	95.29	90.99	2.16	63.58	72.03	6.44	0.46	0.01	0.78	8.6	4.33	4.24	140.23	38.78	1.05	47.68	2.03	145.85	34.53
CL280	0	31	0	90	36.6	89	18	144	97	1.8	15.1	5.35	146	2	0	0		2	0	10	1	CRS 1	4888.4	197.4	10.07	100.37	13.13	47.7	0.66	0.1	118.75	124.85	1.32	38.25	29.72	6.05	2.33	0.01	1.87	12.02	1.62	4.11	133.62	3.85	3.89	67.39	3.56	58.29	16.76
CL281	1	27	0	90	37	82	16	109	98	2.8	18.2	2.57	107	2	0	0		2	0	8	1	CRS 1	645.01	67.27	12.92	35.92	8.01	66.62	0.66	0.1	87.39	51.8	0.36	17.58	19.63	2.02	0.27	0.21	0.02	0.89	1.48	0.5	115.94	0.89	0.01	20.8	2.73	35.75	9.93
CL282	1	28	0	90	36.5	67	18	122	98	3	15.1	7.4	145	2	0	0		2	0	10	1	CRS 1	4980.68	315.73	46.6	21.64	21.24	70.49	0.66	0.1	80.54	15.03	0.04	11.07	21.65	1.25	0.05	0.01	0.02	1.96	0.66	6.14	77.11	4.9	8.72	2.42	1.53	16.17	16.04
CL284	1	46	0	80	36.7	114	20	143	97	2.5	17.6	11	268	2	0	0		2	0	13	1	CRS 1	23.09	92.64	40.54	26.98	13.09	125.06	0.66	0.1	196.46	34.51	0.2	8.2	12.07	2.4	0.05	0.01	0.02	1.52	0.98	9.75	8.98	0.47	0.01	24.3	1.96	115.25	10.61
CL285	1	25	0	80	36.2	102	18	126	96	2.4	16.7	5.4	195	2	0	0		3	0	16	2	CRS 2	8226.67	360.01	6.24	715.71	68.89	225.69	0.66	0.1	156.93	1148.48	74.67	217.01	601.56	230.79	74.81	0.01	0.38	10.24	6.22	9.03	103.43	35.41	4.71	939.25	4.64	114.59	545.53
CL287	1	48	0	70	36.5	106	24	130	94	2.4	13.3	5.5	213	2	1	1		4	0	18	1	CRS 1	6274.55	421.54	82.43	210.49	9.83	82.96	0.66	0.1	113.31	50.76	0.04	29.62	31.61	17.86	1.41	0.84	1.04	1.89	21.65	3.17	2317.08	0.47	2.21	50.27	1.82	52.3	14.83
CL288	0	37	0	90	36.5	90	20	114	80	2.6	12.8	4	258	2	0	0		4	0	12	1	CRS 1	6271.99	196.77	19.64	153.91	27.6	91.07	0.66	0.1	117.64	66.99	0.15	50.24	63.6	21.45	1.89	0.01	0.78	2.62	1.19	10.48	38.84	3.31	0.48	78.11	2.24	32.58	15.96
CL289	0	26	0	80	36.4	73	22	115	98	2.6	16.1	4.85	88	2	0	0		2	0	11	1	CRS 1	7031.06	363.26	9.32	59.38	35.74	148.54	18.31	0.1	166.25	64.31	0.04	16.86	20.64	24.86	1.07	0.03	3.62	33.22	2.59	4.8	44.64	5.56	4.91	45.6	2.52	124.7	20.63
CL29	1	39	0	80	37.7	70	18	95	89	2.1	15.3	4.81	279	1	0	0		4	0	25	1	CRS 1	2723.59	434.1	25.78	51.54	9.5	91.07	0.66	0.1	190.43	50.76	0.04	48.39	206.66	23.51	3.27	0.01	3.12	0.45	3.73	11.65	37.79	2.05	2.97	0.64	2.52	51.08	79.82
CL290	1	38	0	60	40.1	123	22	120	89	2.4	5.6	7.62	81	2	1	1		4	0	13	1	CRS 1	7859.82	32.85	38.04	14.16	10.1	77.8	0.66	0.1	80.39	37.08	0.04	8.92	9.49	1.62	0.33	0.01	0.3	2.96	1.03	2.24	16.56	0.47	2.55	8.95	0.94	77.23	21.4
CL291	0	36	0	80	36.5	94	18	122	98	2.5	12.2	5.6	280	2	0	0		2	0	8	1	CRS 1	6905.35	115.98	38.83	21.64	34.01	82.96	6.24	0.1	48.63	34.51	0.04	3.04	6.07	2.51	0.02	0.01	5.96	0.96	1.7	5.59	29.68	0.47	0.89	27.72	3.69	66.04	22.49
CL292	1	52	0	70	36.4	100	24	97	97	2.7	14.8	7.16	194	2	0	1		4	0	14	2	CRS 2	5474.24	328.52	70.45	39.78	41.49	140.05	0.66	0.1	51.3	76.32	1.63	6.24	13.94	39.38	15.28	0.01	2.59	6.16	20.52	15.1	131.15	0.98	16.74	19.02	2.45	73.55	49.76
CL293	0	33	0	80	37	102	18	117	96	2.5	11.9	1.8	158	2	0	0		3	0	3	1	CRS 1	209.78	131.91	34.9	91.53	14.87	103.77	0.66	0.1	57.84	190.18	0.41	77.71	87.66	21.48	1.54	0.05	0.48	5.9	1.06	2.61	6.66	4.6	1.86	659.74	2.8	20.96	14.99
CL294	0	30	0	90	36.3	80	20	121	98	2.4	15.3	2.6	268	2	0	0		3	0	7	2	CRS 2	9178.44	132.49	30.64	45.45	18.04	811.43	0.66	0.1	79.99	33.17	1.96	10.17	14.56	5.82	0.33	0.01	5.83	9.19	3.12	4.83	20.33	0.47	3.14	27.15	6.69	866.56	14.91
CL300	0	35	0	80	36.6	95	18	116	96	2	15.1	4.72	143	2	0	0		2	0	8	2	CRS 2	8332.37	285.74	43.92	139.92	43.79	68.58	1.45	0.1	102.53	109.7	0.04	45.44	85.14	27.08	2.94	0.01	4.48	2.36	4.31	7.39	536.53	0.47	0.01	74.73	1.53	27.9	32.09
CL304	1	60	1	90	37.7	88	26	140	92	2	9.9	7.59	276	2	1	1		4	0	26	2	CRS 2	9370.66	221.4	79.87	37.66	38.28	542.1	200.88	96.98	118.38	58.74	24.37	20.49	15.92	34.43	1.43	0.01	2.24	16.12	54.08	39.2	27.2	5.11	289.49	64.42	2.38	769.58	91.16
CL305	0	44	0	80	36.6	107	19	130	92	3	14.7	11.7	365	2	1	1		4	0	8	2	CRS 2	10960.5	651.49	64.88	96.27	13.06	169.19	12.23	0.1	74.14	149.58	4.28	71.38	67.3	36.51	3.72	0.34	1.86	0.46	2.55	1.8	297.54	9.82	2.89	147.6	3.15	61.42	35.78
CL309	1	43	0	90	36.5	103	17	132	94	2.3	15.3	9.8	258	2	0	0		3	0	8	1	CRS 1	9584.33	114.71	40.78	57.3	25.85	161.46	75.33	0.1	85.84	39.56	0.04	11.79	22.08	1.88	14.63	0.01	2.66	6	1.21	3.39	17.29	10.6	3.56	286.31	2.24	80.87	21.56
CL311	1	51	0	90	37.5	96	19	133	93	2.8	16.2	2.6	98	2	0	1		4	0	18	2	CRS 2	8393.33	507.89	30.18	4036.13	693.2	131.2	1120.92	40.69	466.7	4231.24	433.32	4546.9	2560.52	1072.35	346.1	0.01	113.79	27.76	231.88	8.31	1128.59	175.53	27	7071.66	73.22	149.86	2293.15
CL312	1	36	0	90	37.1	81	18	119	98	3	13.4	6.73	268	2	0	0		2	0	12	1	CRS 1	4083.72	117.62	36.11	80.79	4.05	129.99	0.66	0.1	96.04	58.74	0.04	9.99	31.88	14.64	0.85	0.01	1.13	0.32	0.64	3.65	14.73	0.47	0.01	21.39	2.38	55.12	20.55
CL313	1	37	0	90	36.6	103	20	144	94	2.1	16.2	4.1	308	2	0	1		4	0	14	1	CRS 1	9159.24	533.28	26.85	26.98	6.24	158.3	0.66	0.1	134.2	64.31	0.2	13.24	10.31	3.69	0.31	0.3	1.84	1	1.02	35.33	7.3	0.47	6.88	0.64	2.38	88.36	25.85
CL314	0	37	0	90	36.6	108	16	120	97	2.5	17.9	3.15	237	2	0	0		2	0	9	1	CRS 1	13964.8	374.81	14.97	30.9	34.55	120.63	103.32	0.1	56.03	44.25	0.04	14.14	8.82	9.14	0.08	0.01	9.21	15.84	2.96	14.29	8.8	13.26	6.77	41.91	3.01	79.42	18.74
CL315	1	45	0	80	36.7	79	22	114	97	2.7	16.6	4.6	206	2	0	0		2	0	7	1	CRS 1	2598.59	33.55	17.88	108.35	29.25	107.98	0.66	0.1	86.45	73.84	0.04	17.04	21.22	4.27	0.27	0.01	0.64	1.78	0.12	2.68	10.77	0.47	0.01	50.78	0.72	51.08	17.08
CL316	0	62	1	90	36.5	97	18	130	98	2	10.7	9.2	278	2	0	0		2	0	10	2	CRS 2	6548.04	186.96	28.14	103.06	6.79	110.05	0.66	0.1	36.08	63.4	0.41	55.79	56.7	8.72	2.04	0.01	1.94	11.47	2.41	12.48	62.5	0.47	3.59	58.93	1.75	91.18	36.52
CL318	1	47	0	90	36.8	90	28	130	92	3.8	13.2	6.3	195	2	1	1		4	0	12	2	CRS 2	14443.6	455.57	49.62	278.05	31.24	91.85	0.66	0.1	93.63	81.91	3.42	38.62	37.17	6.69	0.99	0.56	3.28	3.77	10.09	21.78	1370.26	4.06	25.29	17.21	2.1	106.94	44.37
CL32	0	34	1	80	36.5	84	24	108	96	2.9	12.5	6.14	379	1	0	0		2	0	22	1	CRS 1	949.17	417.51	12.43	21.64	7.26	172.72	0.66	0.1	52.24	54.84	0.04	12.34	27.94	8.85	1.46	0.01	0.02	42.43	0.5	2.32	3.74	9.02	0.01	0.64	3.83	37.09	1.96
CL320	1	72	0	90	36.6	83	19	150	83	2.1	13.4	15.4	456	2	1	1		4	0	30	2	CRS 2	9891.67	166.91	9.6	94.61	14.84	360.46	0.66	10.58	53.05	111.01	2.36	19.76	73.32	18.85	2.76	0.01	1.35	3.08	3.25	26.23	34.15	0.47	7.63	8.28	5.9	233.55	22.79
CL325	1	44	0	90	36.5	75	16	149	98	5	18.2	5.7	121	2	0	0		2	0	9	1	CRS 1	50.67	170.38	19.94	37.23	50.32	89.49	4.4	0.1	165.94	40.76	0.04	18.85	24.62	2.24	0.04	0.01	1.01	5.44	3.7	1.61	16.12	15.01	3.91	8.95	1.82	50.27	19.37
CL326	1	31	0	90	36.6	77	16	136	97	4.5	16.1	4.16	110	2	0	0		2	0	18	2	CRS 2	1567.91	31.96	43.5	130.9	47.54	51.42	0.66	0.1	131.29	436.08	3.8	97.5	496.65	127.88	4.19	0.01	1.14	8.12	2.63	10.05	16.21	20	2.18	44.02	6.03	256.52	86.26
CL328	1	22	0	80	36.5	75	18	124	96	3.5	15.2	5.13	182	2	0	0		2	0	9	1	CRS 1	182.22	58.22	12.03	68.71	37.03	76.02	5.9	0.1	179.41	75.5	11.63	235.43	39	2.24	132.63	0.01	1.97	27.04	2.63	11.99	49.94	3.82	4.1	49.24	2.52	54.32	24.94
CL329	0	36	0	90	36.7	76	15	109	98	3	15.7	11	209	2	0	0		2	0	8	2	CRS 2	237.19	117.46	27.61	118.85	8.52	357.25	15.52	29.52	121.15	73.01	12.28	59.5	74.49	2.11	3.93	0.01	3.05	12.34	0.64	1.67	22.55	0.47	1.2	8.28	49.88	260.78	16.6
CL331	1	75	0	60	36.4	82	20	136	90	3.4	12.6	4.5	121	2	0	1	5	4	0	8	1	CRS 1	44.1	403.76	14.79	41.44	17.32	78.68	56.04	8.77	51.16	66.11	4.93	22.31	11.11	2.84	1.1	0.21	0.88	8.68	4.11	73.62	152.41	0.8	9.83	28.28	10.11	41.02	18.74
CL338	1	38	0	90	36.4	93	17	143	96	2.5	17.9	5.08	305	2	0	0		2	0	8	2	CRS 2	337.36	193.19	16.4	164.56	46.18	64.62	0.66	0.1	121.25	224.96	3.5	60.61	49.55	9.92	10.31	0.03	2.11	2.49	2.23	8.94	31.46	7.86	0.53	55.39	7.8	170.7	43.94
CL34	1	27	0	80	38	70	22	120	90	1.8	15.2	4.15	221	1	0	0		4	0	21	2	CRS 2	2075.24	223.01	53.54	90.68	73.37	192.52	27.65	0.1	207.92	167.54	3.16	81.81	61.43	12.4	3.26	0.44	2.58	13.98	4.08	6.76	159.45	26.21	0.11	104.96	8.25	122.11	36.15
CL342	0	41	0	90	36.6	96	18	110	98	3.2	13.8	2.6	221	2	0	0		2	0	8	1	CRS 1	159.21	152.23	22.63	147.1	55.77	76.91	26.79	0.1	79.6	121.17	5.12	43.41	55.85	4.87	4.1	0.01	0.24	23.12	1.33	2.05	11.4	1.13	18.61	58.93	2.73	44.87	19.69
CL345	0	21	0	80	36.6	103	18	125	98	2.4	18.5	13.36	334	2	0	0		2	0	7	1	CRS 1	46.09	479.05	22.7	18.1	11.5	59.39	9.88	0.1	52.2	31.8	0.04	4.28	16.68	0.54	0.22	0.01	0.37	1.35	0.5	5.08	9.77	1.54	0.01	0.64	1.38	260.25	10.78
CL346	1	30	0	90	37	75	16	114	98	2.4	12.6	5.3	110	2	0	0		2	0	9	1	CRS 1	61.52	315.71	13.68	28.97	29.88	103.05	0.66	0.1	260.38	67.87	0.15	29.62	24.62	1.6	0.37	0.01	2.53	5.22	1.32	7.49	65.01	4.42	0.59	14.75	3.08	34.4	14.75
CL348	1	50	1	90	36.6	82	18	120	98	3.8	12.6	6.73	121	2	0	0		3	0	12	1	CRS 1	90.53	468.52	26.95	66.44	32.47	168.69	0.66	0.1	136.58	76.32	0.04	24.14	22.64	3.31	0.68	1	0.6	1.99	9.53	0.1	1579.66	2.48	0.01	39.78	3.28	18.34	15.88
CL349	1	18		90	37	81	20	110	99	2.4	16.1	4.81	357	2	0	0		2	0	7	1	CRS 1	153.37	688.53	4.94	123.34	31.68	110.73	20.13	0.1	187.98	123.01	0.47	49.87	49.67	6.72	5.7	0.01	0.89	41.79	3.78	5.04	297.31	9.49	4.41	174.86	3.01	42.74	19.92
CL35	1	27	1	90	36.3	108	20	110	98	3	6	23.6	209	1	0	0		2	0	25	1	CRS 1	4096.41	125.21	37.62	708.07	17.03	100.88	12.97	0.1	106.76	112.95	1.3	269.85	118.43	19.88	2.19	0.01	1.27	1.67	1.07	4.72	8.13	2.88	14.81	44.02	7.21	50.27	10.87
CL350	1	55	0	60	36.7	128	22	139	95	5.4	15.3	11.1	227	2	0	1	5	4	0	14	2	CRS 2	1516.56	577.72	43.02	222.28	62.33	476.68	0.66	13.79	90.2	100.26	13.28	749.88	392.99	38.39	14.94	0.01	4.16	3.67	9.66	20.28	61.27	14.22	3.18	166.71	4.57	354.08	218.4
CL351	0	75	0	90	36.4	96	17	179	97	1.8	12.5	13.36	550	2	0	0		2	0	8	1	CRS 1	203.71	526.95	2.01	58	77.89	90.28	0.66	0.1	50.29	90.26	0.34	16.68	37.56	4.69	0.66	0.01	2.52	3.57	12.92	9.53	26.73	8.96	3.87	18.42	2.1	67.94	23.03
CL354	0	24	0	90	36.9	82	16	118	97	2.4	15.2	6.06	338	2	0	0		2	0	12	1	CRS 1	2897.93	55.38	114.05	25.44	17.84	189.23	32.13	0.1	100	41.94	0.04	15.95	4.61	2.2	0.22	0.56	1.28	0.5	2.91	9.57	6.53	5.45	2.18	56.4	2.52	75.76	33.35
CL358	1	97	0	60	36.5	85	20	131	94	2.3	13.1	4.1	317	2	0	1		4	0	8	1	CRS 1	22.34	177.46	5.4	16.19	19.53	182.07	0.66	0.1	88.04	10.16	0.04	7.13	6.43	1.23	0.02	0.01	3.94	11.55	4.86	16.76	101.46	15.25	0.32	0.64	1.96	88.01	43.58
CL360	0	38	0	70	36.4	81	18	125	95	2.6	16.6	7.5	146	2	0	0		3	0	12	2	CRS 2	11714.6	248.61	61.86	111.73	65.51	948.49	41.78	0.1	50.8	77.94	9.26	323.82	18.46	37.24	0.59	0.01	3.35	21.29	26.22	8.79	186.23	4.32	8.99	131.69	139.68	728.91	27.52
CL363	1	41	0	70	36.6	80	18	118	96	2.5	15.7	13.36	365	2	0	1		4	0	21	1	CRS 1	11892.1	135	65.24	45.45	36.4	80.41	0.66	0.1	220.06	41.94	0.04	7.13	7.64	544.23	0.23	0.01	1.14	147.04	6.68	8.25	23.15	4.72	16.27	139.68	3.56	53.11	34.09
CL368	0	46	0	60	36.3	103	18	149	93	2.4	12.6	11.8	287	2	0	1	5	4	0	9	1	CRS 1	126.28	88.72	15.34	130.18	9.03	66.62	4.4	0.1	34.37	38.33	0.04	43.78	48.3	3.4	0.11	0.01	5.14	0.93	3.03	17.34	3.14	2.57	11.55	2.42	3.21	61.42	46.89
CL369	1	32	0	90	36.4	88	18	145	97	2.3	16.3	6.23	88	2	0	0		3	0	13	2	CRS 2	13449.5	817.29	32.95	303.88	61.38	505.8	118.36	62.68	184.57	523.67	20.68	197.12	173.69	40.01	19.46	24.16	12.84	28.54	11.41	17.22	283.53	20.26	27.11	498.32	78.1	388.29	104.24
CL370	1	38	0	90	36.5	90	16	116	96	2.5	17.7	6.06	207	2	0	0		2	0	10	2	CRS 2	10655.4	123.19	11.55	66.44	24.8	184.96	47.33	0.1	167.43	93.18	15.97	30.17	33.88	4.52	2.98	7.84	3.93	4.06	3.93	3.81	249.28	1.6	30.83	47.68	5.77	308.1	29.4
CL371	1	38	0	60	38.2	94	19	154	88	2.4	13.3	9.79	311	2	0	1		4	0	17	2	CRS 2	18984	47.94	14.75	122.1	83.61	207.08	0.66	0.1	235.82	166	11.39	105.36	52.9	4.45	10.41	0.13	5.47	9.69	3.48	26.25	11.92	12.29	6.2	360.34	4.44	261.84	19.84
CL377	0	27	0	80	36.4	94	16	120	97	3	17.6	4.37	216	2	0	0		2	0	11	1	CRS 1	13905.7	1062.04	34.5	53.73	35.27	207.08	8.16	0.1	112.83	48.65	0.1	22.49	19.19	5.27	0.82	0.15	3.88	19.76	3.8	6.77	540.22	0.47	6.51	88.62	3.08	39.72	22.49
CL378	1	70	0	70	36.5	85	24	113	96	3	13.2	6.73	207	2	0	0		2	0	13	2	CRS 2	9163.77	236.97	24	232.32	59.15	185.91	0.66	0.1	249.73	92.45	0.8	59.13	136.17	6.75	11.19	0.01	7.07	5.2	6.08	10.87	8.62	4.57	2.72	48.2	2.87	195.2	10.53
CL379	1	30	0	70	36.7	83	19	139	95	2.3	12.8	5.08	276	2	1	1		4	0	12	1	CRS 1	81.08	236.73	9.77	61.78	158.58	167.16	7.23	0.1	70.73	93.9	0.76	28.52	22.36	2.13	1.15	0.03	4.96	7.49	4.05	23.06	18.39	5.72	5.19	50.78	4.97	126.63	21.71
CL380	1	34	0	90	37	73	17	135	97	2.3	12.2	5.32	279	2	0	0		2	0	13	1	CRS 1	78.68	899.91	6.62	47.78	25.69	62.57	0.66	0.1	223	77.94	1.03	26.69	21.5	4.45	0.94	0.01	4.89	6.85	1.97	9.24	96.31	1.66	0.01	45.6	7.21	130.15	27.75
CL381	1	56	0	80	36.4	87	18	126	92	3	16.7	4.22	207	2	0	1		4	0	14	2	CRS 2	108.95	349.51	82.02	12.72	184.2	98.68	0.66	0.1	123.9	96.05	0.97	22.86	30.26	4.4	1.23	0.05	3.39	15.95	4.47	39.1	26.15	18.87	2.85	36.01	4.03	124.05	27.37
CL383	0	44	0	90	36.1	113	24	175	97	4.1	14.4	6.3	268	2	0	0		2	0	11	1	CRS 1	63.39	1707.06	1.75	58	34.08	103.05	0.66	0.1	112.01	35.81	0.04	23.04	9.82	3.48	0.9	0.01	0.2	4.82	4.9	0.38	77.47	0.47	0.01	53.35	2.03	18.87	30.97
CL386	1	53	0	70	36.8	68	19	126	92	2.9	13.2	14.66	393	2	1	1	20	4	0	17	1	CRS 1	60.26	122.16	24.76	44.66	130.59	123.81	0.66	0.1	261.3	81.12	1.12	18.67	44.89	2.68	1.26	0.15	1.79	3.79	4.76	4.23	37.99	5.64	1.36	19.02	4.97	21.99	41.7
CL388	0	25	0	80	36.2	73	16	103	98	3	14.4	4.63	268	2	0	0		2	0	7	1	CRS 1	61.52	224.37	26.23	57.3	26.52	60.47	15.97	0.1	194.38	85.76	1.26	27.43	18.01	4.23	0.6	0.01	2.57	12.11	1.77	3.2	70.58	6.66	0.22	44.55	2.45	126.95	24.64
CL392	1	44	0	80	36.6	90	19	125	95	2.4	14.9	5.7	174	3	0	0		2	0	3	2	CRS 2	12132.9	245.56	31.41	46.62	44.07	151.84	438.56	0.1	115.99	71.32	30.56	11.07	10.95	153.33	1.46	0.01	1.37	17.2	45.55	8.35	53.91	10.14	110.48	250.13	4.03	54.32	38.64
CL397	1	48	0	80	36.4	90	20	116	92	6.5	15.3	9.2	237	2	0	1	3	4	0	17	1	CRS 1	39.4	227.55	6.57	25.96	1.64	45.09	35.27	0.1	83.47	22.66	0.04	5.35	2.03	3.52	0.02	0.01	0.18	2.23	24.57	17.16	7.5	0.47	17.93	9.62	2.03	9.09	12.45
CL398	1	35	0	80	36.7	128	24	120	89	6	16.7	9.2	221	2	1	1	5	4	0	11	2	CRS 2	1617.58	372.05	57.86	23.31	31.4	87.89	31.97	0.1	38.55	68.74	1.49	18.67	22.5	14.73	0.55	0.17	9.56	4.86	13.12	16.56	9.96	3.68	9.44	36.01	2.66	128.55	37.32
CL399	1	60	0	50	36.7	72	44	147	82	7	8.1	4.9	357	2	1	1	20	4	1	3	2	CRS 2	10279.1	104.34	9.38	58.69	33.67	121.27	31.64	0.1	212.95	37.08	0.61	13.96	30.26	0.7	0.19	0.19	8.25	1	122.33	72.61	1603.09	17.05	119.35	148.92	2.1	142.13	211.13
CL400	1	41	0	80	36.8	79	16	120	97	4.6	13.8	4.63	174	2	0	0		2	0	12	1	CRS 1	50.67	19.51	75.24	37.66	59.27	152.93	16.19	0.1	236.75	25.92	1.28	5.35	13.01	1.49	0.02	0.11	1.51	3	0.77	7.93	20.34	3.24	3.39	51.3	2.03	91.88	27.44
CL401	0	19	0	80	36.6	87	18	110	97	2.3	15.4	3.15	194	2	0	0		2	0	12	2	CRS 2	95.2	23.87	83.99	95.72	52.39	505.53	40.34	0.1	274.98	81.12	23.25	63.58	31.07	3.38	5.77	0.22	1.87	11.96	2.36	26.54	21.35	11.25	4.69	172.3	2.52	239	35.71
CL404	1	28	0	60	36.7	99	19	112	92	4.8	15.1	6.73	81	2	0	1	5	4	0	11	1	CRS 1	329.47	698.63	29.98	50.42	39.53	170.21	0.66	0.1	156.95	60.63	0.82	24.87	4.43	8.29	0.49	0.01	2.22	0.71	8.22	4.47	26.88	8.69	8.1	20.8	2.24	32.12	58.84
CL405	1	67	0	80	37	75	28	125	92	5	13.3	9.8	214	2	0	1	5	4	0	9	1	CRS 1	53.9	108.16	52.15	39.78	31.94	118.05	0.66	0.1	98.47	34.51	0.04	18.67	13.79	3.48	0.02	0.01	1.34	1.24	21.89	56.7	27.67	6.06	27.28	19.02	1.24	172.77	55.31
CL406	0	48	1	50	36.8	89	29	106	50	3	13.7	6.73	287	2	1	1	20	4	1	7	2	CRS 2	4087.84	298.28	10.97	107.04	88.69	83.8	36.49	0.88	167.22	85.76	1.18	46.17	15.62	10.77	0.5	0.01	2.47	4.27	19.97	31.05	26.7	3.16	44.18	12.23	3.01	117.22	91.3
CL407	1	47	0	50	36.4	115	25	144	84	4	15.4	7.6	270	2	1	1		4	1	2	2	CRS 2	9208.86	165.54	70.22	72.53	68.95	362.07	333.51	0.1	179.71	56.81	0.04	9.82	26.57	151.29	0.55	0.11	6.01	2.29	495.76	37.28	118.36	5.93	22.34	46.12	1.89	119.51	97.43
CL410	0	27	0	90	36.6	80	15	125	97	3	11.9	5.9	323	2	0	0		2	0	15	2	CRS 2	9599.98	536.02	81.93	689.89	23.1	158.83	0.66	0.1	220.96	415.81	7.48	697.38	576.79	50.9	36.27	0.01	1.26	67.25	0.9	4.48	47.96	4.72	24.43	77.15	2.8	111.28	114.88
CL412	1	37	0	50	36.1	70	26	123	82	4.6	6.9	12.42	195	3	1	1	8	4	0	12	2	CRS 2	14088.3	774.83	64.54	118.6	28.33	634.38	152.91	0.1	297.11	124.24	26.17	28.71	19.33	81.34	2.5	0.19	4.25	1.1	237.95	40.22	231.4	7.02	152.43	132.14	5.9	326.54	72.87
CL413	1	64	0	50	36.5	89	19	128	92	4.3	13.1	3.6	240	3	0	1	5	4	0	11	2	CRS 2	20728.9	754.39	53.41	66.76	28.17	336.62	56.79	2.75	84.66	73.01	2.16	18.67	25.32	10.17	0.42	0.01	8.89	13.18	6.46	60.43	279.89	13.59	35.05	23.14	3.83	147.71	49.04
CL414	1	40	0	60	36.7	84	18	127	94	3.1	16.1	11.1	276	3	0	0		3	0	12	2	CRS 2	15844.9	105.81	12.08	54.09	17.87	565.81	30.83	0.1	208.53	54.84	1.26	10.71	64.56	253.79	1.75	0.01	4.19	9.44	16.73	31.53	67.85	7.44	14.63	49.24	3.69	89.07	78.57
CL419	1	37	0	90	36.2	80	17	127	98	3.2	17.6	4.22	182	3	0	0		2	0	8	2	CRS 2	7759.73	329.98	36.38	47.39	24.51	159.36	19.34	0.1	177.19	100.26	2.32	27.97	16.38	10.6	1.91	0.15	2.62	8.37	9.76	5.99	463.17	0.47	9.04	110.01	4.3	54.32	26.46
CL421	0	32	0	80	36.2	99	19	115	95	4	15.1	6.14	294	3	0	0		2	0	3	2	CRS 2	7603.07	215.09	15.79	363.7	12.3	94.17	28.17	0.1	105.83	104.37	1.24	42.85	278.7	29.69	18.44	0.01	0.52	2.59	2.72	11.31	13.57	12.6	6.03	47.16	1.82	231.63	74.89
CL425	0	58	0	60	36.5	101	19	125	95	2.8	10.7	7.5	207	3	0	0		3	0	8	2	CRS 2	10357	135.81	20.88	300.21	2.59	616.28	62.78	0.1	106.28	357.82	6.81	278.99	346.14	9.92	10	0.82	1.8	0.88	0.28	11.41	37.51	6.09	4.98	4.74	12.46	217.53	98.53
CL426	1	53	0	50	36.7	95	26	112	91	4.8	11.6	15.1	121	3	1	1	5	4	0	11	1	CRS 1	6958.9	18.74	19.72	55.88	15.53	97.19	39.46	0.1	55.81	48.65	0.04	41.01	53.64	11.32	0.57	0.01	4.27	0.43	1.78	4.44	43.61	0.47	26.77	6.19	3.01	23.5	24.56
CL428	1	38	0	80	36.2	66	16	116	97	4.3	15.1	4.22	221	3	0	0		2	0	14	2	CRS 2	10906	119.9	17.19	259.69	40.03	76.91	13.45	0.1	85.66	706.68	44	700.09	307.48	127.36	10.33	0.01	0.22	22.17	4.75	7.17	47.08	1.89	5.34	131.25	1.31	72.44	163.73
CL429	0	78	0	50	36.4	126	19	127	62	4	12.6	3.6	287	3	1	1	20	4	0	21	2	CRS 2	2423.18	138.68	11.81	339.02	42.77	175.22	57.79	0.1	94.12	87.28	2.51	83.68	66.23	15.44	0.77	0.01	1.46	31.63	3.09	14.66	31.38	23.87	51.34	40.32	3.08	117.88	75.03
CL430	1	45	0	50	37.1	94	16	123	87	5.4	15.1	4.5	149	3	0	1	5	4	0	7	2	CRS 2	13346.7	412.67	28.62	31.37	11.4	160.94	0.66	0.1	132.4	64.31	1.59	15.59	10.79	12.12	1.59	0.5	4.79	0.3	10.15	103.93	669.96	6.42	43.51	64.42	2.31	140.88	58.28
CL431	1	46	0	50	36.4	72	22	135	82	2.5	16.1	9.1	185	3	1	1	5	4	0	10	2	CRS 2	12198.7	213.47	12.39	171.29	34.08	218.45	0.66	22.26	102.63	54.84	0.43	24.5	105.55	49.32	0.55	0.01	3.59	0.35	4.45	91.04	87.51	4.99	11.08	0.64	1.53	56.71	56.44
CL432	1	40	1	80	36.1	84	19	115	94	2.5	14.7	3.9	210	3	0	0		3	0	10	2	CRS 2	9922.31	140.83	87.69	44.66	53.34	440.64	0.66	0.1	101.17	28.95	0.04	17.22	14.1	3.69	0.31	0.01	4.15	12.62	5.69	6.04	34.61	7.73	30.65	6.9	2.24	306.57	21.33
CL433	1	32	0	50	37.1	103	28	144	91	4.7	15.7	8.7	169	3	0	1	5	4	0	7	2	CRS 2	11628.8	254.63	45.89	237.84	2.7	1203.66	161.29	24.22	101.84	68.74	88.48	22.49	63.48	13.04	38.85	0.01	6.88	10.07	14.46	41.83	96	7.53	22.42	1247.18	10.17	658.89	23.1
CL434	0	73	0	50	36	90	35	135	91	5.6	14.1	11	278	3	1	1	22	4	1	5	2	CRS 2	10578.6	22.62	5.72	200.06	20.85	203.05	24.85	0.1	129.14	203.68	5.55	294.04	140.45	92.77	5.55	0.26	5.48	5.14	32.36	72.66	6.89	6.47	202.05	83.87	14.91	106.6	147.69
CL435	0	63	0	20	36.4	116	40	113	90	4.2	13.4	15.1	88	3	1	1	20	4	1	7	2	CRS 2	4824.56	209.96	14.79	93.49	41.71	144.05	74.99	0.1	67.11	118.05	0.04	33.84	42.22	40.72	3.47	0.01	3.26	3.29	36.49	47.27	6.89	16.04	39.25	5.48	3.15	115.91	94.27
CL437	0	35	0	80	36.1	111	28	113	96	6.3	13.3	6.38	107	3	0	0		2	0	9	2	CRS 2	7187.21	297.72	14.25	79.9	40.43	131.8	35.11	0.1	109.87	81.91	12.53	26.69	18.16	26.05	3.4	0.01	0.29	1.63	9.72	20.61	57	3.68	455.28	14.13	12.84	126.31	139.4
CL438	1	37	0	90	37.1	110	16	115	96	3.1	17.7	5.4	143	3	0	0		2	0	13	1	CRS 1	7804.58	360.44	14.52	62.45	53.53	123.81	10.69	0.1	261.65	60.63	0.04	21.77	38.61	11.12	0.6	0.01	0.81	4.1	1.35	11.85	94.13	4.22	32.31	52.33	13.59	21.99	18.19
CL44	1	30	0	90	36.4	79	24	112	98	2.8	16.7	7.4	227	1	0	0		2	0	19	2	CRS 2	1608.73	63.56	23.71	121.1	53.34	198.97	20.73	0.1	29.61	192.08	6.9	179.71	55.6	17.43	5.07	2.93	3.38	15.86	2.97	10.35	10.28	22.8	4.19	250.54	21.28	174.55	40.24
CL441	1	51	0	50	36.2	115	26	137	89	5.2	13.2	18.8	145	3	1	1	25	4	0	32	2	CRS 2	7271.25	292.2	21.87	126.04	97.91	691.62	8.16	558.56	36.6	223.66	2.7	204.31	235.24	9.33	5.83	0.38	3.95	26.91	0.94	10.85	139.19	40.5	35.29	70.83	3.9	594.74	93.23
CL442	0	22	0	80	35.8	68	15	115	98	4.6	13.1	6.2	280	3	0	0		3	0	13	1	CRS 1	7105.31	365.9	181.73	76.87	22.56	93.4	0.66	0.1	127.52	157.12	1.28	147.82	162.85	24.26	2.34	0.01	0.02	19.47	1.74	1.92	100.98	8.75	10.44	81.48	2.52	84.46	51.61
CL443	1	69	0	60	36.8	81	18	142	97	5.5	15.5	5.3	179	3	0	0		2	0	11	2	CRS 2	11267.7	29.69	50.05	143.41	31.15	168.18	14.16	0.1	271.76	209.56	0.04	135.77	107.21	66.28	1.12	0.01	3.34	3.94	69.39	33.34	97.69	7.12	68.12	133.03	2.52	46.13	42.85
CL444	1	25	0	60	36.2	94	18	129	95	2.8	16.2	13	315	3	0	0		3	0	13	1	CRS 1	11161.7	110.75	44.88	11.19	3.38	131.8	9.32	0.1	47.05	40.76	0.04	20.13	8.82	7.97	0.02	0.01	1.2	0.58	1.05	10.04	23.25	4.66	4.33	18.42	2.17	95.35	42.35
CL445	1	36	0	50	36.4	108	18	160	95	1.2	17.4	9.1	259	3	0	1	10	4	1	7	2	CRS 2	4587.52	132.41	35.15	168.26	57.89	114.76	60.37	0.1	209.57	857.94	4.82	121.67	158.55	106.43	1.55	0.09	1.39	1.6	73.44	13.76	50.94	5.36	37.71	105.42	6.43	56.71	60.04
CL447	0	40	0	90	36.4	104	18	111	98	1.8	15.5	5.4	338	3	0	0		2	0	13	2	CRS 2	12295.4	89.18	23.95	2446.49	99.26	68.58	0.66	0.1	209.38	1196.57	83.24	1792.73	1637.08	347.06	201.31	0.01	2.56	33.43	43.41	6.13	296.55	65.51	13.42	721.16	12.08	73.92	1003.1
CL448	1	43	0	50	36.6	128	24	138	88	2	15.1	12.29	207	3	0	1		4	0	8	1	CRS 1	11529	44.1	26.98	124.08	17.48	116.74	0.66	0.1	21.97	54.84	0.89	15.41	27.53	78.11	0.02	0.01	1.51	2.03	16.57	19.52	181.46	23.8	37.47	14.75	0.24	68.31	482.46
CL450	1	31	0	90	36.3	75	16	125	97	2.4	16.1	6.06	229	3	0	0		2	0	13	1	CRS 1	8887.37	88.27	47.48	36.79	17.68	53.79	0.66	0.1	103.23	2.73	0.04	9.64	19.92	4.67	3.22	0.01	2.32	9.86	3.12	7.82	106.65	0.47	21.88	41.91	2.8	51.9	17.16
CL451	0	26	0	80	42.1	121	18	111	98	2.4	14.1	2.57	158	3	0	0		2	0	11	1	CRS 1	5214.33	16.22	13.09	10.39	4.19	50.21	86.22	0.1	132.15	19.08	0.04	11.43	20.93	1.79	0.02	0.01	0.02	23.75	4.86	0.63	22.69	0.47	3.82	10.94	0.56	4.96	27.52
CL452	1	27	0	80	36.4	81	16	120	96	2	17.6	5.9	181	3	0	0		2	0	13	2	CRS 2	6592.15	337.81	29.04	278.05	50.79	190.64	0.66	0.1	146.04	379.4	11.81	305.68	128.43	14.76	16.73	0.01	0.75	11.91	1.8	10.19	185.35	15.07	5.39	34.38	17.15	4.96	57.71
CL454	1	25	0	90	36.5	78	26	120	94	4	15.3	5.7	242	3	0	0		2	0	9	1	CRS 1	5219.39	258.41	13.61	141.55	7.26	70.49	14.62	0.1	107.79	96.76	0.04	70.27	49.67	15.76	3.07	0.01	0.49	0.98	1.46	7.98	506.2	0.98	12.69	24.3	3.62	182.47	57.29
CL455	0	41	0	70	36.5	86	18	132	91	2.7	12.2	6.6	143	3	1	1	5	4	0	16	1	CRS 1	1429.62	509.79	8.97	20.49	7.91	150.19	0.66	0.1	147.94	33.17	0.04	28.52	9.82	34.18	0.02	0.01	0.02	0.42	2.89	6.02	23.65	0.47	12.19	0.64	0.4	4.96	9.76
CL458	1	38	1	80	36.4	76	18	102	97	2.1	7.5	4.4	242	3	0	0		2	0	25	1	CRS 1	11651.6	88.93	12.92	49.3	99.8	122.54	0.66	0.1	179.46	25.92	0.04	9.28	6.95	4.15	0.02	0.01	1.65	11.72	12.49	20.18	57.11	5.56	35.72	81	1.38	47.79	8.2
CL459	1	52	0	50	36.3	97	20	124	84	3	12.6	8.7	279	3	1	1	15	4	1	7	1	CRS 1	10911.7	276.18	64.39	40.2	45.1	147.42	0.66	0.1	194.32	39.56	1.36	4.64	14.4	145.77	0.02	0.01	2.18	5.44	27.22	24.61	125.01	3.89	31.06	0.64	2.38	63.74	46.89
CL46	1	26	0	80	39	99	24	128	98	2.8	17.8	6.06	158	1	0	0		3	0	19	2	CRS 2	1319.18	308.71	109.18	106.51	167.53	1950.93	394.92	504.24	154.85	77.94	61.18	34.94	50.79	5.12	3.29	0.01	1.89	10.62	1.32	7.42	80.54	3.24	1.83	111.84	3.9	1564.5	24.02
CL461	1	50	0	70	36.4	111	16	130	86	3.1	14.5	6.6	182	3	0	1		4	0	20	1	CRS 1	11768.7	92.69	8.66	23.85	2.33	77.8	0.66	0.1	84.09	2.73	0.04	12.16	7.81	42.71	0.02	0.01	2.62	21.76	27.32	12.74	527.79	1.54	15.47	17.21	1.75	65.66	17.8
CL462	0	35		90	36.4	90	22	110	88	3.2	13.6	4.37	268	3	1	1	8	4	0	11	1	CRS 1	10494.3	405.25	18.64	399.22	7.3	231.96	0.66	0.1	174.56	54.84	10.02	76.22	116.57	13.23	2.12	0.01	0.75	0.43	1.99	2.43	352.16	0.8	2.13	41.91	1.82	198.64	33.57
CL464	0	20	0	80	36.4	99	18	117	98	2.6	14.9	6.2	227	3	0	0		2	0	12	2	CRS 2	7712.29	271.34	16.82	572.29	1.9	126.92	247.89	0.1	26.69	1009.16	12.5	1066.35	687.06	176.21	75.91	0.01	1.14	7.67	1.18	0.21	111.54	32.43	23.95	549.36	16.09	192.33	173.2
CL467	1	58	1	60	36.2	82	18	123	96	3	16.3	6.56	149	3	1	0		2	0	10	1	CRS 1	3374.09	31.06	10.55	1.4	14.21	34.82	0.66	0.1	81.71	2.73	0.04	7.84	0.89	3.36	0.02	0.01	0.02	10.6	1.92	4.13	30.54	0.47	7.57	40.85	0.79	29.79	11.54
CL469	1	58	0	50	36.6	76	19	139	86	4	13.1	9.1	308	3	1	1	5	4	0	10	2	CRS 2	6139.58	428.81	38.31	129.69	21.98	150.19	0.66	0.1	165.7	667.38	11.88	387.14	170.36	43.62	19.7	0.01	1.54	2.14	116.37	2.56	844.19	32.05	42.6	430.82	106.82	45.71	85.91
CL470	1	44	1	80	36.5	120	16	150	92	3	17.4	13.36	334	3	0	0		3	0	10	1	CRS 1	5445.09	340.2	7.37	207.1	2.3	104.48	0.66	0.1	81.36	20.92	0.04	53.57	10.47	42.84	1.17	0.01	1.06	0.32	38.05	19.03	893.94	0.47	56.98	0.64	0.32	40.16	18.03
CL471	0	64		10	37.5	116	19	135	90	4.6	13.7	8.7	81	3	1	0		4	1	1	1	CRS 1	7180.35	122.33	19.22	74.4	29.6	92.63	0.66	0.1	187.81	155.52	1.16	22.68	59.74	5.02	0.02	0.01	1.46	11.3	60.85	16.34	514.54	0.47	0.07	0.64	1.09	38.85	60.11
CL472	1	23	0	90	36.2	80	16	108	98	2	17.6	5.6	121	3	0	0		2	0	15	1	CRS 1	9414.37	237.77	50.57	52.64	0.34	175.71	264.34	0.1	72.3	25.92	0.04	7.13	516.96	3.57	39.41	0.01	1.86	0.27	1.23	1.94	179.66	1.28	27.15	951.59	0.94	10.35	13.85
CL475	1	36	0	90	36.6	85	16	110	97	2.1	15.4	4.72	181	3	0	0		2	0	11	1	CRS 1	7560.8	732.34	76.46	31.84	11.3	77.8	0.66	0.1	105.84	10.16	0.04	19.76	4.99	25.32	0.12	0.01	1.46	8.17	160.27	2.53	1250.95	0.47	6.71	72.78	1.17	22.49	8.55
CL479	1	30	0	90	36.4	91	18	114	97	3	16.7	7.4	321	3	0	0		2	0	17	1	CRS 1	12227.9	706.79	11.94	85.51	4.05	68.58	0.66	0.1	87.19	37.08	0.04	19.76	21.07	14.3	0.33	0.01	1.44	0.3	3.34	0.04	919.02	0.47	10.91	8.95	0.64	161.73	27.22
CL480	1	28	0	80	36.4	100	16	140	98	3	17.7	4.11	195	3	0	0		2	0	12	2	CRS 2	3248.44	5.5	18.15	87.54	17.06	138.89	56.92	0.1	126.5	10.16	9.3	17.04	14.1	32.08	0.35	0.01	0.86	1.08	297.65	5.97	328	0.47	11.02	35.47	1.24	512.12	39.08
CL482	1	68	0	50	36.4	85	29	149	60	3	13.1	4.86	258	3	1	1	15	4	1	2	2	CRS 2	12980.1	673.67	6.68	94.89	78.77	194.84	15.97	0.1	125.54	67.87	0.84	15.59	48.17	201.6	2.23	0.07	3.26	12.84	627.51	36.1	1910.81	7.49	112.1	38.71	3.01	69.44	114.95
CL485	0	72	0	50	36.2	125	21	140	88	2.7	13.8	7.6	311	3	1	1	6	4	0	18	2	CRS 2	17875.9	463.37	24.97	105.19	16.38	114.1	0.66	0.1	41.4	116.79	1.57	12.88	68.13	47.52	3.32	0.01	3.98	4.1	13.99	24.97	2254.56	0.47	51.18	11.58	2.66	110.95	43.94
CL486	1	47	0	70	36.5	115	22	140	86	1.8	16.1	29.08	589	3	0	1	15	4	0	31	2	CRS 2	13563.9	175.06	40.05	58	22.07	528.89	0.66	38.85	135.41	56.81	0.04	10.71	19.04	8.13	18.32	0.01	5.25	14.81	2.87	42.89	16.83	2.48	37.93	236.27	2.24	504.06	53.89
CL487	1	46	0	70	38.2	94	20	148	89	1.9	14.1	9.79	154	3	0	1	8	4	0	11	1	CRS 1	5914.42	347.64	14.41	16.84	12.76	133	33.08	0.1	86.37	50.76	0.04	51.72	4.43	18.04	0.02	0.01	1.26	1.03	4.28	11.86	11.24	0.47	18.22	17.82	2.38	41.02	59.97
CL489	0	42	0	50	36.5	91	21	113	86	3	14.2	10.1	334	3	1	1	20	4	0	14	2	CRS 2	9175.65	170.36	28.4	31.37	14.61	215	18.52	0.1	56.1	118.05	0.59	47.65	132.52	74.75	1.12	0.48	1.55	5.12	77.77	3.33	1359.17	0.47	5.16	32.18	7.21	269.78	49.76
CL49	1	22	0	90	36.2	90	18	118	96	2.3	15.9	6.56	207	1	0	0		2	0	29	1	CRS 1	2042.14	100.21	27.82	109.91	13.39	93.4	0.66	0.1	74.93	77.13	1.26	27.61	40.42	3.12	2.79	0.74	1.2	9.92	0.77	1.61	323.38	4.79	23.86	24.3	1.96	44.02	2.49
CL491	0	70	0	50	36.1	107	25	122	88	3	16.2	7.4	143	3	1	1	15	4	1	4	2	CRS 2	9773.46	400.24	36.08	73.15	32.25	510.67	0.66	16.13	47.34	65.21	13.95	39.54	60.83	11.18	2.29	0.01	4.09	16.78	154.79	11.36	2191.45	16.44	76.16	19.02	2.66	433.67	158.24
CL492	0	40	1	50	36.7	120	26	167	78	4.5	13.3	10.1	229	3	1	1	10	4	0	15	2	CRS 2	14040.4	544.43	301.82	97.1	20.82	282.9	23.57	0.1	88.61	133.78	9.69	33.84	43.88	22.91	1.58	0.01	4.09	1.67	78.83	69.47	1835.09	0.89	43.36	10.94	14.97	168.62	47.97
CL493	0	58	0	50	36.5	91	23	111	88	2.5	10.3	19.6	412	3	1	1	20	4	1	11	2	CRS 2	16643.1	404.5	8.19	53	16.34	279.95	7.23	0.1	92.06	69.61	0.72	87.03	50.67	28.89	1.29	3.58	4.63	4.53	70.36	47.21	205.97	7.6	28.3	5.48	2.66	99.83	77.32
CL494	0	80	0	50	36.6	117	30	123	40	3.2	14.7	12.29	550	3	1	1	20	4	0	7	2	CRS 2	19519.1	320.05	28.48	103.06	32.76	168.18	19.74	0.1	77.09	63.4	10.97	16.86	30.26	149.15	0.68	0.24	3.63	1.38	634.11	13.61	1847.87	3.5	35.88	77.15	12.52	202.62	55.02
CL51	1	60	0	80	38.5	76	22	95	82	2.5	8.1	5.1	240	1	0	0		4	0	21	1	CRS 1	2450.19	150.15	20.5	43.06	16.12	137.73	0.66	0.1	184.02	48.65	0.04	17.22	22.5	3.79	0.02	0.01	1.12	1.92	0.79	4.02	18.6	0.47	4.83	24.87	2.66	39.72	16.36
CL52	0	40	0	90	36	82	18	120	96	2.4	18.3	5.35	365	1	0	0		2	0	28	2	CRS 2	4754.41	17.17	15.87	1844.53	190.05	596.45	17.9	315.28	275.75	2177.78	169.36	2332.29	1242.57	496.24	165.22	0.01	2.07	0.76	16.93	14.62	283.44	69.63	66.92	1018.21	685	46.54	911.29
CL53	1	32	0	90	36.6	73	18	120	98	2.4	15.2	4	204	1	0	0		2	0	12	1	CRS 1	1417.7	92.48	33.09	43.06	29.98	272.5	1.45	0.1	25.17	60.63	5.73	30.35	21.93	5.14	6.55	0.01	0.02	1.87	1.84	1.73	21.71	0.47	1.02	27.72	4.17	236.01	10.36
CL54	1	33	1	90	36.8	90	20	111	94	2.1	14.9	5.64	174	1	0	0		2	0	15	2	CRS 2	1875.05	187.54	14.73	186.52	21.88	211.06	70.95	0.1	62.97	100.95	12.97	9.28	59.86	2.91	16.07	0.01	2.7	14.66	1.24	33.46	36.89	1.06	3.28	84.35	5.11	219.2	18.59
CL55	1	40	0	90	36.7	75	20	130	99	2	17.4	3.12	183	1	0	0		2	0	29	1	CRS 1	1463.49	42.42	30.6	28.48	7.03	178.67	0.66	0.1	109.25	74.67	0.41	18.67	7.81	2.65	1.57	0.01	0.1	4.39	1.21	2.55	13.07	0.47	3.82	44.55	2.17	46.13	11.62
CL555	1	25	0	80	36.1	72	18	109	98	2.8	15.2	3.3	195	3	0	0		2	0	11	2	CRS 2	14367.9	664.7	28.11	134.49	26.74	792.79	7.85	352.23	155.27	106.38	3.83	63.76	127.67	14.05	6.57	0.56	0.7	2.57	159.48	1.91	2837.66	2.1	3.82	36.56	2.24	678.12	60.82
CL558	1	27		90	36.8	74	18	118	98	2.1	16.3	6.56	227	3	0	0		2	0	10	2	CRS 2	12719.2	380.4	65.65	37.23	17.35	346.2	106.14	0.1	121.73	40.76	7.23	63.39	7.81	52.75	0.52	0.01	4.14	7.84	81.06	3.03	2454.65	25.1	3.46	24.3	3.28	381.08	16.76
CL61	1	43	1	90	36.4	89	24	121	97	2.8	14.9	3.14	143	1	0	0		3	0	27	2	CRS 2	1171.49	13.96	39.74	297.93	34.23	154.55	0.66	0.1	38	304.05	14.16	59.5	163.68	62.11	19.5	0.01	1.82	2.81	4.12	13.8	18.26	12.68	3.01	166.71	48.92	53.51	74.61
CL66	1	23	0	90	36.3	78	18	115	98	2.5	15.2	4	221	1	0	0		2	0	22	2	CRS 2	5644.22	263.93	39.3	329.03	92.34	296.31	196.22	62.68	99.76	825.74	29.9	529.33	227.81	132.72	21.08	2.39	17.26	10.49	6.27	11.67	68.14	45.11	7.14	590.05	41.5	343.73	96.88
CL68	1	56	1	90	37	79	18	140	96	2.7	13.1	5.8	230	1	0	0		2	0	25	1	CRS 1	3533.93	70.24	62.54	1.4	45.34	107.29	13.45	0.1	84.11	28.95	0.27	11.07	1.37	6.13	0.02	0.01	0.65	4.16	1.87	7.65	33.26	2.62	0.13	33.28	2.24	34.4	20.55
CL69	1	32	0	90	36.5	82	18	115	95	2.3	18.3	4.37	190	1	0	0		2	0	23	1	CRS 1	2406.15	67.67	107.48	1.4	4.22	86.27	0.66	0.1	93.04	20.92	0.04	26.69	7.47	5.42	0.02	0.01	0.87	0.66	0.42	2.33	7.66	0.47	0.73	0.64	1.24	73.18	9.76
CL70	1	26	0	90	36.6	81	16	123	98	2.1	17.4	4.37	165	1	0	0		2	0	18	1	CRS 1	7108.57	183.3	31.73	79.9	12.9	66.62	0.66	0.1	106.31	70.47	0.04	45.81	39.25	13.21	1.04	0.01	1.01	3.61	1.11	13.17	167.27	0.47	6.1	53.86	1.67	24	8.2
CL71	1	38	1	90	36.7	70	20	110	98	2.3	18.3	5.32	190	1	0	0		2	0	17	1	CRS 1	3955.71	66.72	19.68	1.4	2.77	64.62	0.66	0.1	45.85	39.56	0.04	10.71	1.82	0.7	0.27	0.01	2.8	5.74	1.07	3.98	3.49	0.47	1.91	0.64	1.67	61.81	5.13
CL75	0	21	0	90	36.6	70	18	115	96	3.1	15.1	4.37	317	1	0	0		2	0	19	1	CRS 1	5576.32	103.54	15.75	59.73	19.75	65.62	0.66	0.1	136.39	47.57	0.04	5.17	25.87	3.89	0.77	0.01	0.02	0.83	0.98	5.67	27.01	0.47	0.35	13.5	1.17	18.34	10.61
CL77	1	49	0	90	37	85	20	124	90	3.1	16.6	4.37	379	1	0	0		4	0	18	1	CRS 1	4333.8	49.43	33.5	57.3	38.96	110.05	0.66	0.1	83.47	2.73	0.04	6.95	14.71	1.62	0.09	0.01	2.37	1.45	0.48	13.44	8.16	0.47	0.01	2.42	0.94	80.5	3
CL78	1	55	0	90	37.4	94	18	130	96	2	12.6	4.11	215	1	0	0		2	0	20	1	CRS 1	5161.19	125.31	45.52	5.71	44.79	160.94	43.75	0.1	113.04	110.35	0.04	16.31	4.61	17.08	0.04	0.01	0.02	5.48	16	7.11	11.53	0.47	44.47	32.74	2.24	13.35	29.33
CL79	1	50	0	90	36.7	88	18	114	98	3.1	16.1	4.4	235	1	0	0		2	0	17	1	CRS 1	5171	126.29	28.48	40.2	7.98	34.82	0.66	0.1	98.86	17.13	0.04	4.99	5.71	2.54	0.02	0.01	0.95	6.69	3.18	4.34	32.15	0.47	1.14	26.02	1.53	43.6	10.02
CL80	1	32	0	90	36.5	80	20	120	97	2.4	13.3	5.6	317	1	0	0		2	0	17	1	CRS 1	7426.74	113.6	9.32	11.19	0.34	404	0.66	26.02	64.33	2.73	0.04	11.79	0.89	2.58	0.02	0.01	0.39	4.67	2.01	3.25	78.51	0.47	9.46	0.64	1.46	20.96	5.13
CL82	1	42	0	90	36.6	80	18	130	98	2.1	13.6	7.59	323	1	0	0		2	0	17	1	CRS 1	6325.16	175.52	82.37	201.28	32.69	478.63	0.66	0.1	44.63	34.51	12.31	19.04	6.95	3.38	0.74	0.01	2.93	5.04	2.14	6.85	29.98	0.47	5.96	125.88	2.8	226.4	17.64
CL84	1	24	0	90	36.4	69	18	121	98	2.4	13.4	6.6	237	1	0	0		2	0	13	2	CRS 2	5509.1	234.19	76.07	359.4	30.55	756.48	6.91	204.33	119.36	711.15	36.95	53.01	90.62	9.12	15.46	0.01	2.59	23.93	2.71	2.31	68.43	11.49	51.68	135.25	50.24	603.55	26.92
CL86	1	41	0	80	36.5	79	18	121	98	2.4	14.7	4.86	270	1	0	0		2	0	25	1	CRS 1	4819.82	77.62	4.5	9.56	17.06	218.45	0.66	0.1	31.68	15.03	7.93	12.16	8.66	4.52	1.84	0.01	0.88	7.49	0.49	7.04	61.84	0.47	0.8	84.82	3.96	159.01	17.64
CL87	1	32	0	90	36.6	70	18	135	98	3.4	16.1	4.85	206	1	0	0		2	0	21	2	CRS 2	7176.76	195.4	38.18	129.69	49.49	163.03	19.74	0.1	136.69	133.2	0.04	92.64	21.93	66.52	1.25	0.66	1.2	9.6	3.55	5.57	84.62	10.31	2.75	89.09	2.8	99.14	26.23
CL89	1	33	0	90	36.9	76	18	120	98	1	16.1	6.38	227	1	0	0		2	0	15	1	CRS 1	4048.48	74.85	64.37	51.54	40.43	81.27	47.6	0.1	26.81	87.28	0.72	3.75	9.65	8.77	1.15	0.07	0.5	1.63	20.83	5.07	53.7	0.47	17.67	61.43	1.53	123.41	10.61
CL91	1	40	1	90	36.7	89	20	110	98	3.2	17.6	7.4	165	1	0	0		2	0	17	1	CRS 1	2500.78	21.65	174.18	164.12	27.31	78.68	0.66	0.1	124.2	68.74	14.31	36.6	37.17	6.28	8.32	0.01	0.84	15.05	1.37	0.32	81	2.1	2.19	37.1	1.46	10.35	12.95
CL93	1	41	0	90	36.6	58	18	144	97	4	18.2	4.6	182	1	0	0		2	0	18	1	CRS 1	8513.27	297.06	13.22	40.2	22.65	114.76	0.66	0.1	181.45	27.47	0.04	1.12	26.71	3.98	0.16	0.01	1.7	0.69	0.73	0.2	189.88	0.47	1.51	12.23	1.24	25.48	7.68
CL96	1	32	0	90	36.4	70	18	130	98	6	17.6	2.6	155	1	0	0		2	0	18	1	CRS 1	3701.51	88.86	35.63	166.96	8.86	50.21	31.32	0.1	133.96	254.47	4.73	138.4	109.87	15.56	1.23	0.01	0.44	3.65	2.52	5.2	65.33	0.47	70.84	81	2.38	11.57	22.49
CL98	1	45	0	90	36.4	90	24	120	97	4.1	10.7	4.11	107	1	0	0		2	0	18	1	CRS 1	7434.3	473.36	23.92	104.13	25.6	58.31	0.66	0.1	24.22	85	0.04	34.39	119.2	33.27	0.96	0.01	0.16	1.14	1.56	69.58	121.45	0.47	0.46	6.19	0.72	85.17	35.64
[truncated: 21 more columns]

## Sheet: Fig 6
Fig 6A
pid	sex	age	hivrdtresult	whoseverity_imp	scd40l	egf	eotaxin	fgf2	flt3l	fractalkine	gcsf	gmcsf	groalpha	ifna2	ifngamma	il1a	il1b	il1ra	il2	il3	il4	il5	il6	il7	il8	il9	il10	il12p40	il12p70	il13	il15	il17a	il17eil25	il17f	il18	il22	il27	ip10	mcp1	mcp3	mcsf	mdc	migcxcl9	mip1a	mip1b	pdgfaa	pdgfabbb	rantes	tgfa
CL105	1	57	0	2	1243.85	111.82	34.93	64.79	10.47	83.8	0.66	0.1	45.81	132.61	1.03	53.94	30.26	13.07	3.23	0.01	0.02	6.4	2.32	3.81	33.5	5.02	23.09	229.71	2.52	43.6	6.42	21.79	11.06	0.56	11.68	40.56	274.49	178.57	201.89	8.71	22.89	1076.34	1369.11	1311.48	113.57	2404.57	28036.1	1442.59	3.93
CL106	1	28	0	1	4086.25	26.06	16.42	8.68	17.19	80.41	0.66	0.1	88.59	34.51	3.85	8.56	4.24	1.45	0.02	0.01	1.65	10.13	1.35	4.04	24.78	0.47	0.01	28.85	2.66	80.5	17.48	0.05	429.31	0.56	19.24	40.56	3968.71	308.78	223.03	11.24	70.94	891.31	3648.36	27.2	126.28	1544.08	29043.6	2013.31	4.32
CL107	1	30	0	1	6788.09	98.98	32.04	137.1	27.85	182.55	0.66	0.1	66.01	60.63	0.93	59.5	41.06	3.84	1.03	0.03	1.9	45.92	4.49	3.67	33.44	0.47	2.33	60.43	3.56	24.99	33.5	36.92	173.26	0.88	63.74	24.17	1003.8	257.96	340.79	14.33	80.03	838.58	1647.48	18.08	30.67	5207.2	30906.1	2695.03	3.31
CL109	1	32	0	2	3746.18	223.9	63.04	18.71	17.09	317	0.66	0.1	67.43	10.16	1.67	5.35	2.46	5.17	0.02	0.01	1.21	1.87	3.41	8.32	42.93	0.47	0.01	20.21	1.89	106.6	3.7	4.59	131.42	0.56	14.34	31.5	857.46	107.37	140.57	14.11	37.1	1016.96	1614.21	19.89	49.81	3617.77	25681.5	229.21	13.89
CL111	1	44	1	1	2174.79	39.12	49.08	13.45	38.59	90.28	0.66	0.1	60.03	2.73	0.41	18.85	0.89	3.1	0.17	0.01	0.99	3.13	2.07	6.64	21.54	0.47	1.27	27.15	2.38	56.71	13.53	1.38	116.78	0.56	5.78	13.97	515.36	361.95	276.04	9.26	128.58	1099.14	4580.36	13.35	25.49	1667.78	21878.1	3034.46	2.72
CL113	1	35	0	2	3289.08	137.2	13.31	159.49	17.61	279.58	0.66	0.1	86.44	329.28	4.18	89.46	135.1	37.08	7.98	0.01	1.86	4.65	5.34	0.73	41.11	0.47	1.6	20.8	11.45	105.93	77.25	42.49	310.84	0.56	25.39	95.85	2300.17	118.02	157.19	14.62	0.33	627.24	2021.41	26.8	48.49	2696.57	27185.5	716.99	3.08
CL118	1	34	1	1	5526.22	32.67	39.43	4.54	19.66	62.57	0.66	0.1	128.52	19.08	0.04	9.64	3.07	1.13	0.02	0.01	2.1	988.32	1.18	10.15	9.47	18.73	2.46	6.9	2.38	56.71	8.9	0.6	61.12	0.56	27.42	37.05	3886.98	352	296.14	10.41	123.4	509.86	4306.06	16.13	67	3119.73	32893.9	1809.28	5.5
CL119	1	34	1	2	5820.23	122.85	53.25	23.85	56.57	81.27	19.74	0.1	97.33	38.33	0.56	43.22	35.07	4.67	0.24	0.01	0.93	14.59	2.69	6.64	43.15	21.71	1.8	64.92	1.96	75.76	22.25	10.73	269.01	71.93	10.73	37.42	1655.45	65.74	286.6	13.37	73.98	1639.26	2448.42	59.54	41.43	2504.35	30227.5	2262.57	23.38
CL121	1	55	0	2	2407.15	50.17	28.21	51.54	10.54	81.27	0.66	0.1	10.92	7.09	0.04	1.12	6.78	0.18	0.02	0.01	0.88	0.71	0.62	3.38	2.48	0.47	0.01	0.64	0.16	14.49	6.15	11.05	11.06	0.56	0.83	6.88	1298.38	27.3	141.4	5.81	33.97	971.34	4162.85	5.69	96.66	2943.94	25985.1	1907.4	1.33
CL122	1	33	0	2	231.76	1.38	71.4	26.47	47.36	53.79	0.66	0.1	30.25	2.73	0.04	13.42	2.66	4.99	0.02	0.01	0.02	13.1	1.43	0.81	16.04	0.47	31.73	83.87	1.53	4.96	10.95	3.55	43.08	0.56	299.14	6.88	5106.55	343.18	272.42	7.03	83.8	1480.94	12498.3	9.65	49.8	491.37	15043.2	1672.05	2.59
CL124	1	36	0	2	11697.6	121.93	52.88	75.64	23.93	51.42	0.66	0.1	69.23	60.63	1.16	33.29	15.77	2.2	0.56	0.03	3.24	6.99	4.35	7.04	124.71	1.54	3.18	74.73	1.02	96.74	9.33	10.19	131.42	11.03	42.48	75.7	1863.19	222.54	244.74	18.49	142.62	1508.21	9054.44	28.38	46.29	5019.46	31173.3	3338.32	9.71
CL127	1	36	1	2	546.53	12.03	28.16	14.16	12.03	84.63	0.66	0.1	27.6	52.82	0.04	12.16	5.53	0.66	0.02	0.01	0.13	4.02	4.23	2.52	10.42	0.47	1.8	18.42	5.3	4.96	17.95	1.05	269.01	0.56	74.11	6.88	447.79	48.29	279.96	9.62	71.7	1923.31	4803.94	23.86	64.49	1448.94	20284.9	2626.75	3.61
CL128	1	30	0	2	4150.02	336.69	46.96	19.31	33.64	82.96	0.66	0.1	270.16	47.57	0.38	25.78	6.78	5.42	0.23	0.01	0.63	15.05	1.39	1.5	115.99	4.6	2.97	41.38	2.52	34.85	7.05	1.46	77.95	2.17	178.56	6.88	1138.33	361.87	323.27	13.67	87.56	4207.08	2015.31	32.8	80.34	11929.4	58913.8	3757.53	13.84
CL132	1	58	0	2	3938.86	201.96	32.56	17.47	17.71	233.61	66.8	0.1	57.44	44.25	1.89	3.93	3.86	3.64	3.73	0.01	0.64	3.44	0.75	4.8	69.55	0.47	7.98	40.32	1.96	60.25	8.73	1.77	256.77	47.47	42	110.09	3002.12	178.84	191.7	19.81	136.71	2943.39	1601.7	25.57	47.86	2919.47	35149.7	3622.59	16.08
CL133	1	24	0	2	10771.8	803.78	41.3	152.56	17.16	93.4	2.61	0.1	179.78	147.39	2.74	116.79	146.41	8.34	3.4	0.09	2.1	5.32	0.21	13.28	173.56	8.59	4.03	91.92	4.03	67.18	20	47.8	482.96	17.69	63.65	16.73	615.28	167.92	259.28	16.37	66.38	1743.42	3196.03	1461.19	102.81	2767.04	30486	2147.31	17.96
CL135	1	42	0	2	6527.45	27.64	33.3	39.36	28.96	89.49	8.75	0.1	59.55	44.25	1.12	11.25	9.49	1.53	0.07	0.01	1.23	25.58	5.13	4.73	15.5	3.89	6.14	63.93	2.94	57.5	12.29	5.4	396.35	0.56	38.36	64.39	766.28	4914.9	271.87	13.52	206.99	1056.43	10485.4	25.15	25.75	3864.62	28621	5366.27	5.04
CL136	1	34	0	2	13911.5	586.89	8.82	29.46	52.85	113.43	32.29	0.1	216.8	46.48	1.69	8.2	8.82	2.42	0.31	0.01	1.45	1.17	2.44	10.79	40.74	4.09	1.39	79.08	3.08	43.6	4.28	2.29	368.39	0.56	73.59	54.97	420.21	265.43	121.63	16.37	208.45	2182.33	3323.4	33.49	135.24	7344.56	38981	3013.86	6.26
CL139	1	58	0	2	6799.74	213.93	36.13	27.99	40.46	101.61	30.51	0.1	117.08	52.82	0.69	12.7	6.43	1.49	0.02	0.01	0.84	1.51	1.67	6.84	9.52	0.47	3.28	38.71	2.94	36.2	27.22	2.22	293.08	0.56	102.04	45.33	1755.53	648.13	276.14	9.53	220.06	1304.48	1518.84	29.53	64.16	2597.41	41469.3	6369.75	3.78
CL141	1	38	0	2	11380.1	54.73	30.53	50.05	6.58	178.18	9.6	0.1	60	54.84	0.84	25.96	24.62	5.22	0.96	0.01	2.31	5.4	2.4	16.1	164.53	0.47	5.57	192.69	2.66	13.92	14.51	5.22	231.88	7.98	51.72	6.88	697.18	391.16	281.22	14.69	37.1	502.1	4648.16	41.01	185.46	4751.26	145663	5025.06	6.03
CL143	1	24	0	2	4986.37	556.84	49.41	100.91	14.74	108.68	0.66	0.1	160.37	137.26	0.04	38.8	39.64	7.03	2.79	0.01	3.81	70.35	4.26	3.04	131.89	8	5.83	34.93	4.03	64.51	14.1	18.19	334.14	15.54	89.14	52.38	433.51	337.81	310.25	13.22	334.51	2551.7	2079.83	42.34	67.89	4267.64	41023.3	4371.61	11.07
CL144	1	48	0	2	9123.65	539.72	99.86	650.01	90.41	692.81	23.01	214	201.14	503.63	20.2	548.8	266.74	121.55	12.14	18.07	5.08	11.32	4.7	10.78	124.37	6.76	0.15	575.56	12.33	912.44	8.2	125.69	1286.83	24.36	45.94	373.58	1300.83	143.08	294.37	37.64	634.5	1244.37	1235.56	109.98	86.87	4271.6	32413.6	1681.54	12.31
CL146	1	47	0	2	13291.9	403.14	50.27	43.06	47.11	105.18	0.66	0.1	83.54	40.76	0.04	2.87	9.16	2.75	0.24	0.01	2.47	20.1	1.96	8.96	153.32	7.42	15.35	152.85	3.08	46.96	7.76	8.07	193.26	0.56	86.46	6.88	400.16	281.56	255.5	11.49	264.88	2457.58	5461.75	36.18	232.72	6969.99	41831.1	2415.28	11.86
CL147	1	35	1	2	4604.27	421.9	36.64	26.98	14.67	116.74	0.66	0.1	103.37	55.83	0.29	28.89	13.01	3.17	0.27	0.01	2.93	129.43	1.07	7.24	97.72	9.2	8.23	12.23	1.89	56.71	11.04	5.71	199.82	6.35	48.69	47.98	1190.12	306.36	429.21	12.29	82.29	1436.18	5369.42	38.26	93.26	2974.13	27826.6	2742.38	6.68
CL152	1	31	0	2	10174.1	467	39.78	15.53	12.47	82.12	0.66	0.1	122.76	28.95	0.95	10.71	10.14	1.27	0.68	0.01	1.25	6.95	1.02	2.52	391.8	0.47	4.87	8.95	2.66	34.85	12.95	0.6	93.94	0.56	25.99	30.63	660.81	358.68	249.98	18.1	158.8	949.37	3305.42	26.6	111.85	3656.82	28124.7	1019.01	4.45
CL170	1	38	1	2	1814	180.03	9.38	34.59	9.7	34.82	26.09	0.1	59.03	39.56	0.04	717.13	10.95	2.51	0.78	0.01	0.65	24.89	0.56	2.24	0.91	3.79	1.09	46.12	3.08	36.64	9.59	5.34	109.3	0.56	44.34	22.4	1247.58	46.99	248.65	5.22	25.28	1342.67	2171.42	23.19	49.86	1971.57	28225.2	2310.98	6.68
CL171	1	24	0	2	3399.16	86.88	38.84	224.22	15.33	573.28	0.66	0.1	178.68	112.95	9.26	153.09	57.07	2.93	6.69	0.01	2.27	0.98	0.25	4.59	51.16	5.14	3.37	72.29	1.82	69.82	13.12	68.86	124.15	0.56	7.47	6.88	2117.64	58.9	101.05	11	72.46	839.48	1500.17	25.57	14.75	2622.99	33195.3	2452.79	2.8
CL174	1	36	0	2	7976.6	24.5	16.97	40.2	12.2	102.33	0.66	0.1	60.39	48.65	0.04	34.02	56.21	5.29	1.55	0.01	1.33	1.17	0.38	4.78	9.23	12.21	3.66	15.99	2.38	19.93	2.59	15.72	231.88	6.69	30.75	41.23	2249.4	111.77	167.43	9.89	36.32	789.64	1497.51	22.05	45.37	2888.3	31448.8	2566.2	10.95
CL176	1	32	0	2	4470.51	87.93	25.77	31.84	9.83	94.17	0.66	0.1	51.95	28.95	0.04	15.41	12.7	1.21	0.79	0.01	0.02	1.56	0.86	3.78	9.42	0.47	0.01	12.87	1.46	61.81	7.68	2.22	159.61	0.56	4.29	14.95	3700.62	56.25	205.84	12.6	180.77	749.92	1183.53	16.13	30.47	1278.4	27922.1	1249.07	3.35
CL177	1	27	0	2	5426.4	134.01	20.34	1.4	11.07	94.93	0.66	0.1	129.37	25.92	0.04	27.79	30.53	7.06	0.38	0.01	1.29	17.11	0.74	5.04	7.73	4.82	55.28	62.93	9.41	125.66	1.63	7.55	124.15	0.56	84.89	208.4	2625.08	141.34	57.12	15.82	116.71	1435.72	3618.39	19.38	67.34	2634.85	22100.8	2856.89	3.21
CL178	0	35	0	2	7754.09	66.92	68.96	35.48	24.25	80.41	19.94	0.1	89.06	60.63	0.04	12.52	21.5	3.19	0.16	0.01	1.11	3.31	0.76	5.99	15.74	1.13	0.21	55.39	3.01	100.17	18.27	5.65	555.79	0.56	14.66	61.93	330.27	161.22	304.95	12.68	127.84	1966.96	1004.85	24.51	41.44	3959.19	28645.2	2441.57	5.26
CL180	1	36	0	2	2573.77	235.27	16.31	55.17	21.14	66.62	0.66	0.1	54.14	106.38	3.01	21.22	40.93	6.64	1.26	0.01	0.16	2.1	3.44	0.9	34.27	0.47	0.05	228.89	4.3	61.03	22.18	13.89	69.66	0.56	82.92	29.73	562.68	98.09	371.92	11.73	147.04	1138.53	2691.49	19.13	38.72	2003.57	35719.2	1057.31	2.95
CL182	0	33	0	2	5663.58	52.22	76.19	14.16	11.17	78.68	2.61	0.1	156.03	7.09	0.04	11.07	4.24	0.92	0.02	0.01	0.02	2.38	102.09	2.08	7	0.47	0.04	17.82	1.53	6.41	10.87	0.3	124.15	0.56	19.02	6.88	1655.85	365.42	246.47	11.16	32.4	1969.2	1812.9	22.05	40.37	1711.15	24774.2	2228.4	3.04
CL186	0	24	0	2	8001.68	259.2	31.76	65.12	18.1	100.15	0.66	0.1	186.39	71.32	0.04	33.29	27.81	1.27	0.6	0.01	0.26	20.45	0.42	6.25	8.02	4.29	1.86	42.97	2.87	33.04	17.08	11.8	374.02	14.58	21.43	44.72	1426.13	118.59	211.68	9.53	37.89	1397.99	1659.99	667.47	54.01	4923.28	31301.8	2895.32	6.64
CL188	0	24	0	2	5325.39	63.81	21.27	57.3	10.5	98.68	0.66	0.1	118.12	50.76	0.04	15.77	16.68	2.17	0.09	0.01	0.77	1.52	0.97	5.02	7.6	0.47	0.91	39.78	1.82	22.49	5.13	5.53	238.16	45.31	38.17	6.88	685.57	93.19	274.03	8.14	0.33	1873.81	2637.46	19.13	37.13	3607.73	29588.3	2644.04	11.37
CL189	0	56	0	2	7798.6	262.49	27.85	250.07	16.77	348.17	0.66	204.33	318.57	47.57	52.81	60.42	64.32	11.18	15.22	0.01	0.02	7.98	37.52	5.4	587.93	7.86	2.11	645.09	2.24	20.45	2.17	60.2	339.9	0.56	258.81	6.88	656.12	275.32	227.84	10.49	0.33	208.06	4682.53	123.47	190.79	871.54	23589.9	2205.66	2.29
CL190	1	36	0	2	11717.3	250.43	80.44	53	23.87	793.71	0.66	17.25	117.26	2.73	59.12	18.85	17.72	0.98	5.58	0.01	31.96	84.94	36.8	24.05	285.95	9.28	5.59	1107.39	197.53	805.75	6.24	4.84	109.3	0.56	85.25	376.37	2256.47	77.43	179.95	157.32	155.86	2331.44	2747.4	167.69	193.25	2311.98	23590.4	2211.53	5.74
CL191	1	24	0	2	12321.4	196.03	37.44	336.66	49.43	946.11	31	1477.88	241.35	63.4	67.37	20.86	48.67	9.06	15.62	0.01	16.18	9.84	22.44	36.62	17.39	32.38	1.03	115.94	211.4	771.6	10.1	6.02	299.03	15.27	99.55	309.69	2719.61	207.85	307.66	121.69	2318.02	1463.74	3573.61	134.15	88.19	2002.57	24543.6	4647.38	12.57
CL192	1	22	0	2	6546.43	67.07	29.57	163.46	12.96	229.46	0.66	0.1	122.29	202.31	3.08	112.1	87.2	8.05	3.73	0.01	6.86	1.96	0.72	15.87	15.42	4.45	0.49	33.28	4.44	376.01	7.23	52.04	555.79	21.2	35.33	277.07	1641.4	103.78	183.5	56.94	80.78	1144.07	1765.59	745.77	41.55	4245.21	39278.6	2656.55	9.71
CL195	1	38	0	4	15222	150.89	14.99	68.06	16.54	121.27	14.39	0.1	136.46	109.7	0.61	16.86	20.78	7.89	0.66	0.01	2.26	22.84	11.75	9.17	402.29	14.75	146.71	77.15	8.25	259.18	15.56	5.47	159.61	2.83	321.38	100.9	1322.66	317.22	91.33	25.09	261.99	1172.23	6071.6	74.77	136.71	864.62	21473.4	4102.24	23.41
CL196	1	18	0	1	14797.5	221.42	15.97	73.15	20.46	73.3	15.97	0.1	125.76	82.69	0.8	18.13	25.74	13.96	0.79	0.01	1.84	20.1	21.81	8.54	730.67	14.43	132.74	97.07	3.62	220.04	18.74	5.65	498.77	5.67	382.66	95.68	1156.37	251.93	85.48	21.82	239.61	1097.42	5958.28	107.93	162.4	983.53	22558.8	6755.82	27.23
CL198	1	19	0	2	13113.5	400.77	26.52	30.42	18.82	775.4	0.66	0.1	85.02	861.17	45.72	18.13	13.01	3.07	0.38	0.01	0.77	0.66	1.08	1.71	125.7	3.75	3.28	10.94	28.12	640.36	16.52	4.14	304.95	4.22	87.93	340.63	2258.39	100.82	179.55	110.16	57.21	1858.81	3100.74	42.49	50.35	3780.72	28847.4	7392.78	4.47
CL199	1	33	0	2	13650.9	566.54	26.03	102.79	37.25	76.91	0.66	0.1	239.41	94.62	0.38	77.34	36.91	3.52	2.4	0.01	1.82	9.98	24.9	3.89	740.16	0.47	0.01	35.47	3.28	58.69	16.84	23.05	450.95	3.25	173.66	100.13	787.71	55.64	299.05	10.23	120.43	2158.79	1683.41	1780.15	173.63	4675.85	43846.3	5223.45	8.78
CL200	1	49	0	1	19156.2	655.57	49.33	45.06	67.28	118.05	0.66	0.1	141.28	70.47	0.2	66.92	12.38	10.47	0.59	0.01	2.6	3.25	15.31	11.22	374.91	8.34	7.1	62.43	5.57	42.74	6.69	4.65	724.22	43.14	181.69	80.59	645.68	56.28	217.6	13.52	26.08	1667.3	3571.72	2798.58	619.92	8785.6	30838.3	10961.8	19.75
CL201	1	25	0	2	12067.2	513.27	23.61	72.53	75.13	255.27	92.43	0.1	94.48	114.88	4.55	16.68	30.26	37.94	2.29	0.01	3	7.51	17.14	11.83	34.42	5.61	20.58	110.93	17.02	190.02	61.88	4.65	488.24	30	241.07	140.41	4634.33	1656.49	334.83	33.62	342.38	2636.92	2639.86	60	76.73	8357.98	33338.8	11717.5	17.13
CL202	0	50	0	1	12103	967.78	42.8	304.93	17.45	93.4	0.66	0.1	153.2	229.24	1.59	100.49	128.75	19.7	16.18	1.59	2.24	3.5	35.18	3.57	1640.44	4.22	0.01	82.91	4.97	113.6	64.34	113.53	1654.27	242.07	0.92	77.8	878.1	209.75	209.41	18.74	0.33	903.18	2497.05	253.03	234.03	5269.57	32688.6	5787.14	94.9
CL204	1	46	0	1	8456.47	486.25	125.22	208.7	17.52	147.98	0.66	0.1	129.92	19.08	0.1	25.6	118.87	17.74	3.62	0.01	1.05	8	1.03	8.32	16.29	0.47	0.01	9.62	1.38	85.53	19.3	45.05	43.08	0.56	20.35	34.39	651.4	64.69	300.31	13.52	32.4	1138.28	1223.23	23.64	102.78	2827.05	30026.5	2305.78	3.74
CL205	1	36	0	2	4938.33	98.23	32.24	282.17	3.02	64.62	0.66	0.1	52.73	91.72	3.89	58.38	126.7	14.53	6.76	0.01	0.02	2.53	0.15	6.61	12.38	0.47	10.29	21.98	4.17	34.85	14.99	44.81	814.32	97.79	73.76	6.88	2219.37	179.01	62.13	6.92	0.33	398.99	2048.23	33.15	82.5	2762.67	29145.3	2084.67	29.23
CL206	1	32	0	1	1241.26	1.38	15.75	20.49	15	102.33	0.66	0.1	62.31	43.1	0.04	3.4	8.66	10.85	0.11	0.01	0.72	47.51	1.28	0.92	3.36	0.47	26.18	0.64	1.31	47.38	17.32	3.55	11.06	0.56	29.01	6.88	1958.01	772.75	106.49	8.89	74.73	848.59	3346.49	18.08	33.04	1717.95	27371.6	2631.25	1.65
CL207	1	29	0	1	9860.71	614.04	35.13	58.34	53.31	190.17	176.58	0.1	63.6	86.52	11.44	51.72	48.05	10.06	1.18	0.01	0.77	10.15	1.59	8.5	38.6	22.94	1.09	61.43	5.7	187.42	27.9	4.14	685.5	207.21	36.61	126.69	1764.31	68.59	161.73	31.64	143.35	1021	2926.01	58.5	38.37	3744.73	34283.1	261.58	70.55
CL209	1	56	1	4	5229.83	132.12	20.91	27.99	9.5	254.88	76.87	10.58	172.07	56.81	8.95	17.04	12.54	151.89	0.04	0.01	1.63	1.96	36.58	18.63	15.68	0.47	107.77	15.99	2.38	152.93	23.33	2.58	173.26	0.56	56.79	135.33	7642.43	33699.7	347	39.85	209.17	415.53	11761.9	25.57	34.14	2018.06	21394.6	2347.89	8.59
CL210	0	47	0	2	10857.3	428.14	64.19	46.62	15.76	121.91	0.66	0.1	134.51	65.21	0.04	32.74	21.36	6.46	0.6	0.01	0.11	5.4	10.09	9.93	732.57	8.23	4.12	29.96	1.82	112.94	13.2	3.41	837.63	29.88	60.49	87.35	1558.37	141.97	153.57	18.49	89.07	1348.81	732.1	291.45	329.6	2840.58	29857.7	1602.94	7.21
CL211	1	38	0	3	8489.45	57.53	43.77	833.57	98.66	618.52	0.66	0.1	130.18	1127.57	32.86	837.2	693.95	298.66	71.67	0.01	2.58	1.74	569.27	1.69	694.92	43.37	7.49	152.41	2.1	367.77	403.62	290.81	695.23	0.56	125.86	238.95	2795.16	466.74	523.94	1165.88	127.1	464.98	4901.51	1083.94	401.71	3537.62	33678.6	1118.92	8.15
CL212	1	30	0	2	8984.95	107.02	56.39	52.27	99.5	588.09	0.66	76.98	125.76	46.48	17.37	25.96	10.31	63.84	0.27	0.01	0.51	3.52	108.55	48.01	1892.54	4.16	1.05	63.43	26.66	551.08	11.29	0.69	310.84	6.35	52.69	331.75	2318.51	264.15	334.47	86.82	121.17	1472.37	3317.77	282.85	219.68	2757	21910.4	1849.95	7.62
CL213	0	38	0	2	10077.2	355.58	8.61	114.55	40.28	88.69	0.66	0.1	19.91	67.87	0.04	42.67	50.04	38.61	0.61	0.01	3.03	1.08	69.24	7.89	1357.31	3.46	0.16	52.33	2.52	61.42	23.33	20.93	555.79	23.48	26.27	101.37	1146.02	94.73	275.68	17.18	44.89	630.44	2816.67	290.1	258.36	2499.04	31548.6	1795.68	15.87
CL214	1	50	0	4	8429.97	394.81	13.07	114.04	10.74	472.49	65.04	0.1	79	41.94	0.04	7.84	48.17	4.72	0.33	0.01	2.68	0.79	28.61	2.06	8.73	2.34	27.05	23.14	1.96	90.13	27.67	4.59	385.23	0.56	54.05	81.69	1261.2	33332.9	187.21	16.78	135.98	1432.75	2284.26	30.09	35.07	4161.88	29295.2	1782.97	7.27
CL215	1	27	0	2	11087.1	646.08	37.2	25.96	11.27	87.08	0.66	0.1	46.71	25.92	0.04	17.22	13.94	6.08	0.19	0.01	1.71	1.92	235.58	9.64	1585.65	0.47	0.38	13.5	2.24	117.88	11.96	0.05	22.9	2.17	11.52	39.19	1657.85	564.94	201.71	27.65	105.54	1623.62	1821.67	814.44	377.35	3886.29	28182.2	3037.52	7.14
CL217	0	24	0	2	9464.88	390.05	23.11	148.24	26.81	91.07	0.66	0.1	86.88	156.59	2.64	97.12	72.85	8.74	3.29	2.91	1.47	1.03	244.39	1.58	1841.96	4.66	1.67	80.52	4.64	57.11	32.76	40.14	786.13	5.32	40.07	6.88	453.37	117.2	134.71	11.73	138.19	3225.72	2003.36	538.99	250.15	4934.65	32497.9	2581.95	6.3
CL218	1	50	1	1	7025.86	129.63	29.95	77.78	13.89	176.7	11.22	0.1	73	77.94	0.04	43.59	8.82	9.49	0.24	0.01	1.08	0.66	12.45	1.23	952.04	0.47	4.55	20.8	1.46	126.31	26.69	11	179.98	0.56	28.74	69.1	1665.03	314.15	167.87	23.17	144.09	408.16	3295.76	342.42	373.12	2044.42	20294.3	2200.67	12.64
CL219	1	27	0	3	11215.8	490.16	27.85	27.99	19.14	437.16	0.66	0.1	92.69	22.66	16.35	7.31	6.95	5.82	0.13	0.01	1.68	1.42	15.22	6.39	124.1	14.76	1.47	9.62	4.97	249.01	14.02	0.69	269.01	4.96	26.21	189.38	913.29	95.42	161.19	67.85	22.89	934.91	1810.51	169.29	143.87	4330.88	27465	2844.98	14.44
CL220	1	50	0	2	14159.9	530.64	40.59	31.37	4.47	242.17	0.66	0.1	147.63	34.51	0.04	47.65	218.83	20.62	0.24	0.01	3.15	1.03	236.9	2.76	1107.9	0.47	3.18	44.02	1.53	109.62	5.78	0.87	351.36	0.56	24.73	111.69	1772.29	92.75	481.45	314.71	91.32	2839.58	2273.64	1036.35	812.31	6413.46	23011.1	2948.45	4.93
CL221	1	28	0	2	777.87	38.86	26.56	3.18	22.46	99.42	0.66	0.1	90.15	46.48	1.47	16.86	8.15	1.57	0.02	0.01	2.87	4.06	0.16	5.41	9.27	0.47	0.01	50.27	1.67	91.53	8.12	1.38	456.32	2.17	15.41	87.87	2092.8	236.69	295.63	19.12	25.28	1640.36	659.82	20.14	17.95	2206.45	31108.1	2480.74	4.06
CL222	1	34	0	2	6747.02	52.25	66.3	1871.42	97.58	272.12	0.66	32.81	491.65	1370.45	181.33	2340.63	1411.61	562.18	166.39	0.01	3.13	7.16	11.68	2.41	194.23	71.31	0.01	931	3.9	176.61	316.25	464.81	3182.33	7.98	11.94	106.99	1587.54	157.43	203.76	32.83	441.39	1737.6	1799.61	350.86	95.49	5942.26	25299.3	2039.48	7.99
CL223	1	42	1	1	75.67	1.38	29.63	17.47	5.44	115.43	0.66	0.1	28.88	20.92	0.04	6.41	7.98	0.98	0.07	0.01	0.02	15.84	0.7	0.04	8.11	0.47	1.25	14.75	0.72	23	11.2	2	11.06	0.56	141.76	6.88	404.88	334.28	242.59	7.84	0.33	1033.95	1266.64	15.84	54.12	399.64	11974	1970.38	1.07
CL224	1	46	0	1	12389.2	925.85	31.44	31.84	7.98	131.8	0.66	0.1	46.32	63.4	0.63	10.89	25.46	8.42	0.02	0.01	2.51	6.61	25.62	8.7	204.65	0.47	0.01	36.56	1.46	46.13	10.78	7.26	445.57	1.18	42.96	6.88	647.6	65.42	229.52	8.89	114.48	768.86	1390.75	412.99	364.19	1832.11	27500.7	1223.46	21.76
CL226	1	27	0	2	8586.58	40.39	30.7	58.34	36.46	145.75	0.66	0.1	129.12	71.32	0.99	11.79	36.39	10.63	1.87	0.01	2.22	1.99	38.38	4.09	1122.35	6.17	2.13	78.6	2.52	53.92	37.25	9.58	231.88	2.4	49.54	33.18	2285.23	523.62	313.43	14.62	163.2	1512.52	2019.29	2465.29	101	5099.61	30521.8	1679.81	7.57
CL227	0	28	0	2	11558.3	295.88	15.85	65.45	20.24	106.59	0.66	0.1	117.32	90.26	0.04	13.24	40.8	6.59	1.54	0.01	1.06	3.71	1.13	10.14	129.94	0.47	0.01	33.83	1.96	64.13	17	10.68	334.14	0.56	29.48	6.88	897.58	173.66	272.43	14.18	50.3	1175.53	807.89	22.97	54.68	2472.64	40171.7	3128.81	10.87
CL228	1	35	0	2	3722.89	228.65	24.41	127.99	40.56	192.98	0.66	0.1	140.88	189.23	4.02	117.73	73.79	12.65	5.44	0.34	1.76	18.18	3.21	5.09	18.42	26.92	0.67	60.93	3.62	140.25	29.93	19.06	555.79	47.7	96.54	103.37	1419.34	221.78	234.55	20.61	126.36	1021.88	1973.88	64.46	67.17	3015.09	26048.1	302.09	14.49
CL229	0	38	0	3	6465.72	257.23	14.23	230.4	36.34	175.71	0.66	0.1	151.05	355.82	7.85	306.82	177.84	33.68	18.02	0.07	2.14	23.57	5.55	4.02	20.83	25.41	2.41	77.15	3.62	108.28	56.09	53.76	860.8	45.77	135.83	62.83	1981.91	364.91	323.75	20.25	112.25	1110.92	3166.57	67.67	110.47	2785.62	25232.8	160.43	12.97
CL231	1	35	0	2	2351.62	55.65	38.14	43.47	41.93	110.73	0.66	0.1	119.42	52.82	0.91	11.25	11.27	3.62	0.02	0.01	1.19	4.43	0.57	6.88	25.53	3.24	2	23.72	2.1	68.69	24.02	5.83	304.95	8.3	38.87	6.88	1235.35	317.9	449.1	9.8	73.22	2565.65	3980.68	32.45	67.72	1658.15	29395.8	2008.58	5.48
CL233	1	37	1	3	9825.12	39.44	23.44	9.56	45.9	69.54	0.66	0.1	31.49	10.16	0.04	10.35	2.25	1.32	0.02	0.01	1.56	5.74	11.01	14.63	442.72	2	0.01	12.23	1.6	23	9.68	2.22	11.06	0.56	58.85	6.88	363.53	102.51	128.26	107.09	97.32	1745.82	4823.15	48.86	281.92	3294.7	27666.6	3813.56	5.9
CL234	1	35	0	4	11600.6	221.42	25.35	123.34	23.61	380.69	109.31	0.1	106.31	70.47	12.48	16.13	55.11	141.13	0.7	0.01	1.79	0.45	26.41	29.84	35.19	0.47	74.36	0.64	2.24	229.43	49.54	14.2	322.54	12.48	146.12	185.9	4410.43	38280.6	158.08	78.44	144.09	390.18	7019.71	29.72	104.33	4492.83	31785.2	2416.27	81.99
CL235	1	37	0	2	4414.19	287.44	32.07	27.99	11.47	119.35	0.66	0.1	36.74	22.66	1.01	19.04	4.61	4.82	0.04	0.01	0.71	4.21	5.12	4.06	591.2	0.47	0.01	44.55	2.94	53.51	8.55	1.38	61.12	40.61	30.81	69.1	1123.38	212.46	356.21	35.17	92.07	1075.4	1837.61	96.18	269.76	5587.22	34206.2	2990.72	5.04
CL236	1	40	0	2	64.02	3.09	31.62	36.79	3.87	126.92	0.66	0.1	19.99	50.76	0.59	12.7	19.92	3.45	0.02	0.01	0.02	8.23	0.33	2.3	9.8	10.37	0.65	57.92	0.87	129.83	19.37	2.65	293.08	0.56	25.99	98.87	1046.27	128.77	293.47	31.79	1.27	1273.56	1655.73	13.35	37.1	902.91	16004.7	909.92	3.74
CL238	0	27	0	2	8621.43	377.77	16.11	97.1	24.16	76.91	27.48	0.1	67.78	93.18	0.72	44.51	29.58	12.23	2.08	0.01	1.45	2.01	1.06	7.98	231.94	8.82	0.73	27.72	3.62	91.53	14.26	15.11	269.01	30.12	58	41.88	3493.21	303.59	167.19	14.76	92.82	1217.27	988.39	1953.5	23.72	3139.56	27404.2	2440.57	14.26
CL24	0	25	0	2	1810.87	142.92	32.72	18.1	16.18	112.76	0.66	0.1	66.08	20.92	0.04	14.68	2.66	1.45	0.02	0.01	1.39	8.77	4.84	2.4	8.57	0.47	5.1	48.72	2.52	73.18	19.22	2.51	11.06	0.56	21.79	53.69	1634.95	201.75	162.42	11.97	302.27	1706.68	2258.51	24.72	24.67	2662.8	28781.6	3595.64	2.36
CL240	1	50	0	2	118.51	21.01	43.74	4.54	27.98	211.5	42.34	0.1	40.7	2.73	2.45	15.05	14.25	1.88	3.01	0.01	0.11	1.69	0.33	2.17	8.2	0.47	0.13	144.97	6.88	33.49	6.96	4.14	152.68	0.56	45.13	55.97	1459.23	238.35	437.05	24.25	17.26	1196.97	3462.62	16.13	35.56	1002.97	20543.1	3667.83	2.21
CL241	1	47	0	2	3826.51	143.88	174.55	16.84	29.41	135.97	0.66	0.1	86.38	54.84	0.04	39.54	13.94	3.1	0.27	0.01	0.25	19.34	2.14	4.67	61.52	1.94	0.99	193.53	3.62	15.62	13.36	4.33	61.12	0.56	28.96	6.88	666.4	262.68	331.33	9.26	251.9	1204.97	7463.94	38.26	108.01	3289.36	35313.9	2669.34	4.13
CL242	1	37	0	2	15452.5	69.26	35.51	78.08	66	155.09	0.66	0.1	40.55	2.73	0.04	9.46	33.21	6	0.02	0.01	0.52	1.51	2.4	7.54	199.34	0.47	12.19	34.93	2.24	73.55	20.7	6.85	11.06	0.56	96.6	76.09	2071.83	965.87	270.27	19.25	130.06	604.4	2193.99	612.55	75.18	3143.01	34486.6	2945.76	9.07
CL243	1	58	0	3	8168.07	355.65	122.65	753.47	49.58	413.61	0.66	0.1	103.01	580.34	97.41	841.09	479.19	237.09	61.71	0.01	7.46	13.55	78.71	4.59	340.32	42.92	3.2	505.7	13.59	871.86	375.76	211.32	3316.09	250.99	21.51	623.64	3134.41	394.37	379	86.44	177.84	931.39	9332.88	153.88	95.83	5432.14	40989	1382.41	192.94
CL247	1	28	0	2	3562.12	8.62	16.05	562.62	45.56	110.73	0.66	0.1	95.29	250.84	4.42	130.88	395.1	14.59	20.17	0.01	1.1	7.51	1.2	6.23	36.45	26.54	0.38	35.47	2.38	72.81	125.02	137.71	920.36	34.77	41.98	14.95	681.06	639.05	118.68	11.41	36.32	747.46	3144.62	81.25	61.05	1750.4	27257.2	948.93	7.94
CL248	1	39	0	2	3841.8	472.46	23.1	30.42	22.27	107.98	18.31	0.1	203.34	53.84	1.47	8.38	10.63	4.94	0.64	0.01	1.76	7.86	53.09	1.6	966.51	5.59	6.82	70.83	3.76	43.6	17.08	3.68	407.41	0.56	93.74	56.72	4132.09	512.36	356.94	12.29	216.44	1771.49	847.58	1325.75	271.85	2775.25	36645.6	4062.09	4.65
CL249	1	26	0	1	6926.44	183.72	41.31	31.84	23.87	87.89	0.66	0.1	61.72	12.74	0.04	11.79	9.16	1.79	0.02	0.01	1.34	2.77	2.25	0.41	102.29	0.47	0.53	32.74	1.82	24.99	2.59	1.54	199.82	0.56	23.78	6.88	2829.44	117.08	141.9	10.66	104.8	1202.85	2704.8	58.27	33.07	2710.95	33048.3	4538.07	3.44
CL251	1	38	0	2	4990.16	333.47	36.28	48.54	10.54	87.89	0.66	0.1	84.21	66.11	0.04	18.31	21.79	3.12	0.41	0.01	1.26	1.89	0.34	10.8	310.16	0.47	0.52	14.13	1.82	54.72	21.25	10.95	250.6	15.81	68.53	6.88	1997.26	47.66	146.23	14.91	120.43	2017.45	1608.35	132.62	55.37	3633.23	33002	2377.06	17
CL252	1	38	0	4	9857.83	23.44	35.69	66.11	74.85	189.7	52.35	0.1	160.82	56.81	0.54	20.67	34.54	4.99	0.08	0.01	8.16	6.06	2.81	6.98	170.58	19.55	14.65	179.56	2.73	143.99	30.07	16.66	256.77	26.71	66.6	129.6	2662.81	6133	266.71	20	214.98	1834.37	4849.07	64.13	130.47	5228.16	33815.9	2299.68	18.68
CL254	0	29	0	1	4843.52	261.24	35.07	53.37	10.07	177.19	0.66	0.1	22.55	43.1	0.04	19.76	36.65	15.96	0.5	0.01	0.02	7.96	0.96	2.65	82.98	0.47	1.19	24.87	1.6	113.27	9.42	18.82	509.25	0.56	13.25	74.34	1842.25	90.32	132.64	12.91	0.33	1027.76	1308.4	37.94	56.6	3059.09	29883.6	2212.82	7.16
CL255	1	58	0	4	2285.15	55.79	41.8	55.17	5.69	115.43	11.98	0.1	18.65	133.78	5.98	35.86	40.55	25.29	1.43	2.08	2.94	0.64	2.5	20.45	12.93	4.96	3.39	15.99	5.24	89.42	20	13.48	1382.79	0.56	48.23	71.56	2889.03	112.89	81.04	17.05	85.31	65.52	963.53	43.64	159.03	4474.73	34486.6	2968.33	38.33
CL257	0	25	0	2	9223.9	528.55	34.01	45.06	2.19	190.64	0.66	0.1	104.81	108.38	4.57	48.21	28.36	14.28	1	0.01	2.03	6.61	18.42	1.96	3082.2	0.47	2.58	72.29	1.82	232.45	27.29	15.41	646.26	242.75	25.39	125.75	2648.8	127.37	185.56	182.52	155.86	1156.91	1982.38	76.91	81.69	6718.6	27826	2677.6	95.27
CL258	0	25	0	2	316.87	1.38	38.43	210.09	9.93	138.89	0.66	0.1	105.09	65.21	0.69	23.95	35.73	4.4	1.62	0.48	0.35	644.47	1.37	3.21	7.09	6.24	1.68	33.28	1.24	81.95	15.56	33.82	152.68	0.56	15.84	43.79	2278.54	117.55	261.5	13.82	110.76	389.77	1514.84	23.19	37.87	675.45	21242	2318.66	4.93
CL259	1	48	1	3	5031.88	292.22	9.17	250.44	16.96	114.1	0.66	0.1	77.16	71.32	1.12	100.12	81.92	24.68	1.84	0.01	2.7	1.6	28.74	7.63	1639.43	1.6	5.48	73.27	3.62	64.13	26.31	60.94	965.57	14.72	115.43	55.97	1357.9	291.89	351.48	908.1	279.28	1506.24	12511.9	44.35	210.9	4444.47	43672.2	4310.24	8.2
CL26	0	24	0	2	2569.13	157.78	30.98	84.34	19.82	54.95	0.66	0.1	83.98	79.54	0.04	33.29	59.38	3.98	0.85	0.01	1.51	2.77	1.21	3.14	42.91	0.47	0.38	12.23	1.53	4.96	4.38	23.7	269.01	0.56	14.34	31.5	1184.29	48.61	159.02	8.14	53.38	1262.49	412.75	2732.62	57.96	6672.36	31418.1	2699.71	3.27
CL262	0	27	0	2	8146.21	60.82	34.08	24.91	12.3	158.3	0.66	0.1	54.21	141.25	4.07	19.76	13.32	2.2	0.6	0.01	0.22	1.72	0.44	1.87	109.42	6.19	4.58	37.64	2.66	53.51	10.61	2.58	357.06	17.29	20.02	55.97	960.85	90.65	132.56	10.49	131.54	610.69	1022.12	529.45	37.86	4739.46	28325.1	2410.7	10.19
CL263	1	47	0	4	2118.13	11.5	14.21	207.7	67.19	101.61	0.66	0.1	8.52	171.1	4.97	168.56	195.34	19.47	10.34	0.01	1.92	26.7	4.52	12.63	8.46	9.71	1.57	41.91	7.41	57.9	99.36	35.12	445.57	0.56	48.69	55.47	1628.88	1241.86	158.06	13.22	113	222.2	11169.1	49.25	94.78	869.93	25461.2	1718.79	11.66
CL264	0	21	0	2	9652.67	103.39	27.85	102.26	43.64	604.77	123.33	0.1	37.19	94.62	31.83	25.96	35.07	9.9	1.15	0.54	11.85	4.53	0.44	14.07	19.36	5.2	3.7	592.58	3.76	376.49	16.68	21.83	631.4	31.44	54.74	200.3	3103.32	199.34	138.37	76.34	173.46	1950.68	3457.78	36.34	89.32	5943.2	30213.3	4156.58	16.13
CL265	0	19	0	2	6277.75	464.09	14.06	70.31	3.94	86.27	71.4	0.1	43.56	49.71	0.04	25.23	33.88	7.34	1.29	0.01	2.87	16.78	1.28	2.14	59.39	7.49	0.35	19.61	2.66	59.86	20.08	9.31	334.14	18.21	106.24	6.88	2368.35	140.18	242.14	15.68	203.36	2196.76	3030.96	30.28	50.25	2810.09	29469.7	2004.12	10.53
CL266	1	31	0	1	6943.64	244.78	29.89	81.69	102.75	121.91	7.23	0.1	122.84	88.77	8.19	78.46	62.76	13.57	6.62	0.01	5.9	30.79	0.64	16.6	42.55	22.9	3.04	91.45	6.3	214.74	12.79	53.09	709.76	841.21	23.01	114.99	3950.19	241.64	268.76	33.57	134.5	1015.65	1667.18	69.23	78.94	2893.27	22607.8	927.19	585.88
CL267	1	37	0	4	3821.73	52.53	23.37	65.45	13.98	116.09	8.75	0.1	70.78	31.8	0.43	42.85	20.5	8.72	1.01	0.01	1.6	1.81	6.85	19.68	22.1	0.47	15.41	0.64	2.24	61.42	33.35	10.84	256.77	3.25	120.02	30.63	2064.35	933.13	223.38	14.26	225.86	1364.55	1015.65	21.35	35.95	3804.43	37412.1	1482.79	13.1
CL268	1	31	0	2	5494.21	98.47	169.23	33.68	46.18	102.33	7.85	0.1	54.82	62.49	0.56	13.6	21.07	3.36	0.41	0.01	0.84	3.65	1.29	9.03	95.75	1.6	3.56	38.71	2.45	55.52	30	13.63	357.06	4.41	81.28	6.88	1480.81	1180.63	293.37	11.49	243.23	857.28	3666.19	35.52	99.7	3749.95	30906.8	1768.83	4.54
CL269	1	33	0	4	16966.9	677.42	17.36	187.77	16.12	91.07	19.74	14.85	191.57	75.5	0.74	37.33	10.14	96.57	27.76	0.24	3.45	2.49	13.79	66.09	2985.11	7.16	42.11	27.72	2.66	66.04	26.92	2	540.38	1389.86	50.7	85.79	1896.26	144.05	297.12	111.45	118.94	675.33	2845.73	50.04	66.4	13586.8	24236.1	5182.79	3138.89
CL27	0	27	0	2	7314.15	261.64	40.47	48.92	69.87	367.48	46.92	0.1	183.23	76.32	0.72	68.41	44.64	4.54	0.97	0.19	1.45	8.6	0.62	4.42	5.25	23.44	10.48	121.83	6.56	94.31	30.82	9.97	665.95	154.68	49.08	42.21	864.63	161.88	176.33	21.22	197.54	1625.8	1727.3	58.62	60.19	4692.12	36486.1	2347.11	23.86
CL271	1	41	0	4	1804.61	289.36	25.91	22.76	146.52	97.94	0.66	0.1	183.23	39.56	2.34	8.92	7.47	5.57	0.71	0.24	1.13	11.94	3.66	176.7	32.17	7.28	24.91	35.47	2.1	38.85	54.1	2.86	345.64	24.98	49.37	6.88	1449.46	822.93	254.49	8.33	395.17	477.86	10916.2	30.46	50.69	5812.02	29240	2516.34	12.95
CL273	0	47	0	2	10275.4	128	42.59	40.61	86.48	94.93	0.66	0.1	125.64	71.32	0.56	27.43	22.64	8.26	0.83	0.01	1.51	31.54	1.64	9.99	53.16	13.75	0.2	17.82	2.31	130.79	33.05	3.68	656.12	196.82	68.62	6.88	1638.18	59.71	249.75	19	131.54	1994.93	3818.28	48.59	44.9	5994.53	32985	3273.61	85.77
CL274	1	41	0	4	4025.61	119.35	71.99	101.99	10.07	87.08	0.66	0.1	94.63	67.87	0.1	41.2	22.64	7.55	0.92	0.01	0.9	1.52	1.8	2.78	29.1	4.87	2.43	33.83	2.66	56.71	20.94	4.78	396.35	18.48	65.41	95.2	1155.83	319.79	207.56	13.67	41	508.81	3102.61	29.91	89.7	1699.39	34643	2644.79	13.56
CL276	1	43	0	4	35.28	17.01	34.53	27.99	23.61	89.49	23.01	0.1	81.11	71.32	0.95	21.95	7.81	8.42	0.22	0.17	1.06	2.33	27.22	4.75	49.96	0.47	6.56	6.9	1.96	186.84	14.91	1.05	385.23	0.56	34.05	178.85	1963.3	4491.58	233.75	30.83	557.55	1029.63	3914.34	24.29	35.28	3569.42	21872.8	4314.91	4.73
CL277	1	55	1	2	4434.44	126.04	54.49	507.14	92.76	1210.08	0.66	551.02	174.07	118.67	88.22	21.4	76.13	5.49	22.54	0.01	9.01	4.86	13.77	72.91	41.32	41.62	32.29	13.5	193.05	756.63	44.66	4.01	983.52	256.89	109.43	392.82	2056.86	222.71	277.78	171.14	1358.27	545.03	5344.47	42.92	80.96	2614.94	27193.6	2279.43	89.58
CL278	1	85	0	4	96.36	29.09	9.9	26.98	17.45	66.62	20.33	0.1	36.21	47.57	13.96	13.78	11.59	7.03	1.32	0.01	1.93	3.86	27.45	39.42	5.17	1.78	6.09	1.57	4.17	52.3	21.71	2.15	1717.58	216.77	24.6	27.84	1913.89	109.33	121.46	7.84	28.45	396.08	4838.2	27.8	47.94	1973.65	19150.5	2901.22	156.5
CL279	0	29	0	2	1673	31.02	8.35	55.88	90.71	97.94	0.66	0.1	95.29	90.99	2.16	63.58	72.03	6.44	0.46	0.01	0.78	8.6	4.33	4.24	140.23	38.78	1.05	47.68	2.03	145.85	34.53	10.08	818.99	353.41	49.88	93.9	62947.8	85.4	107.71	13.59	163.2	689.44	1267.71	109.22	31.68	3693.48	27632.3	3358.24	269.68
CL280	0	31	0	2	4888.4	197.4	10.07	100.37	13.13	47.7	0.66	0.1	118.75	124.85	1.32	38.25	29.72	6.05	2.33	0.01	1.87	12.02	1.62	4.11	133.62	3.85	3.89	67.39	3.56	58.29	16.76	19.59	767.21	12.48	139.86	51.31	1630.9	237.34	108.86	15.96	166.87	2365.81	4326.1	48.46	33.87	3224.78	31260.5	2117.19	6.08
CL281	1	27	0	2	645.01	67.27	12.92	35.92	8.01	66.62	0.66	0.1	87.39	51.8	0.36	17.58	19.63	2.02	0.27	0.21	0.02	0.89	1.48	0.5	115.94	0.89	0.01	20.8	2.73	35.75	9.93	3.28	6078.19	0.56	25.11	62.15	17309.9	115.52	116.27	17.84	74.73	918.87	530	49.25	37.15	1418.88	24931.5	1706.54	2.34
CL282	1	28	0	2	4980.68	315.73	46.6	21.64	21.24	70.49	0.66	0.1	80.54	15.03	0.04	11.07	21.65	1.25	0.05	0.01	0.02	1.96	0.66	6.14	77.11	4.9	8.72	2.42	1.53	16.17	16.04	10.95	52.29	0.56	34.71	6.88	1337.52	213.04	223.6	10.15	102.56	1071.96	1178.7	22.05	42.62	2060.05	34312.3	1248.43	5.92
CL284	1	46	0	2	23.09	92.64	40.54	26.98	13.09	125.06	0.66	0.1	196.46	34.51	0.2	8.2	12.07	2.4	0.05	0.01	0.02	1.52	0.98	9.75	8.98	0.47	0.01	24.3	1.96	115.25	10.61	3.68	293.08	511.64	18.1	117.67	627.23	55.55	139.31	18.74	176.38	1183.09	542.18	15.24	62.27	2844.66	31749.3	3813.22	5.57
CL285	1	25	0	3	8226.67	360.01	6.24	715.71	68.89	225.69	0.66	0.1	156.93	1148.48	74.67	217.01	601.56	230.79	74.81	0.01	0.38	10.24	6.22	9.03	103.43	35.41	4.71	939.25	4.64	114.59	545.53	210.63	1436.35	3.45	53.68	67.21	1667.42	209.34	241.67	20.55	179.31	1213.51	3725.94	1604.98	201.47	5953.23	34124.4	1432.56	5.92
CL287	1	48	0	4	6274.55	421.54	82.43	210.49	9.83	82.96	0.66	0.1	113.31	50.76	0.04	29.62	31.61	17.86	1.41	0.84	1.04	1.89	21.65	3.17	2317.08	0.47	2.21	50.27	1.82	52.3	14.83	16.61	244.4	0.56	106.45	64.61	689.16	107.61	416.04	212.91	315.89	2523.56	4442.12	37.78	40.22	1123.12	27271.7	1745.48	5.92
CL288	0	37	0	4	6271.99	196.77	19.64	153.91	27.6	91.07	0.66	0.1	117.64	66.99	0.15	50.24	63.6	21.45	1.89	0.01	0.78	2.62	1.19	10.48	38.84	3.31	0.48	78.11	2.24	32.58	15.96	43.4	199.82	7.98	37.61	16.73	299.48	69.05	74.48	17.05	56.45	1108.55	5812.58	19.64	39.19	1441.59	22964.1	2714.8	9.28
CL289	0	26	0	2	7031.06	363.26	9.32	59.38	35.74	148.54	18.31	0.1	166.25	64.31	0.04	16.86	20.64	24.86	1.07	0.03	3.62	33.22	2.59	4.8	44.64	5.56	4.91	45.6	2.52	124.7	20.63	7.72	545.53	46.34	86.78	6.88	1947.4	77.05	194.18	23.34	174.92	1649.22	2388.64	38.26	72.69	1514.18	29215	4038.47	41.85
CL29	1	39	0	4	2723.59	434.1	25.78	51.54	9.5	91.07	0.66	0.1	190.43	50.76	0.04	48.39	206.66	23.51	3.27	0.01	3.12	0.45	3.73	11.65	37.79	2.05	2.97	0.64	2.52	51.08	79.82	76.28	269.01	23.73	31.61	6.88	681.96	250.8	223.79	19.63	247.56	1184.45	2593.04	89.15	75.86	5766.32	26471.2	1955.01	6.73
CL290	1	38	0	4	7859.82	32.85	38.04	14.16	10.1	77.8	0.66	0.1	80.39	37.08	0.04	8.92	9.49	1.62	0.33	0.01	0.3	2.96	1.03	2.24	16.56	0.47	2.55	8.95	0.94	77.23	21.4	6.32	206.32	43.6	6.22	33.99	2963.54	516.64	143.16	10.83	11.53	487.24	4112.59	498.2	54.07	947.85	19743.5	2355.76	10.65
CL291	0	36	0	2	6905.35	115.98	38.83	21.64	34.01	82.96	6.24	0.1	48.63	34.51	0.04	3.04	6.07	2.51	0.02	0.01	5.96	0.96	1.7	5.59	29.68	0.47	0.89	27.72	3.69	66.04	22.49	0.87	124.15	2.62	18.75	59.84	2453.09	115.96	146.39	10.75	93.57	1278.35	2795.09	24.29	68.32	3128.37	28527	2146.35	8.95
CL292	1	52	0	4	5474.24	328.52	70.45	39.78	41.49	140.05	0.66	0.1	51.3	76.32	1.63	6.24	13.94	39.38	15.28	0.01	2.59	6.16	20.52	15.1	131.15	0.98	16.74	19.02	2.45	73.55	49.76	5.47	328.35	6.35	79.17	68.69	1938.17	5228.39	266.66	14.4	144.83	318.79	11789.4	35.52	128.32	5032.88	28897	3001.56	15.49
CL293	0	33	0	3	209.78	131.91	34.9	91.53	14.87	103.77	0.66	0.1	57.84	190.18	0.41	77.71	87.66	21.48	1.54	0.05	0.48	5.9	1.06	2.61	6.66	4.6	1.86	659.74	2.8	20.96	14.99	10.46	748.17	47.25	29.34	27.35	535.51	31.01	177.56	11.49	299.4	629.05	1018.34	34.52	22.93	2382.63	29677.4	2872.98	32.59
CL294	0	30	0	3	9178.44	132.49	30.64	45.45	18.04	811.43	0.66	0.1	79.99	33.17	1.96	10.17	14.56	5.82	0.33	0.01	5.83	9.19	3.12	4.83	20.33	0.47	3.14	27.15	6.69	866.56	14.91	3.94	299.03	0.56	22.11	542.81	2576.09	307.22	202.94	134.61	78.52	716.51	2867.33	29.53	65.38	5842.24	34661.2	4173.36	9.02
CL295	1	23	0	1	7120.63	345.79	17.92	81.69	4.36	90.28	665.93	0.1	15.84	30.4	0.04	4.64	31.61	4.27	144.66	0.01	0.63	4.16	6.29	4.28	1807.57	0.47	26.14	3249.05	0.87	16.17	1.96	6.97	116.78	0.56	107.29	6.88	3933.41	127.12	88.26	209.07	64.86	2166.99	1289.13	85.62	110.58	2094.21	32403.4	2391.04	6.03
CL300	0	35	0	2	8332.37	285.74	43.92	139.92	43.79	68.58	1.45	0.1	102.53	109.7	0.04	45.44	85.14	27.08	2.94	0.01	4.48	2.36	4.31	7.39	536.53	0.47	0.01	74.73	1.53	27.9	32.09	32.65	675.74	61.69	206.1	106.84	1391.45	431.56	282.7	15.82	108.53	655.1	3198.44	45.75	86.41	4675.16	31567	1663.96	21.99
CL304	1	60	1	4	9370.66	221.4	79.87	37.66	38.28	542.1	200.88	96.98	118.38	58.74	24.37	20.49	15.92	34.43	1.43	0.01	2.24	16.12	54.08	39.2	27.2	5.11	289.49	64.42	2.38	769.58	91.16	2.22	795.55	6.01	9.51	300.05	7660.69	9947.26	695.14	119.08	548.36	933.79	37639.2	32.09	40.98	1385.62	19020.1	5342.09	60.12
CL305	0	44	0	4	10960.5	651.49	64.88	96.27	13.06	169.19	12.23	0.1	74.14	149.58	4.28	71.38	67.3	36.51	3.72	0.34	1.86	0.46	2.55	1.8	297.54	9.82	2.89	147.6	3.15	61.42	35.78	26.18	440.16	27.57	42.34	95.52	471.01	75.11	116.15	40.62	207.72	1415.88	1671.7	92.67	42.02	5962.97	23902.3	1685.69	20.57
CL309	1	43	0	3	9584.33	114.71	40.78	57.3	25.85	161.46	75.33	0.1	85.84	39.56	0.04	11.79	22.08	1.88	14.63	0.01	2.66	6	1.21	3.39	17.29	10.6	3.56	286.31	2.24	80.87	21.56	5.09	293.08	2.17	112.64	81.87	791.61	346.22	22.04	17.97	108.53	1361.02	2386.78	28.77	34.54	4504.13	32709.2	2803.46	5.26
CL31	1	50	0	1	2617.11	97.55	40.34	29.94	26.11	533.93	0.66	0.1	90.04	28.95	0.04	13.42	17.87	7.21	0.68	0.01	0.1	1.1	2.68	0.75	64.52	0.47	0.01	2.42	1.38	373.11	12.87	3.48	11.06	0.56	14.29	194.87	3206.36	101.35	170.35	49.08	390.19	418.77	6812.35	33.32	98.93	6096.36	34871.3	1030.91	6.5
CL311	1	51	0	4	8393.33	507.89	30.18	4036.13	693.2	131.2	1120.92	40.69	466.7	4231.24	433.32	4546.9	2560.52	1072.35	346.1	0.01	113.79	27.76	231.88	8.31	1128.59	175.53	27	7071.66	73.22	149.86	2293.15	875.26	33974	66.44	1086.4	134.68	5243.63	299.54	462.98	159.52	12201.3	805.15	8031.06	736.41	168.31	3040.2	23549.2	853.63	39.07
CL312	1	36	0	2	4083.72	117.62	36.11	80.79	4.05	129.99	0.66	0.1	96.04	58.74	0.04	9.99	31.88	14.64	0.85	0.01	1.13	0.32	0.64	3.65	14.73	0.47	0.01	21.39	2.38	55.12	20.55	24.26	101.69	21.71	26.7	52.38	1427.94	73.22	95.8	10.49	77.76	371.6	836.72	26.4	49.78	3991.67	26151.5	1945.73	35.5
CL313	1	37	0	4	9159.24	533.28	26.85	26.98	6.24	158.3	0.66	0.1	134.2	64.31	0.2	13.24	10.31	3.69	0.31	0.3	1.84	1	1.02	35.33	7.3	0.47	6.88	0.64	2.38	88.36	25.85	1.21	571.1	0.56	52.26	47.11	947.22	414.76	119.89	12.29	152.19	265.31	2712.52	35.02	78.32	6407.23	38968.4	5781.44	24.16
CL314	0	37	0	2	13964.8	374.81	14.97	30.9	34.55	120.63	103.32	0.1	56.03	44.25	0.04	14.14	8.82	9.14	0.08	0.01	9.21	15.84	2.96	14.29	8.8	13.26	6.77	41.91	3.01	79.42	18.74	3.28	256.77	36.65	84.83	131.18	254.61	498.74	215.18	13.82	163.2	2137.01	2812.94	23.86	25.95	8251.85	41392	2568.36	14.91
CL315	1	45	0	2	2598.59	33.55	17.88	108.35	29.25	107.98	0.66	0.1	86.45	73.84	0.04	17.04	21.22	4.27	0.27	0.01	0.64	1.78	0.12	2.68	10.77	0.47	0.01	50.78	0.72	51.08	17.08	0.05	43.08	8.92	51.86	80.78	418.7	32.55	146.12	21.58	90.57	1545.87	2426.9	19.13	52.84	1822.01	31096.6	2053.78	7.41
CL316	0	62	1	2	6548.04	186.96	28.14	103.06	6.79	110.05	0.66	0.1	36.08	63.4	0.41	55.79	56.7	8.72	2.04	0.01	1.94	11.47	2.41	12.48	62.5	0.47	3.59	58.93	1.75	91.18	36.52	10.4	193.26	281.32	104.95	105.19	527.31	320.82	301.99	17.77	208.45	1827.66	8406.03	39.34	52.89	2355.82	28864.3	2216.84	135.21
CL318	1	47	0	4	14443.6	455.57	49.62	278.05	31.24	91.85	0.66	0.1	93.63	81.91	3.42	38.62	37.17	6.69	0.99	0.56	3.28	3.77	10.09	21.78	1370.26	4.06	25.29	17.21	2.1	106.94	44.37	16.42	429.31	7.5	9.88	109.94	1467.19	5156.52	305.93	269.73	491.75	511.82	8051.44	35.52	89	2105.76	28139.8	2879.03	19.63
CL32	0	34	1	2	949.17	417.51	12.43	21.64	7.26	172.72	0.66	0.1	52.24	54.84	0.04	12.34	27.94	8.85	1.46	0.01	0.02	42.43	0.5	2.32	3.74	9.02	0.01	0.64	3.83	37.09	1.96	14.04	145.68	0.56	1.44	6.88	137	44.59	90.55	7.94	121.17	745.11	842.69	15.84	43.81	5280.32	32441.6	1523.9	5.17
CL320	1	72	0	4	9891.67	166.91	9.6	94.61	14.84	360.46	0.66	10.58	53.05	111.01	2.36	19.76	73.32	18.85	2.76	0.01	1.35	3.08	3.25	26.23	34.15	0.47	7.63	8.28	5.9	233.55	22.79	34.69	440.16	0.56	58.83	133.52	3194.06	6700.49	97.46	44.62	193.9	377.08	11036.5	1461.59	98.58	4233.22	28659.5	1079.66	33.06
CL325	1	44	0	2	50.67	170.38	19.94	37.23	50.32	89.49	4.4	0.1	165.94	40.76	0.04	18.85	24.62	2.24	0.04	0.01	1.01	5.44	3.7	1.61	16.12	15.01	3.91	8.95	1.82	50.27	19.37	3.81	304.95	29.15	50.76	77.04	343.62	36.71	169.98	15.54	420.79	1685.81	4854.36	2343.76	25.92	547.58	39800.8	3093.51	11.81
CL326	1	31	0	2	1567.91	31.96	43.5	130.9	47.54	51.42	0.66	0.1	131.29	436.08	3.8	97.5	496.65	127.88	4.19	0.01	1.14	8.12	2.63	10.05	16.21	20	2.18	44.02	6.03	256.52	86.26	103.66	385.23	0.56	23.53	6.88	896.21	85.42	329.27	33.62	266.32	1109.03	2075.05	95.1	26.17	4265.14	31590.6	2671.64	8.52
CL328	1	22	0	2	182.22	58.22	12.03	68.71	37.03	76.02	5.9	0.1	179.41	75.5	11.63	235.43	39	2.24	132.63	0.01	1.97	27.04	2.63	11.99	49.94	3.82	4.1	49.24	2.52	54.32	24.94	12.01	450.95	0.88	38.11	6.88	400.16	62.79	327.39	14.26	251.17	1361.95	11477.3	913.56	51.28	3761.14	33247.9	2300.14	16.05
CL329	0	36	0	2	237.19	117.46	27.61	118.85	8.52	357.25	15.52	29.52	121.15	73.01	12.28	59.5	74.49	2.11	3.93	0.01	3.05	12.34	0.64	1.67	22.55	0.47	1.2	8.28	49.88	260.78	16.6	36.88	385.23	0.56	19.72	150.52	850.96	23.46	234.94	46.05	251.9	915.84	2118.85	1139.51	40.41	3503.45	20090.3	2696	7.55
CL33	1	37	0	1	7996.32	165.5	27.98	26.98	24.06	123.18	0.66	0.1	194.32	39.56	0.04	64.88	27.26	13.18	0.68	0.01	2.36	4.82	34.7	3.94	1581.01	0.47	5.27	38.17	1.31	46.96	19.53	3.61	166.47	152.94	6.74	6.88	738.42	27.07	146.27	11.41	126.36	1778	1412.92	709.61	397.79	1546.41	35519.9	4030.53	13.89
CL331	1	75	0	4	44.1	403.76	14.79	41.44	17.32	78.68	56.04	8.77	51.16	66.11	4.93	22.31	11.11	2.84	1.1	0.21	0.88	8.68	4.11	73.62	152.41	0.8	9.83	28.28	10.11	41.02	18.74	2.44	482.96	1910.19	77.47	71.96	802.45	81.05	194.02	11.24	456.3	1628.99	1915.45	38.1	41.1	2217.42	25839.9	9639.83	2765.18
CL335	1	21	0	1	1090.07	554.27	34.89	511.85	21.66	58.31	44.86	0.1	38.38	595.22	8.04	543.79	358.64	70.58	15.14	11.97	2.61	0.76	2.7	3.15	49.91	21.41	5.81	277.53	6.1	52.3	170.87	164.67	2076.01	6.52	35.1	70.34	738.42	25.19	111.34	13.89	542	770.32	2187.08	94.43	50.61	4647.43	46178.4	1358.6	60.42
CL336	1	45	0	1	133.41	496.81	27.72	68.06	7.03	196.68	0.66	0.1	151.84	67.87	0.17	52.09	34.41	2.79	2.32	0.07	0.84	11.89	2.56	10.47	17.62	6.37	0.97	104.96	2.94	91.53	11.29	15.87	334.14	0.56	15.68	114.28	1042.69	68.01	507.75	13.37	720.47	4287.09	1783.93	32.45	52.71	10481.7	44219.6	1279.64	9.37
CL338	1	38	0	2	337.36	193.19	16.4	164.56	46.18	64.62	0.66	0.1	121.25	224.96	3.5	60.61	49.55	9.92	10.31	0.03	2.11	2.49	2.23	8.94	31.46	7.86	0.53	55.39	7.8	170.7	43.94	75.16	540.38	51.88	11.12	82.23	400.16	36.2	401.66	26.9	276.4	620.3	1397.96	50.17	38.95	9059.68	33515.7	3560.12	18.23
CL339	0	47	0	1	136.14	148.63	8.03	104.66	69.32	102.33	16.84	0.1	150.84	123.63	0.04	74.73	28.49	5.04	4.39	0.01	1.19	3.84	0.79	11.85	20.83	0.47	7.78	56.91	6.16	79.42	24.1	44.89	418.4	54.01	15.95	53.17	779.05	129.46	296.35	12.13	375.22	1461.37	3964.9	2470.8	42.18	5987.88	32765.7	2930.79	33.09
CL34	1	27	0	4	2075.24	223.01	53.54	90.68	73.37	192.52	27.65	0.1	207.92	167.54	3.16	81.81	61.43	12.4	3.26	0.44	2.58	13.98	4.08	6.76	159.45	26.21	0.11	104.96	8.25	122.11	36.15	15.72	1570.35	145.02	62.3	83.31	792.39	99.61	314.83	22.88	278.56	1283.5	2358.62	82.73	81.94	4473.63	32295.7	2932.57	59.99
CL342	0	41	0	2	159.21	152.23	22.63	147.1	55.77	76.91	26.79	0.1	79.6	121.17	5.12	43.41	55.85	4.87	4.1	0.01	0.24	23.12	1.33	2.05	11.4	1.13	18.61	58.93	2.73	44.87	19.69	16.61	93.94	0.56	75.77	6.88	358.21	320.65	452.92	14.91	126.36	750.63	17972.9	24.08	19.75	1669.45	23348.8	2458.51	3.53
CL343	1	26	0	1	38.72	178.4	20.25	22.76	44.79	92.63	0.66	116.48	79.19	15.03	0.04	15.77	8.32	1.02	0.78	0.01	0.46	24.43	1.25	3.84	11.39	3.75	7.07	58.42	3.49	6.41	8.9	3.21	43.08	8.46	30.5	6.88	269.67	42.07	174.83	13.37	562.5	2229.98	3149.71	21.11	18.89	4145.52	30273.7	3824.94	5.79
CL345	0	21	0	2	46.09	479.05	22.7	18.1	11.5	59.39	9.88	0.1	52.2	31.8	0.04	4.28	16.68	0.54	0.22	0.01	0.37	1.35	0.5	5.08	9.77	1.54	0.01	0.64	1.38	260.25	10.78	3.28	101.69	0.56	12.69	92.91	927.4	28.83	266.53	49.92	143.35	4149.97	1622.2	37.47	79.08	6482.87	26261.5	2862.67	8.85
CL346	1	30	0	2	61.52	315.71	13.68	28.97	29.88	103.05	0.66	0.1	260.38	67.87	0.15	29.62	24.62	1.6	0.37	0.01	2.53	5.22	1.32	7.49	65.01	4.42	0.59	14.75	3.08	34.4	14.75	4.72	472.35	22.6	30.01	72.36	415.68	20.07	269.93	13.22	151.45	1393.02	1460.43	29.15	21.56	7913.26	49450	2137.34	5.17
CL348	1	50	1	3	90.53	468.52	26.95	66.44	32.47	168.69	0.66	0.1	136.58	76.32	0.04	24.14	22.64	3.31	0.68	1	0.6	1.99	9.53	0.1	1579.66	2.48	0.01	39.78	3.28	18.34	15.88	9.2	535.22	20.81	58.65	50.22	283.85	111.65	432.32	622.89	368.8	856.7	1088.93	47.93	83.19	2863.05	37890.2	6748.29	9.33
CL35	1	27	1	2	4096.41	125.21	37.62	708.07	17.03	100.88	12.97	0.1	106.76	112.95	1.3	269.85	118.43	19.88	2.19	0.01	1.27	1.67	1.07	4.72	8.13	2.88	14.81	44.02	7.21	50.27	10.87	134.17	1089.67	0.56	27.72	48.55	1554.59	258.86	229.54	9.08	110.02	1484.03	331.68	1415	53.31	3460.69	33114.2	1994.5	5.3
CL350	1	55	0	4	1516.56	577.72	43.02	222.28	62.33	476.68	0.66	13.79	90.2	100.26	13.28	749.88	392.99	38.39	14.94	0.01	4.16	3.67	9.66	20.28	61.27	14.22	3.18	166.71	4.57	354.08	218.4	150.66	675.74	33.47	38.73	213.39	1539.38	9314.81	188.76	53.51	894.96	295.15	6184.27	48.46	59.69	3395.38	24476.2	1283.06	38.82
CL351	0	75	0	2	203.71	526.95	2.01	58	77.89	90.28	0.66	0.1	50.29	90.26	0.34	16.68	37.56	4.69	0.66	0.01	2.52	3.57	12.92	9.53	26.73	8.96	3.87	18.42	2.1	67.94	23.03	13.48	412.91	52.78	59.43	6.88	693.63	54.37	123.8	12.76	648.6	878.43	3814.76	37.31	106.88	9551.38	45591.5	4418.52	38.01
CL352	1	38	0	1	184.8	730.76	14.6	69.99	59.27	149.09	22.26	0.1	135.49	71.32	1.85	29.99	27.26	4.67	3.02	0.19	2.06	4.98	14.49	7.72	626.54	11.54	3.23	94.27	4.17	71.32	39.95	6.44	665.95	42.45	5.44	62.15	433.51	96.85	241.91	51.5	594.28	1537.17	5136.66	51.96	76.24	9225.69	36952.2	3868.2	8.64
CL354	0	24	0	2	2897.93	55.38	114.05	25.44	17.84	189.23	32.13	0.1	100	41.94	0.04	15.95	4.61	2.2	0.22	0.56	1.28	0.5	2.91	9.57	6.53	5.45	2.18	56.4	2.52	75.76	33.35	1.85	287.11	6.35	53.88	24.17	3941.17	1438.82	377.76	14.04	238.17	4422.88	3346.22	24.29	49.97	2744.24	30071.5	2984.3	3.65
CL358	1	97	0	4	22.34	177.46	5.4	16.19	19.53	182.07	0.66	0.1	88.04	10.16	0.04	7.13	6.43	1.23	0.02	0.01	3.94	11.55	4.86	16.76	101.46	15.25	0.32	0.64	1.96	88.01	43.58	3.07	11.06	12.9	25.09	35.55	803.98	212.38	352.78	23.11	340.95	354.49	7018.5	21.11	16.37	4567.66	29516.5	2778.57	19.49
CL36	0	27	0	1	1980.15	138.19	23.27	125.55	18.49	142.92	0.66	0.1	82.73	60.63	8.21	77.71	98.18	16.33	4.03	0.01	0.35	41.24	2.21	8.56	44.34	4.26	0.46	58.93	4.91	62.97	39.95	36.84	535.22	28.67	0.83	86.83	465.66	39.1	163.03	11.49	68.66	2160.31	2703.2	500.97	49.33	1570.64	21230.5	2015.68	8.95
CL360	0	38	0	3	11714.6	248.61	61.86	111.73	65.51	948.49	41.78	0.1	50.8	77.94	9.26	323.82	18.46	37.24	0.59	0.01	3.35	21.29	26.22	8.79	186.23	4.32	8.99	131.69	139.68	728.91	27.52	19.79	519.68	12.19	63.65	339.13	5882.94	1308.79	209.03	117.01	408.7	1331.99	7280.85	2471.72	202.29	4043.79	28684.3	1570.16	49.74
CL363	1	41	0	4	11892.1	135	65.24	45.45	36.4	80.41	0.66	0.1	220.06	41.94	0.04	7.13	7.64	544.23	0.23	0.01	1.14	147.04	6.68	8.25	23.15	4.72	16.27	139.68	3.56	53.11	34.09	2.86	179.98	0.56	18.02	6.88	705.97	615.92	337.38	13.37	132.28	824.86	12398.1	27.2	55.04	4864.71	32726.7	3717.98	11.79
CL367	1	35	0	1	119.07	608.23	32.48	76.87	38.15	173.22	0.66	0.1	146.22	100.26	0.22	22.68	33.21	5.04	0.86	0.9	0.87	2.93	18.04	0.26	1728.26	0.8	0.01	47.16	4.17	23.5	12.79	11.27	493.51	50.64	69.11	57.21	341.74	148.99	395.52	700.06	478.29	713.19	1458.03	49.12	116.2	2952.79	38531.6	3040.11	18.62
CL368	0	46	0	4	126.28	88.72	15.34	130.18	9.03	66.62	4.4	0.1	34.37	38.33	0.04	43.78	48.3	3.4	0.11	0.01	5.14	0.93	3.03	17.34	3.14	2.57	11.55	2.42	3.21	61.42	46.89	2.37	256.77	0.56	48.69	77.99	318.34	70.69	120.78	14.69	329.5	392.47	1385.94	31.38	16.79	5378.91	28431	2838.62	39.46
CL369	1	32	0	3	13449.5	817.29	32.95	303.88	61.38	505.8	118.36	62.68	184.57	523.67	20.68	197.12	173.69	40.01	19.46	24.16	12.84	28.54	11.41	17.22	283.53	20.26	27.11	498.32	78.1	388.29	104.24	61.02	4231.26	127.71	158.52	192.08	3436.32	198.53	380.45	70.28	1013.12	2412.96	1688.2	152.73	282.66	7291.49	38912.8	1893.31	38.5
CL370	1	38	0	2	10655.4	123.19	11.55	66.44	24.8	184.96	47.33	0.1	167.43	93.18	15.97	30.17	33.88	4.52	2.98	7.84	3.93	4.06	3.93	3.81	249.28	1.6	30.83	47.68	5.77	308.1	29.4	9.42	456.32	5.14	104.44	206.94	2073.86	275.6	78.1	51.74	336.66	479.37	2322.24	54.45	62.61	4935.4	36255.5	2356.55	20.43
CL371	1	38	0	4	18984	47.94	14.75	122.1	83.61	207.08	0.66	0.1	235.82	166	11.39	105.36	52.9	4.45	10.41	0.13	5.47	9.69	3.48	26.25	11.92	12.29	6.2	360.34	4.44	261.84	19.84	25.18	374.02	12.76	76.3	146.86	1068.66	175.89	88.39	42.95	212.08	1454.84	5716.18	78.91	86.44	8268.09	28444.5	4259.89	22.2
CL377	0	27	0	2	13905.7	1062.04	34.5	53.73	35.27	207.08	8.16	0.1	112.83	48.65	0.1	22.49	19.19	5.27	0.82	0.15	3.88	19.76	3.8	6.77	540.22	0.47	6.51	88.62	3.08	39.72	22.49	11.59	488.24	9.99	84.16	98.56	995.1	177.93	42.33	28.08	385.2	2143.92	5680.87	108.61	390.13	7523.39	43859.5	3240.58	16.7
CL378	1	70	0	2	9163.77	236.97	24	232.32	59.15	185.91	0.66	0.1	249.73	92.45	0.8	59.13	136.17	6.75	11.19	0.01	7.07	5.2	6.08	10.87	8.62	4.57	2.72	48.2	2.87	195.2	10.53	36.67	269.01	0.56	44.7	150.03	657.07	131.04	302.69	26.74	118.94	1244.81	4332.96	31.01	86.84	2912.38	31251.2	1743.96	7.09
CL379	1	30	0	4	81.08	236.73	9.77	61.78	158.58	167.16	7.23	0.1	70.73	93.9	0.76	28.52	22.36	2.13	1.15	0.03	4.96	7.49	4.05	23.06	18.39	5.72	5.19	50.78	4.97	126.63	21.71	6.32	809.63	19.39	54.82	105.94	618.29	214.59	364.31	18.93	95.07	1273.79	6932.55	39.96	20.57	8190.27	37153.7	3705.17	9.71
CL38	1	49	0	1	2567.14	598.62	39.16	41.44	39.37	202.6	21.88	0.1	130.04	128.46	0.38	53.94	32.41	50.05	1.32	0.01	1.02	3.57	8.83	6.17	354.68	3	9.12	69.36	2.17	37.09	22.87	10.95	2026.78	0.56	92.55	46.53	1207.46	486.55	104.92	10.91	347.38	920.84	4511.03	1258.05	378.57	1506.96	29437.9	2552.21	11.66
CL380	1	34	0	2	78.68	899.91	6.62	47.78	25.69	62.57	0.66	0.1	223	77.94	1.03	26.69	21.5	4.45	0.94	0.01	4.89	6.85	1.97	9.24	96.31	1.66	0.01	45.6	7.21	130.15	27.75	12.01	407.41	6.01	65.21	148.7	472.34	106.54	152.95	25.59	183.69	2202.05	2933.75	37.47	115.67	9095.81	43893.5	3061	9.66
CL381	1	56	0	4	108.95	349.51	82.02	12.72	184.2	98.68	0.66	0.1	123.9	96.05	0.97	22.86	30.26	4.4	1.23	0.05	3.39	15.95	4.47	39.1	26.15	18.87	2.85	36.01	4.03	124.05	27.37	5.77	586.31	23.36	22.52	99.34	727.48	194.85	419.74	13.22	335.94	683.01	6266.02	42.19	59.98	4712.44	28937.3	2441.74	13.92
CL383	0	44	0	2	63.39	1707.06	1.75	58	34.08	103.05	0.66	0.1	112.01	35.81	0.04	23.04	9.82	3.48	0.9	0.01	0.2	4.82	4.9	0.38	77.47	0.47	0.01	53.35	2.03	18.87	30.97	10.51	244.4	5.32	4.75	6.88	221.1	49.01	180.58	10.15	454.88	493.38	3517.54	38.26	24.23	3669.64	32593.7	4536.22	11.34
CL384	1	55	1	1	222.81	1297.83	10.41	143.88	81.43	183.52	1.45	0.1	70.41	146.28	3.72	49.68	55.85	6.03	2.48	0.01	1.14	30.35	15.02	17.05	1282.62	9.04	0.43	89.56	2.66	227.23	52.75	32.56	1150.49	560.59	99.07	117.11	771.9	109.49	278.95	375.67	621.8	881.44	6085.58	54.32	91.91	4701.68	34845.4	1926.19	240.46
CL385	1	24	0	1	215.81	318.18	22.45	78.69	32.54	195.76	0.66	0.1	136.87	50.76	3.63	48.39	49.42	4.27	1.37	0.05	3.16	23.48	1.81	0.79	268.75	8.44	11.59	65.41	3.08	81.59	7.5	13.16	374.02	0.56	7.49	80.41	1114.43	41.39	310.63	11.16	704.97	3452.01	4646.22	49.65	135.66	4779.74	31292.4	751.65	9.83
CL386	1	53	0	4	60.26	122.16	24.76	44.66	130.59	123.81	0.66	0.1	261.3	81.12	1.12	18.67	44.89	2.68	1.26	0.15	1.79	3.79	4.76	4.23	37.99	5.64	1.36	19.02	4.97	21.99	41.7	6.44	856.18	8.77	38.92	8.83	390.54	135.78	308.61	13.52	190.98	573.35	1251.1	508.42	37.45	7552.34	38470.6	5906.13	7.37
CL387	1	26	0	1	92.87	1505.53	34.5	87.83	86.72	110.05	0.66	0.1	227.3	44.25	0.04	22.68	9.49	1.15	0.02	0.01	1.82	9.39	2.95	2.24	305.94	11.97	2.29	33.28	2.38	62.2	21.71	10.35	131.42	0.56	13.7	25.81	1066.32	24.93	303.19	14.98	513	3063.24	4375.26	1637.42	142.51	10892.8	52629.5	3941.93	12.51
CL388	0	25	0	2	61.52	224.37	26.23	57.3	26.52	60.47	15.97	0.1	194.38	85.76	1.26	27.43	18.01	4.23	0.6	0.01	2.57	12.11	1.77	3.2	70.58	6.66	0.22	44.55	2.45	126.95	24.64	7.49	586.31	36.41	15.95	130.66	636.04	97.67	190.14	17.71	563.91	1049.88	3505.15	39.34	22.17	3753.92	37861.1	4340.09	12.77
CL389	0	27	0	1	68.97	526.67	31.87	30.9	75.46	105.89	45.28	1.49	151.84	68.74	0.17	23.22	14.86	5.02	0.41	0.78	0.68	15.88	6.57	8.19	102.22	0.47	2.26	61.93	4.5	39.72	30.82	4.59	665.95	1.94	69.72	62.83	967.28	150.21	255.4	11.16	1098.25	1290.18	7292.51	50.68	64.65	941.57	44874.8	3104.96	13.12
CL390	1	39	0	1	4036.41	341.5	46.41	135.2	66.58	131.8	21.11	0.1	236.11	156.06	4.75	62.46	53.64	15.64	1.98	1.75	3.6	1.6	2.44	1.9	14.29	12.99	2.94	518.59	31.75	205.46	31.42	45.47	771.95	0.56	24.84	159.69	782.21	254.89	335.29	29.55	741.59	2343.43	3520.78	858.5	55.41	6189.89	40469.6	1955.37	9.07
CL392	1	44	0	2	12132.9	245.56	31.41	46.62	44.07	151.84	438.56	0.1	115.99	71.32	30.56	11.07	10.95	153.33	1.46	0.01	1.37	17.2	45.55	8.35	53.91	10.14	110.48	250.13	4.03	54.32	38.64	4.33	524.87	9.69	234.09	66.14	3828.82	135381	482.57	19.19	681.02	2499.12	8940.97	1101.58	103.56	4552.35	34065.9	2321.43	22.43
CL394	1	29	0	1	949.55	70	11.19	599.94	17.19	74.21	0.66	0.1	191.48	331.01	39.03	962.85	688.59	170.96	24.7	0.01	1.36	6.18	11.71	12.04	2584.15	9.36	2.41	62.43	3.69	67.18	261.74	228.47	938.51	165.56	7.34	79.67	498.12	28.51	352.03	27.44	797.19	2256.2	2770.57	45.33	30.21	5264.2	32836.9	1626.05	52.59
CL397	1	48	0	4	39.4	227.55	6.57	25.96	1.64	45.09	35.27	0.1	83.47	22.66	0.04	5.35	2.03	3.52	0.02	0.01	0.18	2.23	24.57	17.16	7.5	0.47	17.93	9.62	2.03	9.09	12.45	1.13	11.06	0.56	15.36	6.88	2562.42	681.22	163.13	7.03	71.7	614.75	2098.94	10.06	24.23	1151.13	18110.3	2310.98	19.63
CL398	1	35	0	4	1617.58	372.05	57.86	23.31	31.4	87.89	31.97	0.1	38.55	68.74	1.49	18.67	22.5	14.73	0.55	0.17	9.56	4.86	13.12	16.56	9.96	3.68	9.44	36.01	2.66	128.55	37.32	3.94	412.91	32.04	85.1	81.87	9568.34	529.05	491.38	18.1	688.07	431.12	9133.52	47.79	155.32	4753.39	34916.7	1408.67	48.45
CL399	1	60	0	4	10279.1	104.34	9.38	58.69	33.67	121.27	31.64	0.1	212.95	37.08	0.61	13.96	30.26	0.7	0.19	0.19	8.25	1	122.33	72.61	1603.09	17.05	119.35	148.92	2.1	142.13	211.13	2.22	269.01	38.28	503.45	149.79	3670.3	53947	151.42	90.03	989.2	548.03	21607.4	265.98	159.35	10145.6	35951.6	4541.78	27.39
CL400	1	41	0	2	50.67	19.51	75.24	37.66	59.27	152.93	16.19	0.1	236.75	25.92	1.28	5.35	13.01	1.49	0.02	0.11	1.51	3	0.77	7.93	20.34	3.24	3.39	51.3	2.03	91.88	27.44	3.14	152.68	5.32	3.32	97.76	793.95	38.68	355.5	18.74	279.28	1484.79	2818	22.97	30.48	5040.75	42756.4	4973.45	3.12
CL401	0	19	0	2	95.2	23.87	83.99	95.72	52.39	505.53	40.34	0.1	274.98	81.12	23.25	63.58	31.07	3.38	5.77	0.22	1.87	11.96	2.36	26.54	21.35	11.25	4.69	172.3	2.52	239	35.71	40.14	665.95	47.02	6.76	213.39	1220.96	215.87	381.57	55.45	249.01	898.32	3763.29	43.07	18.8	4428.35	31224.4	4526.05	13.25
CL404	1	28	0	4	329.47	698.63	29.98	50.42	39.53	170.21	0.66	0.1	156.95	60.63	0.82	24.87	4.43	8.29	0.49	0.01	2.22	0.71	8.22	4.47	26.88	8.69	8.1	20.8	2.24	32.12	58.84	6.79	586.31	1.7	73.88	103.52	446.38	352.67	238.71	13.06	383.77	782.65	5198.06	44.49	53.18	6526.63	41491	3443.65	65.06
CL405	1	67	0	4	53.9	108.16	52.15	39.78	31.94	118.05	0.66	0.1	98.47	34.51	0.04	18.67	13.79	3.48	0.02	0.01	1.34	1.24	21.89	56.7	27.67	6.06	27.28	19.02	1.24	172.77	55.31	6.08	11.06	8.61	110.19	34.78	3424.33	188.64	139.96	33.08	831.66	257.39	4139.35	13.35	36.82	3412.44	31410.8	5284.6	14.1
CL406	0	48	1	4	4087.84	298.28	10.97	107.04	88.69	83.8	36.49	0.88	167.22	85.76	1.18	46.17	15.62	10.77	0.5	0.01	2.47	4.27	19.97	31.05	26.7	3.16	44.18	12.23	3.01	117.22	91.3	14.3	596.4	32.87	431.53	138.39	577.91	24796.5	1059.01	51.83	575.21	712.39	34902.7	31.38	42.24	7605.89	32337.4	3795.07	16.62
CL407	1	47	0	4	9208.86	165.54	70.22	72.53	68.95	362.07	333.51	0.1	179.71	56.81	0.04	9.82	26.57	151.29	0.55	0.11	6.01	2.29	495.76	37.28	118.36	5.93	22.34	46.12	1.89	119.51	97.43	4.4	675.74	8.3	142.41	99.34	2340.84	34683	755.33	41.44	147.77	870.9	3162.29	32.62	66.69	3209.14	27804	1960.87	29.48
CL408	0	20	0	1	16223.2	297.01	68.88	94.33	29.82	199.89	0.66	0.1	138.68	77.13	17.54	14.32	16.83	7.26	0.61	1.61	1.61	61.95	1.22	16.17	21.78	6.27	63.4	180.41	207.94	290.91	30.22	7.61	795.55	18.35	182.27	301.94	2605.07	201.8	163.33	15.54	152.19	2038.19	4795.87	34.18	68.21	6590.15	23190.8	2595.28	18.68
CL409	1	32	0	1	12598.3	346.85	29.89	230.59	28.17	738.58	0.66	8.62	165.46	114.24	4.39	48.21	60.83	35.37	14.47	0.01	2.52	34.44	2.83	21.09	132.01	15.94	25.59	196.48	3.49	330.05	35.42	72.51	493.51	137.98	130.62	140.91	2841.01	111.92	244.43	35.22	110.76	1553.68	9486.95	73.59	99.12	4222.71	33317.3	1322.96	42
CL410	0	27	0	2	9599.98	536.02	81.93	689.89	23.1	158.83	0.66	0.1	220.96	415.81	7.48	697.38	576.79	50.9	36.27	0.01	1.26	67.25	0.9	4.48	47.96	4.72	24.43	77.15	2.8	111.28	114.88	148.45	304.95	21.58	31.3	97.61	2051.4	172.57	232.49	17.44	101.81	2076.89	8436.22	25.78	79.41	4520.58	37638.1	1664.05	7.96
CL411	1	36	0	1	9773.82	205.98	27.27	123.34	18.52	755.09	10.95	69.86	90.67	67.87	31.05	29.99	19.92	12.37	1.14	0.03	18.39	46.71	1.6	6.06	12.07	19.22	3.66	57.41	4.03	590	20.47	5.22	2666.8	1.18	48.57	342.87	2467.1	68.29	223.91	91.11	245.4	1049.6	7464.87	48.33	106.2	2298.04	23746.7	12831.9	14.36
CL412	1	37	0	4	14088.3	774.83	64.54	118.6	28.33	634.38	152.91	0.1	297.11	124.24	26.17	28.71	19.33	81.34	2.5	0.19	4.25	1.1	237.95	40.22	231.4	7.02	152.43	132.14	5.9	326.54	72.87	7.2	714.59	8.61	479.9	337.36	17781.8	73640.6	130.73	114.35	984.28	1577.65	4147.27	42.92	113.08	6496.94	26218.3	4957.17	48.8
CL413	1	64	0	4	20728.9	754.39	53.41	66.76	28.17	336.62	56.79	2.75	84.66	73.01	2.16	18.67	25.32	10.17	0.42	0.01	8.89	13.18	6.46	60.43	279.89	13.59	35.05	23.14	3.83	147.71	49.04	4.46	351.36	15.81	110.64	116.68	1475.11	2088.32	116.65	24.93	161	1151	1841.07	39.04	108.98	7637.49	26675	3206.81	27.73
CL414	1	40	0	3	15844.9	105.81	12.08	54.09	17.87	565.81	30.83	0.1	208.53	54.84	1.26	10.71	64.56	253.79	1.75	0.01	4.19	9.44	16.73	31.53	67.85	7.44	14.63	49.24	3.69	89.07	78.57	27.99	545.53	34.77	87.76	72.36	2263.2	5921.31	343.84	21.46	657.06	1942.86	18193.7	36.83	192.08	5955.11	38831.1	2222.32	64.14
CL415	1	53	0	1	15214.2	442.56	36.48	38.94	104.58	376.94	69.8	0.1	451.14	54.84	1.24	9.46	13.17	3.21	0.63	0.11	2.95	143.39	7.39	9.16	55.41	8.57	12.9	119.12	3.08	343.73	33.87	5.47	379.63	50.98	70.07	185.46	4545.78	88.11	273.58	76.56	578.04	1324.45	12136.7	1449.44	134.96	2757.13	36572.9	503.12	30.91
CL416	1	19	0	1	16874.1	654.02	39.78	48.54	36.71	504.18	38.29	0.1	113.85	45.37	19.49	21.4	21.93	5.24	17.44	0.01	5.37	1597.09	4.31	9.67	125.04	6.17	4.76	538.76	11.07	179.55	37.18	5.83	339.9	13.89	166.6	162.49	963.43	160.21	313.14	24.93	342.38	4797.02	3942.88	173.99	184.7	6935.61	34166.6	4596.18	97.67
CL418	0	21	0	1	17415.2	212.13	68.23	51.17	45.93	1124.54	3.56	0.1	106.21	47.57	71.91	10.35	7.98	99.64	32.8	0.13	30.78	2555.48	6.32	1.14	151.84	41.79	36.99	73.76	2.45	703.42	17.16	3.68	231.88	298.86	99.05	416.63	2822.09	84.48	312.66	43.83	1629.2	2752.78	2290.64	50.55	63.85	8236.64	32485.4	812.23	591.83
CL419	1	37	0	2	7759.73	329.98	36.38	47.39	24.51	159.36	19.34	0.1	177.19	100.26	2.32	27.97	16.38	10.6	1.91	0.15	2.62	8.37	9.76	5.99	463.17	0.47	9.04	110.01	4.3	54.32	26.46	16.91	656.12	19.91	32.3	85.96	1607.29	26.14	213.24	14.98	320.19	1716.46	2340.3	891.59	181.55	8218.04	42500.6	4313.64	26.98
CL421	0	32	0	2	7603.07	215.09	15.79	363.7	12.3	94.17	28.17	0.1	105.83	104.37	1.24	42.85	278.7	29.69	18.44	0.01	0.52	2.59	2.72	11.31	13.57	12.6	6.03	47.16	1.82	231.63	74.89	102.19	434.75	198.14	41.27	79.3	1214.74	226.94	315.15	42.91	178.57	2093.74	3084.16	1380.12	100.84	2888.16	28306.2	2100.77	69.09
CL423	0	18	0	1	1313.69	304.64	16.17	160.82	30.42	105.89	0.66	0.1	125.56	144.06	6.35	144.8	207.38	37.53	4.43	0.01	0.62	104.77	1.52	6.29	80.46	6.22	7.51	68.87	1.82	266.61	10.7	73.72	244.4	4.6	93.33	97.45	2748.92	77.5	92.89	39.53	143.35	2221.06	401.82	66.4	134.6	2679.7	24264.4	2146.35	21.59
CL424	1	36	0	1	16159	478.03	38.02	67.74	59.12	341.93	32.45	0.1	102.21	58.74	3.05	19.95	12.38	5.47	0.19	0.01	1.72	8.87	1.58	11.5	108.42	7.07	4.46	46.12	3.21	213.62	24.64	8.64	456.32	0.56	43.3	224.26	2246.83	156.43	339.27	39.07	158.8	1174.7	5598.39	42.05	120.38	4913.17	32741	1698.51	13.25
CL425	0	58	0	3	10357	135.81	20.88	300.21	2.59	616.28	62.78	0.1	106.28	357.82	6.81	278.99	346.14	9.92	10	0.82	1.8	0.88	0.28	11.41	37.51	6.09	4.98	4.74	12.46	217.53	98.53	71.68	396.35	1.18	43.47	176.51	1871.58	42.65	106.6	54.44	0.33	602.14	808.71	53.21	59.67	2954.34	27411.2	3200.89	15.41
CL426	1	53	0	4	6958.9	18.74	19.72	55.88	15.53	97.19	39.46	0.1	55.81	48.65	0.04	41.01	53.64	11.32	0.57	0.01	4.27	0.43	1.78	4.44	43.61	0.47	26.77	6.19	3.01	23.5	24.56	23.7	560.9	28.3	91.48	188.08	2107.26	13293.9	226.15	14.11	858.39	729.03	4494.21	31.01	74.93	2052.58	26287	7673.67	12.62
CL428	1	38	0	2	10906	119.9	17.19	259.69	40.03	76.91	13.45	0.1	85.66	706.68	44	700.09	307.48	127.36	10.33	0.01	0.22	22.17	4.75	7.17	47.08	1.89	5.34	131.25	1.31	72.44	163.73	84.03	1054.56	0.56	36.38	6.88	2101.55	804.89	269.69	15.96	29.25	1974.62	3992.11	24.51	97.39	327.68	28015.6	912.34	3.87
CL429	0	78	0	4	2423.18	138.68	11.81	339.02	42.77	175.22	57.79	0.1	94.12	87.28	2.51	83.68	66.23	15.44	0.77	0.01	1.46	31.63	3.09	14.66	31.38	23.87	51.34	40.32	3.08	117.88	75.03	23.84	293.08	64.79	161.53	87.18	9245.3	29624.8	238.46	25.26	233.1	399.26	15712.3	57.8	131.52	2656.93	29493.1	2854.97	55.48
CL430	1	45	0	4	13346.7	412.67	28.62	31.37	11.4	160.94	0.66	0.1	132.4	64.31	1.59	15.59	10.79	12.12	1.59	0.5	4.79	0.3	10.15	103.93	669.96	6.42	43.51	64.42	2.31	140.88	58.28	16.96	842.28	10.14	61.64	97.13	1102.02	318.35	214.19	24.65	127.84	702.65	6514.45	55.78	77.83	4445.35	32816.8	3351.58	32.76
CL431	1	46	0	4	12198.7	213.47	12.39	171.29	34.08	218.45	0.66	22.26	102.63	54.84	0.43	24.5	105.55	49.32	0.55	0.01	3.59	0.35	4.45	91.04	87.51	4.99	11.08	0.64	1.53	56.71	56.44	26.32	193.26	8.61	57.22	39.19	7267.54	729.49	153.68	18.87	175.65	395.67	927.56	37.94	66.21	4360.24	27237.5	2294.97	67.24
CL432	1	40	1	3	9922.31	140.83	87.69	44.66	53.34	440.64	0.66	0.1	101.17	28.95	0.04	17.22	14.1	3.69	0.31	0.01	4.15	12.62	5.69	6.04	34.61	7.73	30.65	6.9	2.24	306.57	21.33	3.68	2897.14	0.56	65.73	166.54	1207.98	287.54	404.48	38.19	83.05	938.73	4182.53	30.28	50	5319.27	26587.8	1688.21	7.94
CL433	1	32	0	4	11628.8	254.63	45.89	237.84	2.7	1203.66	161.29	24.22	101.84	68.74	88.48	22.49	63.48	13.04	38.85	0.01	6.88	10.07	14.46	41.83	96	7.53	22.42	1247.18	10.17	658.89	23.1	11.43	269.01	12.48	38.67	636.58	2637.4	359.87	90.28	159.14	1720.76	230.96	1946	31.74	69.22	3041.5	27251.4	3110.59	30.45
CL434	0	73	0	4	10578.6	22.62	5.72	200.06	20.85	203.05	24.85	0.1	129.14	203.68	5.55	294.04	140.45	92.77	5.55	0.26	5.48	5.14	32.36	72.66	6.89	6.47	202.05	83.87	14.91	106.6	147.69	54.36	1014.74	25.85	494.36	153.41	2826.05	2097.58	630.38	250.38	262.72	554.3	4482.35	80.14	62.2	6450.3	25094.9	2063.18	48.02
CL435	0	63	0	4	4824.56	209.96	14.79	93.49	41.71	144.05	74.99	0.1	67.11	118.05	0.04	33.84	42.22	40.72	3.47	0.01	3.26	3.29	36.49	47.27	6.89	16.04	39.25	5.48	3.15	115.91	94.27	20.07	519.68	44.06	115.76	117.81	6582.14	25176.6	299.26	23.91	249.01	457.9	3641.88	50.17	46.66	4843.84	27526.5	2168.03	43.33
CL437	0	35	0	2	7187.21	297.72	14.25	79.9	40.43	131.8	35.11	0.1	109.87	81.91	12.53	26.69	18.16	26.05	3.4	0.01	0.29	1.63	9.72	20.61	57	3.68	455.28	14.13	12.84	126.31	139.4	9.14	193.26	25.11	384.54	85.26	2704.31	85549.8	230.67	16.17	486.79	738.87	7436.41	658.34	39.4	1918.05	23589.4	1948.82	14.68
CL438	1	37	0	2	7804.58	360.44	14.52	62.45	53.53	123.81	10.69	0.1	261.65	60.63	0.04	21.77	38.61	11.12	0.6	0.01	0.81	4.1	1.35	11.85	94.13	4.22	32.31	52.33	13.59	21.99	18.19	2.29	256.77	106.11	138.93	41.55	2556.47	629.57	173.29	15.33	138.93	1698.47	2618.31	31.74	43.5	3853.65	31456.1	3485.8	60.72
CL44	1	30	0	2	1608.73	63.56	23.71	121.1	53.34	198.97	20.73	0.1	29.61	192.08	6.9	179.71	55.6	17.43	5.07	2.93	3.38	15.86	2.97	10.35	10.28	22.8	4.19	250.54	21.28	174.55	40.24	33.3	1141.85	145.99	56.99	135.84	778.26	35.45	129.92	39.44	646.48	1351.5	1297.43	73.98	30.7	1941.24	26427.1	2560.08	32.89
CL441	1	51	0	4	7271.25	292.2	21.87	126.04	97.91	691.62	8.16	558.56	36.6	223.66	2.7	204.31	235.24	9.33	5.83	0.38	3.95	26.91	0.94	10.85	139.19	40.5	35.29	70.83	3.9	594.74	93.23	89.55	1010.3	1597.58	194.56	192.73	2653.19	2023.18	228.36	86.33	259.83	338.27	7953.87	98.23	67.64	2843.98	24804	973.89	2162.42
CL442	0	22	0	3	7105.31	365.9	181.73	76.87	22.56	93.4	0.66	0.1	127.52	157.12	1.28	147.82	162.85	24.26	2.34	0.01	0.02	19.47	1.74	1.92	100.98	8.75	10.44	81.48	2.52	84.46	51.61	16.27	145.68	3.04	36.94	51.85	1933.55	29.2	126.94	11.49	243.95	1482.24	590.52	49.38	58.72	2749.49	33915.7	2125.54	8.5
CL443	1	69	0	2	11267.7	29.69	50.05	143.41	31.15	168.18	14.16	0.1	271.76	209.56	0.04	135.77	107.21	66.28	1.12	0.01	3.34	3.94	69.39	33.34	97.69	7.12	68.12	133.03	2.52	46.13	42.85	34.34	225.55	6.01	7.6	83.67	1219.41	52073.4	565.98	19.38	429.32	983.39	3607.33	61.59	136.15	7376.74	32838.5	2440.74	6.86
CL444	1	25	0	3	11161.7	110.75	44.88	11.19	3.38	131.8	9.32	0.1	47.05	40.76	0.04	20.13	8.82	7.97	0.02	0.01	1.2	0.58	1.05	10.04	23.25	4.66	4.33	18.42	2.17	95.35	42.35	3.41	334.14	0.56	43.44	57.21	840.01	75.66	85.98	12.37	235.27	651.48	961.91	50.04	114.55	4320.3	56402.2	4587.67	49.77
CL445	1	36	0	4	4587.52	132.41	35.15	168.26	57.89	114.76	60.37	0.1	209.57	857.94	4.82	121.67	158.55	106.43	1.55	0.09	1.39	1.6	73.44	13.76	50.94	5.36	37.71	105.42	6.43	56.71	60.04	61.84	472.35	59.03	203.44	74.93	874.57	47962.5	408.82	14.76	515.12	826.24	7069.2	51.32	38.67	2436.1	25697.1	2327	26.89
CL446	0	20	0	1	9615.98	164.41	128.24	66.11	25.72	81.27	12.97	0.1	66.92	45.37	0.45	19.4	11.59	12.67	0.11	0.01	3.26	17.31	0.67	10.35	46.56	0.47	286.48	15.99	5.57	61.42	18.19	9.97	11.06	26.1	82.57	90.08	4831.58	129.48	87.2	17.18	83.8	1259.57	5416.82	41.01	137.58	3453.42	37575.5	2172.49	33.5
CL447	0	40	0	2	12295.4	89.18	23.95	2446.49	99.26	68.58	0.66	0.1	209.38	1196.57	83.24	1792.73	1637.08	347.06	201.31	0.01	2.56	33.43	43.41	6.13	296.55	65.51	13.42	721.16	12.08	73.92	1003.1	809.69	379.63	5.84	240.83	6.88	4869.86	318.75	195.73	12.91	63.33	993.25	7841	372.27	67.08	747.65	33779.1	2238.87	12.11
CL448	1	43	0	4	11529	44.1	26.98	124.08	17.48	116.74	0.66	0.1	21.97	54.84	0.89	15.41	27.53	78.11	0.02	0.01	1.51	2.03	16.57	19.52	181.46	23.8	37.47	14.75	0.24	68.31	482.46	13.42	11.06	16.75	86.28	93.08	1576.75	66.97	89.34	22.12	18.87	760.01	1718.79	40.86	144.35	3188.71	22700	1194.69	60.38
CL450	1	31	0	2	8887.37	88.27	47.48	36.79	17.68	53.79	0.66	0.1	103.23	2.73	0.04	9.64	19.92	4.67	3.22	0.01	2.32	9.86	3.12	7.82	106.65	0.47	21.88	41.91	2.8	51.9	17.16	3.68	69.66	0.56	29.76	6.88	1406.14	247.01	161.12	15.05	29.25	457.85	5101.23	36.83	75.82	5568.75	32950.2	2092.03	4.82
CL451	0	26	0	2	5214.33	16.22	13.09	10.39	4.19	50.21	86.22	0.1	132.15	19.08	0.04	11.43	20.93	1.79	0.02	0.01	0.02	23.75	4.86	0.63	22.69	0.47	3.82	10.94	0.56	4.96	27.52	0.5	256.77	0.56	37.89	6.88	30183.5	213.44	73.65	5.46	33.97	1235.51	1722.24	19.13	20.49	1706.33	24409.6	1920.95	5.46
CL452	1	27	0	2	6592.15	337.81	29.04	278.05	50.79	190.64	0.66	0.1	146.04	379.4	11.81	305.68	128.43	14.76	16.73	0.01	0.75	11.91	1.8	10.19	185.35	15.07	5.39	34.38	17.15	4.96	57.71	68.32	3009.11	0.56	82.57	18.33	1364.01	71.69	91.01	8.33	61.8	997.58	3948.86	1068.33	195.89	3137.47	26132.2	1528.2	16.48
CL454	1	25	0	2	5219.39	258.41	13.61	141.55	7.26	70.49	14.62	0.1	107.79	96.76	0.04	70.27	49.67	15.76	3.07	0.01	0.49	0.98	1.46	7.98	506.2	0.98	12.69	24.3	3.62	182.47	57.29	22.21	385.23	172.33	74.2	23.01	2098.86	135.27	83.08	22.53	30.04	889.52	353.72	49.91	64.07	2802.04	22713.3	1558.14	83.87
CL455	0	41	0	4	1429.62	509.79	8.97	20.49	7.91	150.19	0.66	0.1	147.94	33.17	0.04	28.52	9.82	34.18	0.02	0.01	0.02	0.42	2.89	6.02	23.65	0.47	12.19	0.64	0.4	4.96	9.76	3.68	11.06	15.4	30.2	6.88	864.63	1301.24	92.3	7.03	48.75	119.75	1431.07	5.69	21.95	2466.08	24762.7	1444.24	34.99
CL458	1	38	1	2	11651.6	88.93	12.92	49.3	99.8	122.54	0.66	0.1	179.46	25.92	0.04	9.28	6.95	4.15	0.02	0.01	1.65	11.72	12.49	20.18	57.11	5.56	35.72	81	1.38	47.79	8.2	3.41	11.06	0.56	187.96	6.88	9727.57	6198.61	192.16	12.13	67.14	433.66	28982	32.8	58.32	3508.65	26011.4	2106.35	6.68
CL459	1	52	0	4	10911.7	276.18	64.39	40.2	45.1	147.42	0.66	0.1	194.32	39.56	1.36	4.64	14.4	145.77	0.02	0.01	2.18	5.44	27.22	24.61	125.01	3.89	31.06	0.64	2.38	63.74	46.89	3.94	11.06	0.56	188.16	6.88	5298.55	3784.24	190.33	56.86	97.32	424.55	6596.15	40.56	79.09	3592.91	19054.9	1453.59	34.21
[truncated: 104 more rows]
[truncated: 3 more columns]

## Sheet: Fig 7
Fig 7A-7B
[truncated: 293 more rows]
[truncated: 4 more columns]

[truncated: 5 more sheets: Supp Fig 2, Supp Fig 5, Supp Fig 6, Supp Fig 7, Supp Fig 8]
